# Supplementary material for: A bioorthogonal chemical reporter for fatty acid synthase–dependent protein acylation
Source: J Biol Chem. 2021 Oct 1;297(5):101272. doi: 10.1016/j.jbc.2021.101272 (PMC8551652; doi:10.1016/j.jbc.2021.101272)
Supplement: Supplemental Tables S5 and S6 [file mmc2.xlsx]

## Sheet: Table 5-Replicate 34072
Experiment name	Biological sample name	Protein name	Protein accession numbers	Database sources	Protein molecular weight (Da)	Protein identification probability	Exclusive unique peptide count	Exclusive unique spectrum count	Exclusive spectrum count	Percentage of total spectra	Percentage sequence coverage	Manual validation	Assigned	Spectrum name	Peptide sequence	Previous amino acid	Next amino acid	Peptide identification probability	Mascot Ion score	Mascot Identity score	Mascot Delta Ion Score	Number of enzymatic termini	Fixed modifications identified by spectrum	Variable modifications identified by spectrum	Observed m/z	Actual peptide mass (AMU)	Calculated +1H Peptide Mass (AMU)	Spectrum charge	Actual minus calculated peptide mass (AMU)	Actual minus calculated peptide mass (PPM)	Retention Time (sec)	Total Ion Current	Peptide start index	Peptide stop index	Exclusive	Other Proteins
34072	34072_1_WT_DMSO_5UL	C-1-tetrahydrofolate synthase, cytoplasmic OS=Homo sapiens OX=9606 GN=MTHFD1 PE=1 SV=3	C1TC_HUMAN	UNIPROT_HUMAN_Reviewed_HumanOnly__20190805.fasta	101562	0.993	1	1	1	2.72e-05	0.00963	correct	TRUE	34072_1_WT_DMSO_5UL.16407.16407.2 File:"34072_1_WT_DMSO_5UL.raw", NativeID:"controllerType=0 controllerNumber=1 scan=16407"	LAILQVGNR	R	D	0.997	32	26.6	18.5	2			492.303	982.591	983.6	2	-0.001676	-1.704	4161.99	14649.1	38	46	TRUE
34072	34072_1_WT_DMSO_5UL	Prelamin-A/C OS=Homo sapiens OX=9606 GN=LMNA PE=1 SV=1	LMNA_HUMAN	UNIPROT_HUMAN_Reviewed_HumanOnly__20190805.fasta	74140.7	0.993	1	1	1	2.72e-05	0.0136	correct	TRUE	34072_1_WT_DMSO_5UL.16144.16144.2 File:"34072_1_WT_DMSO_5UL.raw", NativeID:"controllerType=0 controllerNumber=1 scan=16144"	LADALQELR	R	A	0.997	45.1	29.9	38.8	2			514.789	1027.56	1028.57	2	-0.002308	-2.244	4113.33	13366.5	241	249	TRUE
34072	34072_1_WT_DMSO_5UL	Elongation factor 2 OS=Homo sapiens OX=9606 GN=EEF2 PE=1 SV=4	EF2_HUMAN	UNIPROT_HUMAN_Reviewed_HumanOnly__20190805.fasta	95340.1	1	11	11	11	0.000299	0.121	correct	TRUE	34072_1_WT_DMSO_5UL.6754.6754.2 File:"34072_1_WT_DMSO_5UL.raw", NativeID:"controllerType=0 controllerNumber=1 scan=6754"	AGIIASAR	K	A	0.987	26.9	25	16.5	2			379.729	757.444	758.452	2	-0.0008479	-1.118	1986.87	24930.1	43	50	TRUE
34072	34072_1_WT_DMSO_5UL	Elongation factor 2 OS=Homo sapiens OX=9606 GN=EEF2 PE=1 SV=4	EF2_HUMAN	UNIPROT_HUMAN_Reviewed_HumanOnly__20190805.fasta	95340.1	1	11	11	11	0.000299	0.121	correct	TRUE	34072_1_WT_DMSO_5UL.5510.5510.2 File:"34072_1_WT_DMSO_5UL.raw", NativeID:"controllerType=0 controllerNumber=1 scan=5510"	EGALcEENmR	K	G	0.983	18.5	25	18.5	2	c5: Carbamidomethyl (+57.02)	m9: Oxidation (+15.99)	612.752	1223.49	1224.5	2	-0.002162	-1.766	1640.93	8853.51	689	698	TRUE
34072	34072_1_WT_DMSO_5UL	Elongation factor 2 OS=Homo sapiens OX=9606 GN=EEF2 PE=1 SV=4	EF2_HUMAN	UNIPROT_HUMAN_Reviewed_HumanOnly__20190805.fasta	95340.1	1	11	11	11	0.000299	0.121	correct	TRUE	34072_1_WT_DMSO_5UL.16904.16904.2 File:"34072_1_WT_DMSO_5UL.raw", NativeID:"controllerType=0 controllerNumber=1 scan=16904"	ETVSEESNVLcLSK	R	S	0.997	41.1	31.3	33.7	2	c11: Carbamidomethyl (+57.02)		797.884	1593.75	1594.76	2	-0.002731	-1.713	4251.35	11178.7	581	594	TRUE
34072	34072_1_WT_DMSO_5UL	Elongation factor 2 OS=Homo sapiens OX=9606 GN=EEF2 PE=1 SV=4	EF2_HUMAN	UNIPROT_HUMAN_Reviewed_HumanOnly__20190805.fasta	95340.1	1	11	11	11	0.000299	0.121	correct	TRUE	34072_1_WT_DMSO_5UL.13757.13757.2 File:"34072_1_WT_DMSO_5UL.raw", NativeID:"controllerType=0 controllerNumber=1 scan=13757"	FSVSPVVR	K	V	0.987	25.7	28.2	23	2			445.758	889.501	890.509	2	-0.001302	-1.462	3650.9	83986.5	499	506	TRUE
34072	34072_1_WT_DMSO_5UL	Elongation factor 2 OS=Homo sapiens OX=9606 GN=EEF2 PE=1 SV=4	EF2_HUMAN	UNIPROT_HUMAN_Reviewed_HumanOnly__20190805.fasta	95340.1	1	11	11	11	0.000299	0.121	correct	TRUE	34072_1_WT_DMSO_5UL.6072.6072.2 File:"34072_1_WT_DMSO_5UL.raw", NativeID:"controllerType=0 controllerNumber=1 scan=6072"	GEGQLGPAER	K	A	0.976	20.7	28.9	15.2	2			507.253	1012.49	1013.5	2	-0.001686	-1.663	1791.36	50411.7	240	249	TRUE
34072	34072_1_WT_DMSO_5UL	Elongation factor 2 OS=Homo sapiens OX=9606 GN=EEF2 PE=1 SV=4	EF2_HUMAN	UNIPROT_HUMAN_Reviewed_HumanOnly__20190805.fasta	95340.1	1	11	11	11	0.000299	0.121	correct	TRUE	34072_1_WT_DMSO_5UL.5153.5153.2 File:"34072_1_WT_DMSO_5UL.raw", NativeID:"controllerType=0 controllerNumber=1 scan=5153"	PSQVVAETR	R	K	0.996	33	29.5	31.2	2			493.766	985.518	986.527	2	-0.001412	-1.431	1549.71	14334.3	831	839	TRUE
34072	34072_1_WT_DMSO_5UL	Elongation factor 2 OS=Homo sapiens OX=9606 GN=EEF2 PE=1 SV=4	EF2_HUMAN	UNIPROT_HUMAN_Reviewed_HumanOnly__20190805.fasta	95340.1	1	11	11	11	0.000299	0.121	correct	TRUE	34072_1_WT_DMSO_5UL.8405.8405.2 File:"34072_1_WT_DMSO_5UL.raw", NativeID:"controllerType=0 controllerNumber=1 scan=8405"	SDPVVSYR	K	E	0.983	24.2	28.1	20.9	2			461.734	921.454	922.463	2	-0.00131	-1.42	2383.35	37184.8	573	580	TRUE
34072	34072_1_WT_DMSO_5UL	Elongation factor 2 OS=Homo sapiens OX=9606 GN=EEF2 PE=1 SV=4	EF2_HUMAN	UNIPROT_HUMAN_Reviewed_HumanOnly__20190805.fasta	95340.1	1	11	11	11	0.000299	0.121	correct	TRUE	34072_1_WT_DMSO_5UL.19027.19027.2 File:"34072_1_WT_DMSO_5UL.raw", NativeID:"controllerType=0 controllerNumber=1 scan=19027"	VFDAImNFK	K	K	0.994	30.8	29.3	29.4	2		m6: Oxidation (+15.99)	550.775	1099.54	1100.54	2	-0.001667	-1.515	4602.17	16077.9	300	308	TRUE
34072	34072_1_WT_DMSO_5UL	Elongation factor 2 OS=Homo sapiens OX=9606 GN=EEF2 PE=1 SV=4	EF2_HUMAN	UNIPROT_HUMAN_Reviewed_HumanOnly__20190805.fasta	95340.1	1	11	11	11	0.000299	0.121	correct	TRUE	34072_1_WT_DMSO_5UL.19272.19272.2 File:"34072_1_WT_DMSO_5UL.raw", NativeID:"controllerType=0 controllerNumber=1 scan=19272"	VFSGLVSTGLK	R	V	0.966	20.4	30.3	20.4	2			554.323	1106.63	1107.64	2	-0.001982	-1.789	4639.05	22868.6	416	426	TRUE
34072	34072_1_WT_DMSO_5UL	Elongation factor 2 OS=Homo sapiens OX=9606 GN=EEF2 PE=1 SV=4	EF2_HUMAN	UNIPROT_HUMAN_Reviewed_HumanOnly__20190805.fasta	95340.1	1	11	11	11	0.000299	0.121	correct	TRUE	34072_1_WT_DMSO_5UL.16219.16219.2 File:"34072_1_WT_DMSO_5UL.raw", NativeID:"controllerType=0 controllerNumber=1 scan=16219"	VNFTVDQIR	M	A	0.988	27.1	31.9	21.9	1			546.295	1090.58	1091.58	2	-0.001878	-1.72	4127.14	15384	2	10	TRUE
34072	34072_1_WT_DMSO_5UL	Elongation factor 2 OS=Homo sapiens OX=9606 GN=EEF2 PE=1 SV=4	EF2_HUMAN	UNIPROT_HUMAN_Reviewed_HumanOnly__20190805.fasta	95340.1	1	11	11	11	0.000299	0.121	correct	TRUE	34072_1_WT_DMSO_5UL.8541.8541.2 File:"34072_1_WT_DMSO_5UL.raw", NativeID:"controllerType=0 controllerNumber=1 scan=8541"	YFDPAnGK	R	F	0.99	27.2	25	27.2	2		n6: Deamidated (+0.98)	456.708	911.401	912.41	2	-0.001854	-2.032	2415.58	23096.5	265	272	TRUE
34072	34072_1_WT_DMSO_5UL	60S ribosomal protein L4 OS=Homo sapiens OX=9606 GN=RPL4 PE=1 SV=5	RL4_HUMAN	UNIPROT_HUMAN_Reviewed_HumanOnly__20190805.fasta	47699.1	0.988	1	1	1	2.72e-05	0.0258	correct	TRUE	34072_1_WT_DMSO_5UL.7069.7069.2 File:"34072_1_WT_DMSO_5UL.raw", NativeID:"controllerType=0 controllerNumber=1 scan=7069"	AAAAAAALQAK	K	S	0.995	30.9	28.8	15.9	2			478.779	955.543	956.552	2	-0.001822	-1.905	2061.86	25712.1	354	364	TRUE
34072	34072_1_WT_DMSO_5UL	40S ribosomal protein S4, X isoform OS=Homo sapiens OX=9606 GN=RPS4X PE=1 SV=2	RS4X_HUMAN	UNIPROT_HUMAN_Reviewed_HumanOnly__20190805.fasta	29599.3	0.976	1	1	1	2.72e-05	0.0342	correct	TRUE	34072_1_WT_DMSO_5UL.22104.22104.2 File:"34072_1_WT_DMSO_5UL.raw", NativeID:"controllerType=0 controllerNumber=1 scan=22104"	LSNIFVIGK	R	G	0.99	28.9	27.9	25.4	2			495.802	989.589	990.598	2	-0.002168	-2.189	5048.91	17346.2	222	230	TRUE
34072	34072_1_WT_DMSO_5UL	40S ribosomal protein S3 OS=Homo sapiens OX=9606 GN=RPS3 PE=1 SV=2	RS3_HUMAN	UNIPROT_HUMAN_Reviewed_HumanOnly__20190805.fasta	26688.6	1	2	2	2	5.43e-05	0.103	correct	TRUE	34072_1_WT_DMSO_5UL.13913.13913.2 File:"34072_1_WT_DMSO_5UL.raw", NativeID:"controllerType=0 controllerNumber=1 scan=13913"	ELAEDGYSGVEVR	R	V	0.996	36	29.6	26.1	2			712.337	1422.66	1423.67	2	-0.003006	-2.111	3683.99	11231	28	40	TRUE
34072	34072_1_WT_DMSO_5UL	40S ribosomal protein S3 OS=Homo sapiens OX=9606 GN=RPS3 PE=1 SV=2	RS3_HUMAN	UNIPROT_HUMAN_Reviewed_HumanOnly__20190805.fasta	26688.6	1	2	2	2	5.43e-05	0.103	correct	TRUE	34072_1_WT_DMSO_5UL.18418.18418.2 File:"34072_1_WT_DMSO_5UL.raw", NativeID:"controllerType=0 controllerNumber=1 scan=18418"	GLcAIAQAESLR	R	Y	0.997	36.9	32.3	30.4	2	c3: Carbamidomethyl (+57.02)		644.836	1287.66	1288.67	2	-0.002213	-1.717	4505.85	10086	95	106	TRUE
34072	34072_1_WT_DMSO_5UL	Triosephosphate isomerase OS=Homo sapiens OX=9606 GN=TPI1 PE=1 SV=3	TPIS_HUMAN	UNIPROT_HUMAN_Reviewed_HumanOnly__20190805.fasta	30790.8	1	2	2	2	5.43e-05	0.0804	correct	TRUE	34072_1_WT_DMSO_5UL.8466.8466.2 File:"34072_1_WT_DMSO_5UL.raw", NativeID:"controllerType=0 controllerNumber=1 scan=8466"	IAVAAQNcYK	K	V	0.997	50.6	30.6	49.3	2	c8: Carbamidomethyl (+57.02)		569.289	1136.56	1137.57	2	-0.002361	-2.076	2396.41	17546.2	97	106	TRUE
34072	34072_1_WT_DMSO_5UL	Triosephosphate isomerase OS=Homo sapiens OX=9606 GN=TPI1 PE=1 SV=3	TPIS_HUMAN	UNIPROT_HUMAN_Reviewed_HumanOnly__20190805.fasta	30790.8	1	2	2	2	5.43e-05	0.0804	correct	TRUE	34072_1_WT_DMSO_5UL.11484.11484.2 File:"34072_1_WT_DMSO_5UL.raw", NativeID:"controllerType=0 controllerNumber=1 scan=11484"	IIYGGSVTGATcK	R	E	0.986	28.4	32	23.9	2	c12: Carbamidomethyl (+57.02)		663.839	1325.66	1326.67	2	-0.002685	-2.024	3120.91	10909	244	256	TRUE
34072	34072_1_WT_DMSO_5UL	Endoplasmic reticulum chaperone BiP OS=Homo sapiens OX=9606 GN=HSPA5 PE=1 SV=2	BIP_HUMAN	UNIPROT_HUMAN_Reviewed_HumanOnly__20190805.fasta	72334.7	1	3	3	3	8.15e-05	0.0413	correct	TRUE	34072_1_WT_DMSO_5UL.10032.10032.2 File:"34072_1_WT_DMSO_5UL.raw", NativeID:"controllerType=0 controllerNumber=1 scan=10032"	LTPEEIER	R	M	0.973	25.9	30.1	0	2			493.76	985.506	986.515	2	-0.002092	-2.121	2763.72	24531.9	533	540	TRUE
34072	34072_1_WT_DMSO_5UL	Endoplasmic reticulum chaperone BiP OS=Homo sapiens OX=9606 GN=HSPA5 PE=1 SV=2	BIP_HUMAN	UNIPROT_HUMAN_Reviewed_HumanOnly__20190805.fasta	72334.7	1	3	3	3	8.15e-05	0.0413	correct	TRUE	34072_1_WT_DMSO_5UL.8988.8988.2 File:"34072_1_WT_DMSO_5UL.raw", NativeID:"controllerType=0 controllerNumber=1 scan=8988"	VEIIANDQGNR	R	I	0.997	63.5	31	0	2			614.817	1227.62	1228.63	2	-0.002366	-1.926	2527.47	50485.6	50	60	TRUE
34072	34072_1_WT_DMSO_5UL	Endoplasmic reticulum chaperone BiP OS=Homo sapiens OX=9606 GN=HSPA5 PE=1 SV=2	BIP_HUMAN	UNIPROT_HUMAN_Reviewed_HumanOnly__20190805.fasta	72334.7	1	3	3	3	8.15e-05	0.0413	correct	TRUE	34072_1_WT_DMSO_5UL.8081.8081.2 File:"34072_1_WT_DMSO_5UL.raw", NativeID:"controllerType=0 controllerNumber=1 scan=8081"	VLEDSDLK	K	K	0.988	26.6	29.4	18.1	2			459.742	917.469	918.478	2	-0.001802	-1.962	2303.9	19803	345	352	TRUE
34072	34072_1_WT_DMSO_5UL	Creatine kinase B-type OS=Homo sapiens OX=9606 GN=CKB PE=1 SV=1	KCRB_HUMAN	UNIPROT_HUMAN_Reviewed_HumanOnly__20190805.fasta	42645.1	0.993	1	1	1	2.72e-05	0.042	correct	TRUE	34072_1_WT_DMSO_5UL.30929.30929.2 File:"34072_1_WT_DMSO_5UL.raw", NativeID:"controllerType=0 controllerNumber=1 scan=30929"	LAVEALSSLDGDLAGR	K	Y	0.997	46.5	34.3	45.8	2			793.921	1585.83	1586.84	2	-0.003026	-1.907	6202.77	15423	157	172	TRUE
34072	34072_1_WT_DMSO_5UL	Protein disulfide-isomerase A3 OS=Homo sapiens OX=9606 GN=PDIA3 PE=1 SV=4	PDIA3_HUMAN	UNIPROT_HUMAN_Reviewed_HumanOnly__20190805.fasta	56784.6	1	2	2	2	5.43e-05	0.0475	correct	TRUE	34072_1_WT_DMSO_5UL.8506.8506.3 File:"34072_1_WT_DMSO_5UL.raw", NativeID:"controllerType=0 controllerNumber=1 scan=8506"	EATNPPVIQEEKPK	R	K	0.993	33.4	34.4	28	2			527.281	1578.82	1579.83	3	-0.003099	-1.962	2407.37	16847	483	496	TRUE
34072	34072_1_WT_DMSO_5UL	Protein disulfide-isomerase A3 OS=Homo sapiens OX=9606 GN=PDIA3 PE=1 SV=4	PDIA3_HUMAN	UNIPROT_HUMAN_Reviewed_HumanOnly__20190805.fasta	56784.6	1	2	2	2	5.43e-05	0.0475	correct	TRUE	34072_1_WT_DMSO_5UL.10105.10105.2 File:"34072_1_WT_DMSO_5UL.raw", NativeID:"controllerType=0 controllerNumber=1 scan=10105"	QAGPASVPLR	K	T	0.997	37.8	28.7	35.2	2			498.284	994.554	995.563	2	-0.001774	-1.782	2780.93	21049.2	131	140	TRUE
34072	34072_1_WT_DMSO_5UL	40S ribosomal protein S14 OS=Homo sapiens OX=9606 GN=RPS14 PE=1 SV=3	RS14_HUMAN	UNIPROT_HUMAN_Reviewed_HumanOnly__20190805.fasta	16272.9	0.93	1	1	1	2.72e-05	0.0728	correct	TRUE	34072_1_WT_DMSO_5UL.7558.7558.2 File:"34072_1_WT_DMSO_5UL.raw", NativeID:"controllerType=0 controllerNumber=1 scan=7558"	TPGPGAQSALR	K	A	0.97	25.4	30	20.4	2			527.785	1053.56	1054.56	2	-0.001476	-1.4	2174.83	13090.7	107	117	TRUE
34072	34072_1_WT_DMSO_5UL	Heterogeneous nuclear ribonucleoprotein A3 OS=Homo sapiens OX=9606 GN=HNRNPA3 PE=1 SV=2	ROA3_HUMAN	UNIPROT_HUMAN_Reviewed_HumanOnly__20190805.fasta	39595.1	1	2	2	2	5.43e-05	0.0503	correct	TRUE	34072_1_WT_DMSO_5UL.8818.8818.2 File:"34072_1_WT_DMSO_5UL.raw", NativeID:"controllerType=0 controllerNumber=1 scan=8818"	EDTEEYNLR	K	D	0.997	40.5	25	37.3	2			584.759	1167.5	1168.51	2	-0.001566	-1.34	2484.7	12173.7	135	143	TRUE
34072	34072_1_WT_DMSO_5UL	Heterogeneous nuclear ribonucleoprotein A3 OS=Homo sapiens OX=9606 GN=HNRNPA3 PE=1 SV=2	ROA3_HUMAN	UNIPROT_HUMAN_Reviewed_HumanOnly__20190805.fasta	39595.1	1	2	2	2	5.43e-05	0.0503	correct	TRUE	34072_1_WT_DMSO_5UL.11606.11606.2 File:"34072_1_WT_DMSO_5UL.raw", NativeID:"controllerType=0 controllerNumber=1 scan=11606"	IETIEVmEDR	K	Q	0.987	29.1	29.6	26.6	2		m7: Oxidation (+15.99)	625.8	1249.58	1250.59	2	-0.001615	-1.291	3145.27	10485.1	152	161	TRUE
34072	34072_1_WT_DMSO_5UL	Heterogeneous nuclear ribonucleoproteins A2/B1 OS=Homo sapiens OX=9606 GN=HNRNPA2B1 PE=1 SV=2	ROA2_HUMAN	UNIPROT_HUMAN_Reviewed_HumanOnly__20190805.fasta	37430.3	1	3	3	3	8.15e-05	0.0822	correct	TRUE	34072_1_WT_DMSO_5UL.10586.10586.2 File:"34072_1_WT_DMSO_5UL.raw", NativeID:"controllerType=0 controllerNumber=1 scan=10586"	GGNFGFGDSR	R	G	0.983	20.4	25	20.4	2			507.225	1012.43	1013.44	2	-0.001886	-1.861	2898.91	20243.4	204	213	TRUE
34072	34072_1_WT_DMSO_5UL	Heterogeneous nuclear ribonucleoproteins A2/B1 OS=Homo sapiens OX=9606 GN=HNRNPA2B1 PE=1 SV=2	ROA2_HUMAN	UNIPROT_HUMAN_Reviewed_HumanOnly__20190805.fasta	37430.3	1	3	3	3	8.15e-05	0.0822	correct	TRUE	34072_1_WT_DMSO_5UL.22065.22065.2 File:"34072_1_WT_DMSO_5UL.raw", NativeID:"controllerType=0 controllerNumber=1 scan=22065"	IDTIEIITDR	K	Q	0.997	55	32.3	40.3	2			594.826	1187.64	1188.65	2	-0.002644	-2.224	5043.33	27610.7	138	147	TRUE
34072	34072_1_WT_DMSO_5UL	Heterogeneous nuclear ribonucleoproteins A2/B1 OS=Homo sapiens OX=9606 GN=HNRNPA2B1 PE=1 SV=2	ROA2_HUMAN	UNIPROT_HUMAN_Reviewed_HumanOnly__20190805.fasta	37430.3	1	3	3	3	8.15e-05	0.0822	correct	TRUE	34072_1_WT_DMSO_5UL.13493.13493.2 File:"34072_1_WT_DMSO_5UL.raw", NativeID:"controllerType=0 controllerNumber=1 scan=13493"	TLETVPLER	K	K	0.99	28.5	30.5	22.3	2			529.297	1056.58	1057.59	2	-0.002106	-1.991	3595.32	13095	4	12	TRUE
34072	34072_1_WT_DMSO_5UL	ADP/ATP translocase 3 OS=Homo sapiens OX=9606 GN=SLC25A6 PE=1 SV=4	ADT3_HUMAN	UNIPROT_HUMAN_Reviewed_HumanOnly__20190805.fasta	32867.1	0.905	1	1	1	2.72e-05	0.128	correct	TRUE	34072_1_WT_DMSO_5UL.16083.16083.2 File:"34072_1_WT_DMSO_5UL.raw", NativeID:"controllerType=0 controllerNumber=1 scan=16083"	AAYFGVYDTAK	R	G	0.959	23.4	29.9	23.4	2			603.294	1204.57	1205.58	2	-0.002644	-2.193	4101.68	12123.2	189	199	TRUE
34072	34072_1_WT_DMSO_5UL	ADP/ATP translocase 3 OS=Homo sapiens OX=9606 GN=SLC25A6 PE=1 SV=4	ADT3_HUMAN	UNIPROT_HUMAN_Reviewed_HumanOnly__20190805.fasta	32867.1	0.905	1	1	1	2.72e-05	0.128	correct	FALSE	34072_1_WT_DMSO_5UL.9540.9540.3 File:"34072_1_WT_DMSO_5UL.raw", NativeID:"controllerType=0 controllerNumber=1 scan=9540"	LLLQVQHASK	K	Q	0.974	22.9	29.3	19.9	2			379.564	1135.67	1136.68	3	-0.001679	-1.477	2654.21	34351.6	34	43	FALSE	ADT2_HUMAN
34072	34072_1_WT_DMSO_5UL	ADP/ATP translocase 3 OS=Homo sapiens OX=9606 GN=SLC25A6 PE=1 SV=4	ADT3_HUMAN	UNIPROT_HUMAN_Reviewed_HumanOnly__20190805.fasta	32867.1	0.905	1	1	1	2.72e-05	0.128	correct	FALSE	34072_1_WT_DMSO_5UL.14626.14626.2 File:"34072_1_WT_DMSO_5UL.raw", NativeID:"controllerType=0 controllerNumber=1 scan=14626"	QIFLGGVDK	K	H	0.983	27.8	29.6	17.9	2			488.776	975.537	976.546	2	-0.002148	-2.2	3835.59	16365.1	97	105	FALSE	ADT2_HUMAN
34072	34072_1_WT_DMSO_5UL	ADP/ATP translocase 3 OS=Homo sapiens OX=9606 GN=SLC25A6 PE=1 SV=4	ADT3_HUMAN	UNIPROT_HUMAN_Reviewed_HumanOnly__20190805.fasta	32867.1	0.905	1	1	1	2.72e-05	0.128	correct	FALSE	34072_1_WT_DMSO_5UL.7546.7546.2 File:"34072_1_WT_DMSO_5UL.raw", NativeID:"controllerType=0 controllerNumber=1 scan=7546"	TAVAPIER	K	V	0.99	39.2	26.7	23.5	2			428.747	855.48	856.489	2	-0.001638	-1.912	2171.82	25749.1	24	31	FALSE	ADT2_HUMAN
34072	34072_1_WT_DMSO_5UL	Citrate synthase, mitochondrial OS=Homo sapiens OX=9606 GN=CS PE=1 SV=2	CISY_HUMAN	UNIPROT_HUMAN_Reviewed_HumanOnly__20190805.fasta	51713.8	0.962	1	1	1	2.72e-05	0.0172	correct	TRUE	34072_1_WT_DMSO_5UL.19078.19078.2 File:"34072_1_WT_DMSO_5UL.raw", NativeID:"controllerType=0 controllerNumber=1 scan=19078"	ALGFPLER	R	P	0.984	24.6	28.3	19.8	2			451.758	901.501	902.51	2	-0.001442	-1.598	4611.07	17171.7	441	448	TRUE
34072	34072_1_WT_DMSO_5UL	Nucleolar RNA helicase 2 OS=Homo sapiens OX=9606 GN=DDX21 PE=1 SV=5	DDX21_HUMAN	UNIPROT_HUMAN_Reviewed_HumanOnly__20190805.fasta	87346	0.988	1	1	1	2.72e-05	0.014	correct	TRUE	34072_1_WT_DMSO_5UL.20243.20243.2 File:"34072_1_WT_DMSO_5UL.raw", NativeID:"controllerType=0 controllerNumber=1 scan=20243"	IGVPSATEIIK	R	A	0.995	40.4	29.9	32.7	2			564.336	1126.66	1127.67	2	-0.003014	-2.673	4789.85	18322	563	573	TRUE
34072	34072_1_WT_DMSO_5UL	Phosphoglycerate kinase 1 OS=Homo sapiens OX=9606 GN=PGK1 PE=1 SV=3	PGK1_HUMAN	UNIPROT_HUMAN_Reviewed_HumanOnly__20190805.fasta	44615.3	1	2	2	2	5.43e-05	0.0624	correct	TRUE	34072_1_WT_DMSO_5UL.33540.33540.2 File:"34072_1_WT_DMSO_5UL.raw", NativeID:"controllerType=0 controllerNumber=1 scan=33540"	AcANPAAGSVILLENLR	K	F	0.997	37.4	35.2	29	2	c2: Carbamidomethyl (+57.02)		884.971	1767.93	1768.94	2	-0.003259	-1.842	6511.84	10667.6	107	123	TRUE
34072	34072_1_WT_DMSO_5UL	Phosphoglycerate kinase 1 OS=Homo sapiens OX=9606 GN=PGK1 PE=1 SV=3	PGK1_HUMAN	UNIPROT_HUMAN_Reviewed_HumanOnly__20190805.fasta	44615.3	1	2	2	2	5.43e-05	0.0624	correct	TRUE	34072_1_WT_DMSO_5UL.7163.7163.2 File:"34072_1_WT_DMSO_5UL.raw", NativeID:"controllerType=0 controllerNumber=1 scan=7163"	DcVGPEVEK	K	A	0.99	23.7	25	17.8	2	c2: Carbamidomethyl (+57.02)		516.736	1031.46	1032.47	2	-0.001553	-1.504	2085.12	18411.8	98	106	TRUE
34072	34072_1_WT_DMSO_5UL	60S ribosomal protein L11 OS=Homo sapiens OX=9606 GN=RPL11 PE=1 SV=2	RL11_HUMAN	UNIPROT_HUMAN_Reviewed_HumanOnly__20190805.fasta	20253.2	0.967	1	1	1	2.72e-05	0.0449	correct	TRUE	34072_1_WT_DMSO_5UL.10669.10669.2 File:"34072_1_WT_DMSO_5UL.raw", NativeID:"controllerType=0 controllerNumber=1 scan=10669"	PGFSIADK	R	K	0.986	28.2	26.3	19	2			417.72	833.426	834.436	2	-0.002104	-2.521	2916.57	30416.4	137	144	TRUE
34072	34072_1_WT_DMSO_5UL	>sp|ALBU_BOVIN|	>sp|ALBU_BOVIN|		0	1	5	5	5	0.000136	0	correct	TRUE	34072_1_WT_DMSO_5UL.10270.10270.2 File:"34072_1_WT_DMSO_5UL.raw", NativeID:"controllerType=0 controllerNumber=1 scan=10270"	AEFVEVTK	?	?	0.99	31.6	29	21.7	2			461.747	921.479	922.488	2	-0.00167	-1.81	2818.66	32802.4	0	0	TRUE
34072	34072_1_WT_DMSO_5UL	>sp|ALBU_BOVIN|	>sp|ALBU_BOVIN|		0	1	5	5	5	0.000136	0	correct	TRUE	34072_1_WT_DMSO_5UL.42317.42317.2 File:"34072_1_WT_DMSO_5UL.raw", NativeID:"controllerType=0 controllerNumber=1 scan=42317"	DAFLGSFLYEYSR	?	?	0.996	32.3	30.9	30.4	2			784.374	1566.73	1567.74	2	-0.00283	-1.805	7302.67	15301.9	0	0	TRUE
34072	34072_1_WT_DMSO_5UL	>sp|ALBU_BOVIN|	>sp|ALBU_BOVIN|		0	1	5	5	5	0.000136	0	correct	TRUE	34072_1_WT_DMSO_5UL.16559.16559.3 File:"34072_1_WT_DMSO_5UL.raw", NativeID:"controllerType=0 controllerNumber=1 scan=16559"	KVPQVSTPTLVEVSR	?	?	0.976	27.5	33.6	22.6	2			547.317	1638.93	1639.94	3	-0.002265	-1.381	4188.17	19967.2	0	0	TRUE
34072	34072_1_WT_DMSO_5UL	>sp|ALBU_BOVIN|	>sp|ALBU_BOVIN|		0	1	5	5	5	0.000136	0	correct	TRUE	34072_1_WT_DMSO_5UL.4608.4608.2 File:"34072_1_WT_DMSO_5UL.raw", NativeID:"controllerType=0 controllerNumber=1 scan=4608"	QNcDQFEK	?	?	0.964	19.2	25	14.4	2	c3: Carbamidomethyl (+57.02)		534.723	1067.43	1068.44	2	-0.002353	-2.203	1428.82	8417.89	0	0	TRUE
34072	34072_1_WT_DMSO_5UL	>sp|ALBU_BOVIN|	>sp|ALBU_BOVIN|		0	1	5	5	5	0.000136	0	correct	TRUE	34072_1_WT_DMSO_5UL.3839.3839.3 File:"34072_1_WT_DMSO_5UL.raw", NativeID:"controllerType=0 controllerNumber=1 scan=3839"	TcVADESHAGcEK	?	?	0.987	21.6	25	21.6	2	c2: Carbamidomethyl (+57.02), c11: Carbamidomethyl (+57.02)		488.533	1462.58	1463.59	3	-0.003195	-2.183	1244.63	6469.73	0	0	TRUE
34072	34072_1_WT_DMSO_5UL	Moesin OS=Homo sapiens OX=9606 GN=MSN PE=1 SV=3	MOES_HUMAN	UNIPROT_HUMAN_Reviewed_HumanOnly__20190805.fasta	67821.8	0.992	1	1	1	2.72e-05	0.0173	correct	TRUE	34072_1_WT_DMSO_5UL.25044.25044.2 File:"34072_1_WT_DMSO_5UL.raw", NativeID:"controllerType=0 controllerNumber=1 scan=25044"	APDFVFYAPR	K	L	0.997	38.3	30.5	33.6	2			591.8	1181.59	1182.59	2	-0.001668	-1.41	5443.39	15147	264	273	TRUE
34072	34072_1_WT_DMSO_5UL	Protein disulfide-isomerase A4 OS=Homo sapiens OX=9606 GN=PDIA4 PE=1 SV=2	PDIA4_HUMAN	UNIPROT_HUMAN_Reviewed_HumanOnly__20190805.fasta	72934	0.99	1	1	1	2.72e-05	0.0171	correct	TRUE	34072_1_WT_DMSO_5UL.9345.9345.2 File:"34072_1_WT_DMSO_5UL.raw", NativeID:"controllerType=0 controllerNumber=1 scan=9345"	VDATAETDLAK	K	R	0.996	36.9	30.9	31.9	2			567.287	1132.56	1133.57	2	-0.002558	-2.257	2610.04	11131.2	235	245	TRUE
34072	34072_1_WT_DMSO_5UL	40S ribosomal protein S16 OS=Homo sapiens OX=9606 GN=RPS16 PE=1 SV=2	RS16_HUMAN	UNIPROT_HUMAN_Reviewed_HumanOnly__20190805.fasta	16445.9	0.884	1	1	1	2.72e-05	0.0685	correct	TRUE	34072_1_WT_DMSO_5UL.33847.33847.2 File:"34072_1_WT_DMSO_5UL.raw", NativeID:"controllerType=0 controllerNumber=1 scan=33847"	LLEPVLLLGK	K	E	0.95	19.8	25	13.5	2			547.862	1093.71	1094.72	2	-0.002534	-2.315	6548.21	11622.2	51	60	TRUE
34072	34072_1_WT_DMSO_5UL	Clathrin heavy chain 1 OS=Homo sapiens OX=9606 GN=CLTC PE=1 SV=5	CLH1_HUMAN	UNIPROT_HUMAN_Reviewed_HumanOnly__20190805.fasta	191619	1	3	3	3	8.15e-05	0.0209	correct	TRUE	34072_1_WT_DMSO_5UL.16324.16324.3 File:"34072_1_WT_DMSO_5UL.raw", NativeID:"controllerType=0 controllerNumber=1 scan=16324"	IVLDNSVFSEHR	K	N	0.997	47.7	33.4	45.8	2			472.58	1414.72	1415.73	3	-0.002796	-1.975	4146.77	22983.2	1011	1022	TRUE
34072	34072_1_WT_DMSO_5UL	Clathrin heavy chain 1 OS=Homo sapiens OX=9606 GN=CLTC PE=1 SV=5	CLH1_HUMAN	UNIPROT_HUMAN_Reviewed_HumanOnly__20190805.fasta	191619	1	3	3	3	8.15e-05	0.0209	correct	TRUE	34072_1_WT_DMSO_5UL.17718.17718.2 File:"34072_1_WT_DMSO_5UL.raw", NativeID:"controllerType=0 controllerNumber=1 scan=17718"	LLYNNVSNFGR	K	L	0.997	39.6	32.5	35.4	2			648.837	1295.66	1296.67	2	-0.001796	-1.385	4392.45	13895.2	1216	1226	TRUE
34072	34072_1_WT_DMSO_5UL	Clathrin heavy chain 1 OS=Homo sapiens OX=9606 GN=CLTC PE=1 SV=5	CLH1_HUMAN	UNIPROT_HUMAN_Reviewed_HumanOnly__20190805.fasta	191619	1	3	3	3	8.15e-05	0.0209	correct	TRUE	34072_1_WT_DMSO_5UL.5733.5733.3 File:"34072_1_WT_DMSO_5UL.raw", NativeID:"controllerType=0 controllerNumber=1 scan=5733"	NNRPSEGPLQTR	K	L	0.99	29.4	32.5	24.1	2			456.903	1367.69	1368.7	3	-0.002172	-1.587	1692.46	18575.2	572	583	TRUE
34072	34072_1_WT_DMSO_5UL	Keratin, type I cytoskeletal 10 OS=Homo sapiens OX=9606 GN=KRT10 PE=1 SV=6	K1C10_HUMAN	UNIPROT_HUMAN_Reviewed_HumanOnly__20190805.fasta	58828.8	1	11	12	12	0.000326	0.233	correct	TRUE	34072_1_WT_DMSO_5UL.50154.50154.3 File:"34072_1_WT_DMSO_5UL.raw", NativeID:"controllerType=0 controllerNumber=1 scan=50154"	ADLEmQIESLTEELAYLK	K	K	0.988	32.3	35.5	11	2		m5: Oxidation (+15.99)	704.684	2111.03	2112.04	3	-0.00445	-2.107	7870.73	15009	267	284	TRUE
34072	34072_1_WT_DMSO_5UL	Keratin, type I cytoskeletal 10 OS=Homo sapiens OX=9606 GN=KRT10 PE=1 SV=6	K1C10_HUMAN	UNIPROT_HUMAN_Reviewed_HumanOnly__20190805.fasta	58828.8	1	11	12	12	0.000326	0.233	correct	TRUE	34072_1_WT_DMSO_5UL.11728.11728.2 File:"34072_1_WT_DMSO_5UL.raw", NativeID:"controllerType=0 controllerNumber=1 scan=11728"	ALEESNYELEGK	R	I	0.997	41.8	29.7	29.9	2			691.327	1380.64	1381.65	2	-0.001226	-0.8873	3173.35	10049.6	166	177	TRUE
34072	34072_1_WT_DMSO_5UL	Keratin, type I cytoskeletal 10 OS=Homo sapiens OX=9606 GN=KRT10 PE=1 SV=6	K1C10_HUMAN	UNIPROT_HUMAN_Reviewed_HumanOnly__20190805.fasta	58828.8	1	11	12	12	0.000326	0.233	correct	TRUE	34072_1_WT_DMSO_5UL.16341.16341.2 File:"34072_1_WT_DMSO_5UL.raw", NativeID:"controllerType=0 controllerNumber=1 scan=16341"	DAEAWFNEK	K	S	0.948	13.3	25.1	2.81	2			555.248	1108.48	1109.49	2	-0.002004	-1.806	4150.97	16395.3	335	343	TRUE
34072	34072_1_WT_DMSO_5UL	Keratin, type I cytoskeletal 10 OS=Homo sapiens OX=9606 GN=KRT10 PE=1 SV=6	K1C10_HUMAN	UNIPROT_HUMAN_Reviewed_HumanOnly__20190805.fasta	58828.8	1	11	12	12	0.000326	0.233	correct	TRUE	34072_1_WT_DMSO_5UL.10308.10308.2 File:"34072_1_WT_DMSO_5UL.raw", NativeID:"controllerType=0 controllerNumber=1 scan=10308"	LENEIQTYR	R	S	0.994	34.8	30.7	25.9	2			583.295	1164.57	1165.58	2	-0.002644	-2.268	2827.49	20097.2	442	450	TRUE
34072	34072_1_WT_DMSO_5UL	Keratin, type I cytoskeletal 10 OS=Homo sapiens OX=9606 GN=KRT10 PE=1 SV=6	K1C10_HUMAN	UNIPROT_HUMAN_Reviewed_HumanOnly__20190805.fasta	58828.8	1	11	12	12	0.000326	0.233	correct	TRUE	34072_1_WT_DMSO_5UL.41952.41952.3 File:"34072_1_WT_DMSO_5UL.raw", NativeID:"controllerType=0 controllerNumber=1 scan=41952"	NQILNLTTDNANILLQIDNAR	K	L	0.997	39.7	37.9	35.9	2			789.758	2366.25	2367.26	3	-0.004245	-1.793	7278.36	19614.6	208	228	TRUE
34072	34072_1_WT_DMSO_5UL	Keratin, type I cytoskeletal 10 OS=Homo sapiens OX=9606 GN=KRT10 PE=1 SV=6	K1C10_HUMAN	UNIPROT_HUMAN_Reviewed_HumanOnly__20190805.fasta	58828.8	1	11	12	12	0.000326	0.233	correct	TRUE	34072_1_WT_DMSO_5UL.43039.43039.3 File:"34072_1_WT_DMSO_5UL.raw", NativeID:"controllerType=0 controllerNumber=1 scan=43039"	NVSTGDVNVEmNAAPGVDLTQLLNNMR	R	S	0.957	30.8	37.1	28.4	2		m11: Oxidation (+15.99)	963.465	2887.37	2888.39	3	-0.007149	-2.475	7353.63	19182.6	296	322	TRUE
34072	34072_1_WT_DMSO_5UL	Keratin, type I cytoskeletal 10 OS=Homo sapiens OX=9606 GN=KRT10 PE=1 SV=6	K1C10_HUMAN	UNIPROT_HUMAN_Reviewed_HumanOnly__20190805.fasta	58828.8	1	11	12	12	0.000326	0.233	correct	TRUE	34072_1_WT_DMSO_5UL.12453.12453.2 File:"34072_1_WT_DMSO_5UL.raw", NativeID:"controllerType=0 controllerNumber=1 scan=12453"	QSVEADInGLR	R	R	0.997	45.5	30.7	42.8	2		n8: Deamidated (+0.98)	601.803	1201.59	1202.6	2	-0.00258	-2.145	3351.4	10341.5	246	256	TRUE
34072	34072_1_WT_DMSO_5UL	Keratin, type I cytoskeletal 10 OS=Homo sapiens OX=9606 GN=KRT10 PE=1 SV=6	K1C10_HUMAN	UNIPROT_HUMAN_Reviewed_HumanOnly__20190805.fasta	58828.8	1	11	12	12	0.000326	0.233	correct	TRUE	34072_1_WT_DMSO_5UL.9193.9193.2 File:"34072_1_WT_DMSO_5UL.raw", NativeID:"controllerType=0 controllerNumber=1 scan=9193"	SQYEQLAEQNR	R	K	0.997	50.8	29.3	45.5	2			683.322	1364.63	1365.64	2	-0.002334	-1.709	2578.14	22026	323	333	TRUE
34072	34072_1_WT_DMSO_5UL	Keratin, type I cytoskeletal 10 OS=Homo sapiens OX=9606 GN=KRT10 PE=1 SV=6	K1C10_HUMAN	UNIPROT_HUMAN_Reviewed_HumanOnly__20190805.fasta	58828.8	1	11	12	12	0.000326	0.233	correct	TRUE	34072_1_WT_DMSO_5UL.7019.7019.3 File:"34072_1_WT_DMSO_5UL.raw", NativeID:"controllerType=0 controllerNumber=1 scan=7019"	SQYEQLAEQNRK	R	D	0.994	30.9	32.3	24.9	2			498.582	1492.72	1493.73	3	-0.002895	-1.938	2051.09	37838.4	323	334	TRUE
34072	34072_1_WT_DMSO_5UL	Keratin, type I cytoskeletal 10 OS=Homo sapiens OX=9606 GN=KRT10 PE=1 SV=6	K1C10_HUMAN	UNIPROT_HUMAN_Reviewed_HumanOnly__20190805.fasta	58828.8	1	11	12	12	0.000326	0.233	correct	TRUE	34072_1_WT_DMSO_5UL.8399.8399.2 File:"34072_1_WT_DMSO_5UL.raw", NativeID:"controllerType=0 controllerNumber=1 scan=8399"	VTMQNLNDR	K	L	0.994	30.2	29.1	25.1	2			545.768	1089.52	1090.53	2	-0.002068	-1.896	2382.03	13623.7	148	156	TRUE
34072	34072_1_WT_DMSO_5UL	Keratin, type I cytoskeletal 10 OS=Homo sapiens OX=9606 GN=KRT10 PE=1 SV=6	K1C10_HUMAN	UNIPROT_HUMAN_Reviewed_HumanOnly__20190805.fasta	58828.8	1	11	12	12	0.000326	0.233	correct	TRUE	34072_1_WT_DMSO_5UL.4679.4679.2 File:"34072_1_WT_DMSO_5UL.raw", NativeID:"controllerType=0 controllerNumber=1 scan=4679"	VTmQNLNDR	K	L	0.997	68	28.9	62.4	2		m3: Oxidation (+15.99)	553.766	1105.52	1106.53	2	-0.002231	-2.016	1443.73	8200.29	148	156	TRUE
34072	34072_1_WT_DMSO_5UL	Keratin, type I cytoskeletal 10 OS=Homo sapiens OX=9606 GN=KRT10 PE=1 SV=6	K1C10_HUMAN	UNIPROT_HUMAN_Reviewed_HumanOnly__20190805.fasta	58828.8	1	11	12	12	0.000326	0.233	correct	TRUE	34072_1_WT_DMSO_5UL.9118.9118.2 File:"34072_1_WT_DMSO_5UL.raw", NativeID:"controllerType=0 controllerNumber=1 scan=9118"	YENEVALR	K	Q	0.99	36.7	29.4	29	2			497.253	992.491	993.5	2	-0.00179	-1.802	2560.32	22789.2	238	245	TRUE
34072	34072_1_WT_DMSO_5UL	U5 small nuclear ribonucleoprotein 200 kDa helicase OS=Homo sapiens OX=9606 GN=SNRNP200 PE=1 SV=2	U520_HUMAN	UNIPROT_HUMAN_Reviewed_HumanOnly__20190805.fasta	244514	0.933	1	1	1	2.72e-05	0.00562	correct	TRUE	34072_1_WT_DMSO_5UL.13612.13612.2 File:"34072_1_WT_DMSO_5UL.raw", NativeID:"controllerType=0 controllerNumber=1 scan=13612"	IVALSSSLSNAK	R	D	0.972	38.1	32.1	37.7	2			595.343	1188.67	1189.68	2	-0.0002539	-0.2135	3621.86	14701.4	1487	1498	TRUE
34072	34072_1_WT_DMSO_5UL	ADP/ATP translocase 2 OS=Homo sapiens OX=9606 GN=SLC25A5 PE=1 SV=7	ADT2_HUMAN	UNIPROT_HUMAN_Reviewed_HumanOnly__20190805.fasta	32853.5	1	3	3	3	8.15e-05	0.0906	correct	TRUE	34072_1_WT_DMSO_5UL.9540.9540.3 File:"34072_1_WT_DMSO_5UL.raw", NativeID:"controllerType=0 controllerNumber=1 scan=9540"	LLLQVQHASK	K	Q	0.974	22.9	29.3	19.9	2			379.564	1135.67	1136.68	3	-0.001679	-1.477	2654.21	34351.6	34	43	TRUE
34072	34072_1_WT_DMSO_5UL	ADP/ATP translocase 2 OS=Homo sapiens OX=9606 GN=SLC25A5 PE=1 SV=7	ADT2_HUMAN	UNIPROT_HUMAN_Reviewed_HumanOnly__20190805.fasta	32853.5	1	3	3	3	8.15e-05	0.0906	correct	TRUE	34072_1_WT_DMSO_5UL.14626.14626.2 File:"34072_1_WT_DMSO_5UL.raw", NativeID:"controllerType=0 controllerNumber=1 scan=14626"	QIFLGGVDK	K	R	0.983	27.8	29.6	17.9	2			488.776	975.537	976.546	2	-0.002148	-2.2	3835.59	16365.1	97	105	TRUE
34072	34072_1_WT_DMSO_5UL	ADP/ATP translocase 2 OS=Homo sapiens OX=9606 GN=SLC25A5 PE=1 SV=7	ADT2_HUMAN	UNIPROT_HUMAN_Reviewed_HumanOnly__20190805.fasta	32853.5	1	3	3	3	8.15e-05	0.0906	correct	TRUE	34072_1_WT_DMSO_5UL.7546.7546.2 File:"34072_1_WT_DMSO_5UL.raw", NativeID:"controllerType=0 controllerNumber=1 scan=7546"	TAVAPIER	K	V	0.99	39.2	26.7	23.5	2			428.747	855.48	856.489	2	-0.001638	-1.912	2171.82	25749.1	24	31	TRUE
34072	34072_1_WT_DMSO_5UL	Nucleophosmin OS=Homo sapiens OX=9606 GN=NPM1 PE=1 SV=2	NPM_HUMAN	UNIPROT_HUMAN_Reviewed_HumanOnly__20190805.fasta	32575.5	0.993	1	1	1	2.72e-05	0.0442	correct	TRUE	34072_1_WT_DMSO_5UL.8605.8605.3 File:"34072_1_WT_DMSO_5UL.raw", NativeID:"controllerType=0 controllerNumber=1 scan=8605"	VDNDENEHQLSLR	K	T	0.997	50.8	29.7	42.7	2			523.581	1567.72	1568.73	3	-0.003083	-1.965	2430.8	57851.1	33	45	TRUE
34072	34072_1_WT_DMSO_5UL	Transferrin receptor protein 1 OS=Homo sapiens OX=9606 GN=TFRC PE=1 SV=2	TFR1_HUMAN	UNIPROT_HUMAN_Reviewed_HumanOnly__20190805.fasta	84873.6	0.972	1	1	1	2.72e-05	0.0132	correct	TRUE	34072_1_WT_DMSO_5UL.17223.17223.2 File:"34072_1_WT_DMSO_5UL.raw", NativeID:"controllerType=0 controllerNumber=1 scan=17223"	SGVGTALLLK	K	L	0.989	22.6	27.2	20.9	2			479.799	957.584	958.593	2	-0.001684	-1.757	4308.13	17670.4	419	428	TRUE
34072	34072_1_WT_DMSO_5UL	40S ribosomal protein S6 OS=Homo sapiens OX=9606 GN=RPS6 PE=1 SV=1	RS6_HUMAN	UNIPROT_HUMAN_Reviewed_HumanOnly__20190805.fasta	28681.7	1	2	2	3	8.15e-05	0.0643	correct	TRUE	34072_1_WT_DMSO_5UL.9599.9599.2 File:"34072_1_WT_DMSO_5UL.raw", NativeID:"controllerType=0 controllerNumber=1 scan=9599"	LIEVDDER	K	K	0.983	24.8	29.4	6.8	2			494.75	987.485	988.495	2	-0.002022	-2.045	2666.99	17470.3	15	22	TRUE
34072	34072_1_WT_DMSO_5UL	40S ribosomal protein S6 OS=Homo sapiens OX=9606 GN=RPS6 PE=1 SV=1	RS6_HUMAN	UNIPROT_HUMAN_Reviewed_HumanOnly__20190805.fasta	28681.7	1	2	2	3	8.15e-05	0.0643	correct	TRUE	34072_1_WT_DMSO_5UL.9547.9547.2 File:"34072_1_WT_DMSO_5UL.raw", NativeID:"controllerType=0 controllerNumber=1 scan=9547"	LIEVDDER	K	K	0.99	30.9	29.4	12.8	2			494.75	987.486	988.495	2	-0.001838	-1.859	2655.91	27963	15	22	TRUE
34072	34072_1_WT_DMSO_5UL	40S ribosomal protein S6 OS=Homo sapiens OX=9606 GN=RPS6 PE=1 SV=1	RS6_HUMAN	UNIPROT_HUMAN_Reviewed_HumanOnly__20190805.fasta	28681.7	1	2	2	3	8.15e-05	0.0643	correct	TRUE	34072_1_WT_DMSO_5UL.3527.3527.2 File:"34072_1_WT_DMSO_5UL.raw", NativeID:"controllerType=0 controllerNumber=1 scan=3527"	QGVLTHGR	K	V	0.988	21.7	26.5	19.6	2			434.243	866.471	867.48	2	-0.00157	-1.81	1157.24	4052.09	65	72	TRUE
34072	34072_1_WT_DMSO_5UL	Heat shock protein HSP 90-alpha OS=Homo sapiens OX=9606 GN=HSP90AA1 PE=1 SV=5	HS90A_HUMAN	UNIPROT_HUMAN_Reviewed_HumanOnly__20190805.fasta	84663.2	0.993	1	1	1	2.72e-05	0.0478	correct	FALSE	34072_1_WT_DMSO_5UL.10451.10451.2 File:"34072_1_WT_DMSO_5UL.raw", NativeID:"controllerType=0 controllerNumber=1 scan=10451"	EDQTEYLEER	K	R	0.997	45.3	25.2	42.3	2			656.288	1310.56	1311.57	2	-0.002126	-1.621	2862.21	15757.4	192	201	FALSE	HS90B_HUMAN
34072	34072_1_WT_DMSO_5UL	Heat shock protein HSP 90-alpha OS=Homo sapiens OX=9606 GN=HSP90AA1 PE=1 SV=5	HS90A_HUMAN	UNIPROT_HUMAN_Reviewed_HumanOnly__20190805.fasta	84663.2	0.993	1	1	1	2.72e-05	0.0478	correct	TRUE	34072_1_WT_DMSO_5UL.11832.11832.2 File:"34072_1_WT_DMSO_5UL.raw", NativeID:"controllerType=0 controllerNumber=1 scan=11832"	ELISNSSDALDK	R	I	0.997	42.4	31.3	33.7	2			646.321	1290.63	1291.64	2	-0.003176	-2.459	3201.73	12119.5	47	58	TRUE
34072	34072_1_WT_DMSO_5UL	Heat shock protein HSP 90-alpha OS=Homo sapiens OX=9606 GN=HSP90AA1 PE=1 SV=5	HS90A_HUMAN	UNIPROT_HUMAN_Reviewed_HumanOnly__20190805.fasta	84663.2	0.993	1	1	1	2.72e-05	0.0478	correct	FALSE	34072_1_WT_DMSO_5UL.18572.18572.2 File:"34072_1_WT_DMSO_5UL.raw", NativeID:"controllerType=0 controllerNumber=1 scan=18572"	TLTIVDTGIGmTK	R	A	0.978	27.2	32.7	0	2		m11: Oxidation (+15.99)	683.367	1364.72	1365.73	2	-0.002173	-1.591	4531.03	17331.5	88	100	FALSE	HS90B_HUMAN
34072	34072_1_WT_DMSO_5UL	Heat shock protein HSP 90-alpha OS=Homo sapiens OX=9606 GN=HSP90AA1 PE=1 SV=5	HS90A_HUMAN	UNIPROT_HUMAN_Reviewed_HumanOnly__20190805.fasta	84663.2	0.993	1	1	1	2.72e-05	0.0478	correct	FALSE	34072_1_WT_DMSO_5UL.19285.19285.2 File:"34072_1_WT_DMSO_5UL.raw", NativeID:"controllerType=0 controllerNumber=1 scan=19285"	TLTIVDTGIGmTK	R	A	0.99	28.9	32.7	0	2		m11: Oxidation (+15.99)	683.367	1364.72	1365.73	2	-0.002417	-1.77	4641.64	12657.8	88	100	FALSE	HS90B_HUMAN
34072	34072_1_WT_DMSO_5UL	Interleukin enhancer-binding factor 2 OS=Homo sapiens OX=9606 GN=ILF2 PE=1 SV=2	ILF2_HUMAN	UNIPROT_HUMAN_Reviewed_HumanOnly__20190805.fasta	43062.7	1	2	2	2	5.43e-05	0.0513	correct	TRUE	34072_1_WT_DMSO_5UL.17461.17461.2 File:"34072_1_WT_DMSO_5UL.raw", NativeID:"controllerType=0 controllerNumber=1 scan=17461"	QPLALNVAYR	R	R	0.997	39.7	31.8	17.3	2			572.826	1143.64	1144.65	2	-0.0024	-2.097	4350.03	15175.6	260	269	TRUE
34072	34072_1_WT_DMSO_5UL	Interleukin enhancer-binding factor 2 OS=Homo sapiens OX=9606 GN=ILF2 PE=1 SV=2	ILF2_HUMAN	UNIPROT_HUMAN_Reviewed_HumanOnly__20190805.fasta	43062.7	1	2	2	2	5.43e-05	0.0513	correct	TRUE	34072_1_WT_DMSO_5UL.17049.17049.2 File:"34072_1_WT_DMSO_5UL.raw", NativeID:"controllerType=0 controllerNumber=1 scan=17049"	VLQSALAAIR	K	H	0.946	24.7	26.4	21.4	2			521.324	1040.63	1041.64	2	-0.0006279	-0.6028	4277.97	20491.7	197	206	TRUE
34072	34072_1_WT_DMSO_5UL	Neutral alpha-glucosidase AB OS=Homo sapiens OX=9606 GN=GANAB PE=1 SV=3	GANAB_HUMAN	UNIPROT_HUMAN_Reviewed_HumanOnly__20190805.fasta	106876	1	3	3	3	8.15e-05	0.0286	correct	TRUE	34072_1_WT_DMSO_5UL.14868.14868.2 File:"34072_1_WT_DMSO_5UL.raw", NativeID:"controllerType=0 controllerNumber=1 scan=14868"	NPEPELLVR	K	W	0.985	29	30.1	18.7	2			533.798	1065.58	1066.59	2	-0.001308	-1.226	3882.14	21568.4	654	662	TRUE
34072	34072_1_WT_DMSO_5UL	Neutral alpha-glucosidase AB OS=Homo sapiens OX=9606 GN=GANAB PE=1 SV=3	GANAB_HUMAN	UNIPROT_HUMAN_Reviewed_HumanOnly__20190805.fasta	106876	1	3	3	3	8.15e-05	0.0286	correct	TRUE	34072_1_WT_DMSO_5UL.9029.9029.2 File:"34072_1_WT_DMSO_5UL.raw", NativeID:"controllerType=0 controllerNumber=1 scan=9029"	PAAVVLQTK	K	G	0.968	17.5	25.2	17.5	2			463.786	925.558	926.567	2	-0.001752	-1.891	2537.36	24138	900	908	TRUE
34072	34072_1_WT_DMSO_5UL	Neutral alpha-glucosidase AB OS=Homo sapiens OX=9606 GN=GANAB PE=1 SV=3	GANAB_HUMAN	UNIPROT_HUMAN_Reviewed_HumanOnly__20190805.fasta	106876	1	3	3	3	8.15e-05	0.0286	correct	TRUE	34072_1_WT_DMSO_5UL.5611.5611.2 File:"34072_1_WT_DMSO_5UL.raw", NativeID:"controllerType=0 controllerNumber=1 scan=5611"	VTEGGEPYR	K	L	0.951	19.1	28.4	19.1	2			504.242	1006.47	1007.48	2	-0.001636	-1.624	1666.61	11232.2	270	278	TRUE
34072	34072_1_WT_DMSO_5UL	Dihydropyrimidinase-related protein 2 OS=Homo sapiens OX=9606 GN=DPYSL2 PE=1 SV=1	DPYL2_HUMAN	UNIPROT_HUMAN_Reviewed_HumanOnly__20190805.fasta	62294	1	2	2	2	5.43e-05	0.0367	correct	TRUE	34072_1_WT_DMSO_5UL.14622.14622.2 File:"34072_1_WT_DMSO_5UL.raw", NativeID:"controllerType=0 controllerNumber=1 scan=14622"	GSPLVVISQGK	R	I	0.983	24.7	29.3	18.2	2			542.821	1083.63	1084.64	2	-0.002042	-1.883	3834.72	14764.9	441	451	TRUE
34072	34072_1_WT_DMSO_5UL	Dihydropyrimidinase-related protein 2 OS=Homo sapiens OX=9606 GN=DPYSL2 PE=1 SV=1	DPYL2_HUMAN	UNIPROT_HUMAN_Reviewed_HumanOnly__20190805.fasta	62294	1	2	2	2	5.43e-05	0.0367	correct	TRUE	34072_1_WT_DMSO_5UL.7475.7475.2 File:"34072_1_WT_DMSO_5UL.raw", NativeID:"controllerType=0 controllerNumber=1 scan=7475"	SSAEVIAQAR	K	K	0.989	37.9	30.9	30.5	2			516.277	1030.54	1031.55	2	-0.0006559	-0.6359	2155.91	11132.6	259	268	TRUE
34072	34072_1_WT_DMSO_5UL	Adenosylhomocysteinase OS=Homo sapiens OX=9606 GN=AHCY PE=1 SV=4	SAHH_HUMAN	UNIPROT_HUMAN_Reviewed_HumanOnly__20190805.fasta	47717.1	1	2	2	2	5.43e-05	0.0463	correct	TRUE	34072_1_WT_DMSO_5UL.15624.15624.2 File:"34072_1_WT_DMSO_5UL.raw", NativeID:"controllerType=0 controllerNumber=1 scan=15624"	IILLAEGR	R	L	0.981	27.8	25	17.6	2			442.781	883.547	884.557	2	-0.002238	-2.53	4019.3	16353.1	336	343	TRUE
34072	34072_1_WT_DMSO_5UL	Adenosylhomocysteinase OS=Homo sapiens OX=9606 GN=AHCY PE=1 SV=4	SAHH_HUMAN	UNIPROT_HUMAN_Reviewed_HumanOnly__20190805.fasta	47717.1	1	2	2	2	5.43e-05	0.0463	correct	TRUE	34072_1_WT_DMSO_5UL.12801.12801.2 File:"34072_1_WT_DMSO_5UL.raw", NativeID:"controllerType=0 controllerNumber=1 scan=12801"	VAVVAGYGDVGK	K	G	0.995	34	31.9	25	2			567.81	1133.61	1134.62	2	-0.002238	-1.972	3433.55	19228.7	215	226	TRUE
34072	34072_1_WT_DMSO_5UL	Protein disulfide-isomerase A6 OS=Homo sapiens OX=9606 GN=PDIA6 PE=1 SV=1	PDIA6_HUMAN	UNIPROT_HUMAN_Reviewed_HumanOnly__20190805.fasta	48122.3	1	2	2	2	5.43e-05	0.0591	correct	TRUE	34072_1_WT_DMSO_5UL.8251.8251.2 File:"34072_1_WT_DMSO_5UL.raw", NativeID:"controllerType=0 controllerNumber=1 scan=8251"	GESPVDYDGGR	K	T	0.997	35	25	27.2	2			576.251	1150.49	1151.5	2	-0.00248	-2.154	2343.87	9547.39	246	256	TRUE
34072	34072_1_WT_DMSO_5UL	Protein disulfide-isomerase A6 OS=Homo sapiens OX=9606 GN=PDIA6 PE=1 SV=1	PDIA6_HUMAN	UNIPROT_HUMAN_Reviewed_HumanOnly__20190805.fasta	48122.3	1	2	2	2	5.43e-05	0.0591	correct	TRUE	34072_1_WT_DMSO_5UL.25923.25923.2 File:"34072_1_WT_DMSO_5UL.raw", NativeID:"controllerType=0 controllerNumber=1 scan=25923"	LAAVDATVNQVLASR	K	Y	0.997	36.7	34.3	33.1	2			764.427	1526.84	1527.85	2	-0.002706	-1.771	5564.38	9304.5	217	231	TRUE
34072	34072_1_WT_DMSO_5UL	Serpin H1 OS=Homo sapiens OX=9606 GN=SERPINH1 PE=1 SV=2	SERPH_HUMAN	UNIPROT_HUMAN_Reviewed_HumanOnly__20190805.fasta	46442	0.93	1	1	1	2.72e-05	0.0287	correct	TRUE	34072_1_WT_DMSO_5UL.25308.25308.2 File:"34072_1_WT_DMSO_5UL.raw", NativeID:"controllerType=0 controllerNumber=1 scan=25308"	DTQSGSLLFIGR	R	L	0.97	30.1	32.5	25.3	2			647.342	1292.67	1293.68	2	-0.00314	-2.427	5481.33	14058	394	405	TRUE
34072	34072_1_WT_DMSO_5UL	Vimentin OS=Homo sapiens OX=9606 GN=VIM PE=1 SV=4	VIME_HUMAN	UNIPROT_HUMAN_Reviewed_HumanOnly__20190805.fasta	53652.7	1	3	3	3	8.15e-05	0.0622	correct	TRUE	34072_1_WT_DMSO_5UL.11094.11094.2 File:"34072_1_WT_DMSO_5UL.raw", NativeID:"controllerType=0 controllerNumber=1 scan=11094"	FADLSEAANR	K	N	0.994	30.5	28.9	22.1	2			547.266	1092.52	1093.53	2	-0.001686	-1.542	3021.29	18263.3	295	304	TRUE
34072	34072_1_WT_DMSO_5UL	Vimentin OS=Homo sapiens OX=9606 GN=VIM PE=1 SV=4	VIME_HUMAN	UNIPROT_HUMAN_Reviewed_HumanOnly__20190805.fasta	53652.7	1	3	3	3	8.15e-05	0.0622	correct	TRUE	34072_1_WT_DMSO_5UL.6880.6880.2 File:"34072_1_WT_DMSO_5UL.raw", NativeID:"controllerType=0 controllerNumber=1 scan=6880"	QDVDNASLAR	R	L	0.997	50.7	28.7	40.7	2			544.769	1087.52	1088.53	2	-0.00197	-1.81	2020.52	12321.7	208	217	TRUE
34072	34072_1_WT_DMSO_5UL	Vimentin OS=Homo sapiens OX=9606 GN=VIM PE=1 SV=4	VIME_HUMAN	UNIPROT_HUMAN_Reviewed_HumanOnly__20190805.fasta	53652.7	1	3	3	3	8.15e-05	0.0622	correct	TRUE	34072_1_WT_DMSO_5UL.11753.11753.2 File:"34072_1_WT_DMSO_5UL.raw", NativeID:"controllerType=0 controllerNumber=1 scan=11753"	VELQELNDR	K	F	0.991	27.3	30.5	19.8	2			558.287	1114.56	1115.57	2	-0.001938	-1.737	3180.54	14733	105	113	TRUE
34072	34072_1_WT_DMSO_5UL	Poly(rC)-binding protein 1 OS=Homo sapiens OX=9606 GN=PCBP1 PE=1 SV=2	PCBP1_HUMAN	UNIPROT_HUMAN_Reviewed_HumanOnly__20190805.fasta	37498.2	1	2	2	2	5.43e-05	0.0674	correct	TRUE	34072_1_WT_DMSO_5UL.29213.29213.2 File:"34072_1_WT_DMSO_5UL.raw", NativeID:"controllerType=0 controllerNumber=1 scan=29213"	IITLTGPTNAIFK	R	A	0.997	44.5	31.8	44.2	2			694.91	1387.81	1388.82	2	-0.00262	-1.886	6004.1	8540.15	58	70	TRUE
34072	34072_1_WT_DMSO_5UL	Poly(rC)-binding protein 1 OS=Homo sapiens OX=9606 GN=PCBP1 PE=1 SV=2	PCBP1_HUMAN	UNIPROT_HUMAN_Reviewed_HumanOnly__20190805.fasta	37498.2	1	2	2	2	5.43e-05	0.0674	correct	TRUE	34072_1_WT_DMSO_5UL.8901.8901.2 File:"34072_1_WT_DMSO_5UL.raw", NativeID:"controllerType=0 controllerNumber=1 scan=8901"	INISEGNcPER	R	I	0.997	33.4	27.6	33.4	2	c8: Carbamidomethyl (+57.02)		644.8	1287.59	1288.6	2	-0.002289	-1.777	2504.68	10019.3	47	57	TRUE
34072	34072_1_WT_DMSO_5UL	60S ribosomal protein L7 OS=Homo sapiens OX=9606 GN=RPL7 PE=1 SV=1	RL7_HUMAN	UNIPROT_HUMAN_Reviewed_HumanOnly__20190805.fasta	29227.7	0.952	1	1	1	2.72e-05	0.0444	correct	TRUE	34072_1_WT_DMSO_5UL.20073.20073.2 File:"34072_1_WT_DMSO_5UL.raw", NativeID:"controllerType=0 controllerNumber=1 scan=20073"	IALTDNALIAR	R	S	0.98	27.8	30.6	25.1	2			585.844	1169.67	1170.68	2	-0.00268	-2.289	4765.47	11215	167	177	TRUE
34072	34072_1_WT_DMSO_5UL	Elongation factor 1-alpha 1 OS=Homo sapiens OX=9606 GN=EEF1A1 PE=1 SV=1	EF1A1_HUMAN	UNIPROT_HUMAN_Reviewed_HumanOnly__20190805.fasta	50141.2	1	6	6	6	0.000163	0.13	correct	TRUE	34072_1_WT_DMSO_5UL.14239.14239.2 File:"34072_1_WT_DMSO_5UL.raw", NativeID:"controllerType=0 controllerNumber=1 scan=14239"	IGGIGTVPVGR	K	V	0.997	62.6	28.6	55.2	2			513.308	1024.6	1025.61	2	-0.002122	-2.069	3759.94	24349.6	256	266	TRUE
34072	34072_1_WT_DMSO_5UL	Elongation factor 1-alpha 1 OS=Homo sapiens OX=9606 GN=EEF1A1 PE=1 SV=1	EF1A1_HUMAN	UNIPROT_HUMAN_Reviewed_HumanOnly__20190805.fasta	50141.2	1	6	6	6	0.000163	0.13	correct	TRUE	34072_1_WT_DMSO_5UL.14800.14800.2 File:"34072_1_WT_DMSO_5UL.raw", NativeID:"controllerType=0 controllerNumber=1 scan=14800"	LPLQDVYK	R	I	0.949	18.8	30.6	13.7	2			488.278	974.542	975.551	2	-0.001782	-1.827	3867.95	15853	248	255	TRUE
34072	34072_1_WT_DMSO_5UL	Elongation factor 1-alpha 1 OS=Homo sapiens OX=9606 GN=EEF1A1 PE=1 SV=1	EF1A1_HUMAN	UNIPROT_HUMAN_Reviewed_HumanOnly__20190805.fasta	50141.2	1	6	6	6	0.000163	0.13	correct	TRUE	34072_1_WT_DMSO_5UL.6225.6225.2 File:"34072_1_WT_DMSO_5UL.raw", NativeID:"controllerType=0 controllerNumber=1 scan=6225"	mDSTEPPYSQK	K	R	0.975	25.3	25	25.3	2		m1: Oxidation (+15.99)	649.782	1297.55	1298.56	2	-0.001105	-0.8509	1839.52	10324.3	155	165	TRUE
34072	34072_1_WT_DMSO_5UL	Elongation factor 1-alpha 1 OS=Homo sapiens OX=9606 GN=EEF1A1 PE=1 SV=1	EF1A1_HUMAN	UNIPROT_HUMAN_Reviewed_HumanOnly__20190805.fasta	50141.2	1	6	6	6	0.000163	0.13	correct	TRUE	34072_1_WT_DMSO_5UL.10700.10700.2 File:"34072_1_WT_DMSO_5UL.raw", NativeID:"controllerType=0 controllerNumber=1 scan=10700"	QLIVGVNK	K	M	0.99	41.3	25	26.9	2			435.773	869.532	870.541	2	-0.001736	-1.994	2923.48	103174	147	154	TRUE
34072	34072_1_WT_DMSO_5UL	Elongation factor 1-alpha 1 OS=Homo sapiens OX=9606 GN=EEF1A1 PE=1 SV=1	EF1A1_HUMAN	UNIPROT_HUMAN_Reviewed_HumanOnly__20190805.fasta	50141.2	1	6	6	6	0.000163	0.13	correct	TRUE	34072_1_WT_DMSO_5UL.11268.11268.2 File:"34072_1_WT_DMSO_5UL.raw", NativeID:"controllerType=0 controllerNumber=1 scan=11268"	QTVAVGVIK	R	A	0.997	50.4	26.6	37.7	2			457.786	913.558	914.567	2	-0.00163	-1.782	3062.22	79408.6	431	439	TRUE
34072	34072_1_WT_DMSO_5UL	Elongation factor 1-alpha 1 OS=Homo sapiens OX=9606 GN=EEF1A1 PE=1 SV=1	EF1A1_HUMAN	UNIPROT_HUMAN_Reviewed_HumanOnly__20190805.fasta	50141.2	1	6	6	6	0.000163	0.13	correct	TRUE	34072_1_WT_DMSO_5UL.12508.12508.2 File:"34072_1_WT_DMSO_5UL.raw", NativeID:"controllerType=0 controllerNumber=1 scan=12508"	SGDAAIVDmVPGK	K	P	0.977	22.5	30.6	15.8	2		m9: Oxidation (+15.99)	638.315	1274.62	1275.63	2	-0.002311	-1.812	3364.37	7407.57	396	408	TRUE
34072	34072_1_WT_DMSO_5UL	Histone H2A.V OS=Homo sapiens OX=9606 GN=H2AFV PE=1 SV=3	H2AV_HUMAN,H2AZ_HUMAN	UNIPROT_HUMAN_Reviewed_HumanOnly__20190805.fasta	13509.2	0.991	1	1	1	2.72e-05	0.0703	correct	TRUE	34072_1_WT_DMSO_5UL.16518.16518.2 File:"34072_1_WT_DMSO_5UL.raw", NativeID:"controllerType=0 controllerNumber=1 scan=16518"	AGLQFPVGR	R	I	0.996	29.5	28.3	9.65	2			472.768	943.522	944.531	2	-0.001634	-1.73	4180.89	27725.4	24	32	TRUE
34072	34072_1_WT_DMSO_5UL	Proteasome subunit alpha type-3 OS=Homo sapiens OX=9606 GN=PSMA3 PE=1 SV=2	PSA3_HUMAN	UNIPROT_HUMAN_Reviewed_HumanOnly__20190805.fasta	28433.7	0.993	1	1	1	2.72e-05	0.0471	correct	TRUE	34072_1_WT_DMSO_5UL.10482.10482.2 File:"34072_1_WT_DMSO_5UL.raw", NativeID:"controllerType=0 controllerNumber=1 scan=10482"	AVENSSTAIGIR	K	C	0.997	49.9	32.3	49.9	2			609.327	1216.64	1217.65	2	-0.002158	-1.772	2871.74	16774.5	30	41	TRUE
34072	34072_1_WT_DMSO_5UL	Thioredoxin reductase 1, cytoplasmic OS=Homo sapiens OX=9606 GN=TXNRD1 PE=1 SV=3	TRXR1_HUMAN	UNIPROT_HUMAN_Reviewed_HumanOnly__20190805.fasta	70906.9	0.879	1	1	1	2.72e-05	0.0169	correct	TRUE	34072_1_WT_DMSO_5UL.8004.8004.2 File:"34072_1_WT_DMSO_5UL.raw", NativeID:"controllerType=0 controllerNumber=1 scan=8004"	VEQIEAGTPGR	K	L	0.948	19.1	31	13.4	2			578.801	1155.59	1156.6	2	-0.002048	-1.771	2283.39	11908.1	406	416	TRUE
34072	34072_1_WT_DMSO_5UL	T-complex protein 1 subunit theta OS=Homo sapiens OX=9606 GN=CCT8 PE=1 SV=4	TCPQ_HUMAN	UNIPROT_HUMAN_Reviewed_HumanOnly__20190805.fasta	59621	1	4	4	4	0.000109	0.0785	correct	TRUE	34072_1_WT_DMSO_5UL.9975.9975.2 File:"34072_1_WT_DMSO_5UL.raw", NativeID:"controllerType=0 controllerNumber=1 scan=9975"	AVDDGVNTFK	R	V	0.989	24.9	29.2	24.9	2			533.263	1064.51	1065.52	2	-0.001788	-1.678	2749.47	18577.4	391	400	TRUE
34072	34072_1_WT_DMSO_5UL	T-complex protein 1 subunit theta OS=Homo sapiens OX=9606 GN=CCT8 PE=1 SV=4	TCPQ_HUMAN	UNIPROT_HUMAN_Reviewed_HumanOnly__20190805.fasta	59621	1	4	4	4	0.000109	0.0785	correct	TRUE	34072_1_WT_DMSO_5UL.20965.20965.2 File:"34072_1_WT_DMSO_5UL.raw", NativeID:"controllerType=0 controllerNumber=1 scan=20965"	FAEAFEAIPR	K	A	0.995	41.1	31	33.4	2			575.797	1149.58	1150.59	2	-0.002916	-2.534	4898.84	20554.4	441	450	TRUE
34072	34072_1_WT_DMSO_5UL	T-complex protein 1 subunit theta OS=Homo sapiens OX=9606 GN=CCT8 PE=1 SV=4	TCPQ_HUMAN	UNIPROT_HUMAN_Reviewed_HumanOnly__20190805.fasta	59621	1	4	4	4	0.000109	0.0785	correct	TRUE	34072_1_WT_DMSO_5UL.15122.15122.2 File:"34072_1_WT_DMSO_5UL.raw", NativeID:"controllerType=0 controllerNumber=1 scan=15122"	LATNAAVTVLR	K	V	0.994	36.6	30	29.6	2			564.839	1127.66	1128.67	2	-0.002844	-2.52	3932.57	16927.1	510	520	TRUE
34072	34072_1_WT_DMSO_5UL	T-complex protein 1 subunit theta OS=Homo sapiens OX=9606 GN=CCT8 PE=1 SV=4	TCPQ_HUMAN	UNIPROT_HUMAN_Reviewed_HumanOnly__20190805.fasta	59621	1	4	4	4	0.000109	0.0785	correct	TRUE	34072_1_WT_DMSO_5UL.26017.26017.2 File:"34072_1_WT_DMSO_5UL.raw", NativeID:"controllerType=0 controllerNumber=1 scan=26017"	LFVTNDAATILR	K	E	0.997	50.4	32.8	47.1	2			667.376	1332.74	1333.75	2	-0.002868	-2.15	5577.64	13412.5	63	74	TRUE
34072	34072_1_WT_DMSO_5UL	40S ribosomal protein S9 OS=Homo sapiens OX=9606 GN=RPS9 PE=1 SV=3	RS9_HUMAN	UNIPROT_HUMAN_Reviewed_HumanOnly__20190805.fasta	22592.5	0.976	1	1	1	2.72e-05	0.0412	correct	TRUE	34072_1_WT_DMSO_5UL.9758.9758.2 File:"34072_1_WT_DMSO_5UL.raw", NativeID:"controllerType=0 controllerNumber=1 scan=9758"	IGVLDEGK	R	M	0.99	41	26.7	17	2			415.734	829.453	830.462	2	-0.001488	-1.792	2700.4	28220.4	84	91	TRUE
34072	34072_1_WT_DMSO_5UL	Importin subunit alpha-1 OS=Homo sapiens OX=9606 GN=KPNA2 PE=1 SV=1	IMA1_HUMAN	UNIPROT_HUMAN_Reviewed_HumanOnly__20190805.fasta	57862.5	0.982	1	1	1	2.72e-05	0.017	correct	TRUE	34072_1_WT_DMSO_5UL.14374.14374.2 File:"34072_1_WT_DMSO_5UL.raw", NativeID:"controllerType=0 controllerNumber=1 scan=14374"	TGVVPQLVK	K	L	0.993	25.5	25	14.4	2			470.794	939.574	940.583	2	-0.001522	-1.618	3789.53	17746.8	292	300	TRUE
34072	34072_1_WT_DMSO_5UL	Heat shock protein HSP 90-beta OS=Homo sapiens OX=9606 GN=HSP90AB1 PE=1 SV=4	HS90B_HUMAN	UNIPROT_HUMAN_Reviewed_HumanOnly__20190805.fasta	83267.3	1	4	4	5	0.000136	0.0622	correct	TRUE	34072_1_WT_DMSO_5UL.10451.10451.2 File:"34072_1_WT_DMSO_5UL.raw", NativeID:"controllerType=0 controllerNumber=1 scan=10451"	EDQTEYLEER	K	R	0.997	45.3	25.2	42.3	2			656.288	1310.56	1311.57	2	-0.002126	-1.621	2862.21	15757.4	187	196	TRUE
34072	34072_1_WT_DMSO_5UL	Heat shock protein HSP 90-beta OS=Homo sapiens OX=9606 GN=HSP90AB1 PE=1 SV=4	HS90B_HUMAN	UNIPROT_HUMAN_Reviewed_HumanOnly__20190805.fasta	83267.3	1	4	4	5	0.000136	0.0622	correct	TRUE	34072_1_WT_DMSO_5UL.14073.14073.2 File:"34072_1_WT_DMSO_5UL.raw", NativeID:"controllerType=0 controllerNumber=1 scan=14073"	ELISNASDALDK	R	I	0.974	27.6	31.8	19.1	2			638.324	1274.63	1275.64	2	-0.002906	-2.278	3720.54	15019	42	53	TRUE
34072	34072_1_WT_DMSO_5UL	Heat shock protein HSP 90-beta OS=Homo sapiens OX=9606 GN=HSP90AB1 PE=1 SV=4	HS90B_HUMAN	UNIPROT_HUMAN_Reviewed_HumanOnly__20190805.fasta	83267.3	1	4	4	5	0.000136	0.0622	correct	TRUE	34072_1_WT_DMSO_5UL.5253.5253.3 File:"34072_1_WT_DMSO_5UL.raw", NativeID:"controllerType=0 controllerNumber=1 scan=5253"	LGIHEDSTNR	K	R	0.983	25.1	29.7	21.2	2			381.191	1140.55	1141.56	3	-0.002276	-1.994	1577.64	42526.7	439	448	TRUE
34072	34072_1_WT_DMSO_5UL	Heat shock protein HSP 90-beta OS=Homo sapiens OX=9606 GN=HSP90AB1 PE=1 SV=4	HS90B_HUMAN	UNIPROT_HUMAN_Reviewed_HumanOnly__20190805.fasta	83267.3	1	4	4	5	0.000136	0.0622	correct	TRUE	34072_1_WT_DMSO_5UL.18572.18572.2 File:"34072_1_WT_DMSO_5UL.raw", NativeID:"controllerType=0 controllerNumber=1 scan=18572"	TLTLVDTGIGmTK	R	A	0.978	27.2	32.7	0	2		m11: Oxidation (+15.99)	683.367	1364.72	1365.73	2	-0.002173	-1.591	4531.03	17331.5	83	95	TRUE
34072	34072_1_WT_DMSO_5UL	Heat shock protein HSP 90-beta OS=Homo sapiens OX=9606 GN=HSP90AB1 PE=1 SV=4	HS90B_HUMAN	UNIPROT_HUMAN_Reviewed_HumanOnly__20190805.fasta	83267.3	1	4	4	5	0.000136	0.0622	correct	TRUE	34072_1_WT_DMSO_5UL.19285.19285.2 File:"34072_1_WT_DMSO_5UL.raw", NativeID:"controllerType=0 controllerNumber=1 scan=19285"	TLTLVDTGIGmTK	R	A	0.99	28.9	32.7	0	2		m11: Oxidation (+15.99)	683.367	1364.72	1365.73	2	-0.002417	-1.77	4641.64	12657.8	83	95	TRUE
34072	34072_1_WT_DMSO_5UL	>sp|PRDX1_HUMAN|	>sp|PRDX1_HUMAN|,PRDX1_HUMAN	UNIPROT_HUMAN_Reviewed_HumanOnly__20190805.fasta	0	1	4	4	4	0.000109	0	correct	TRUE	34072_1_WT_DMSO_5UL.13554.13554.2 File:"34072_1_WT_DMSO_5UL.raw", NativeID:"controllerType=0 controllerNumber=1 scan=13554"	DISLSDYK	?	?	0.966	20.4	28.5	8.28	2			470.734	939.453	940.462	2	-0.001788	-1.901	3607.94	21187.2	0	0	TRUE
34072	34072_1_WT_DMSO_5UL	>sp|PRDX1_HUMAN|	>sp|PRDX1_HUMAN|,PRDX1_HUMAN	UNIPROT_HUMAN_Reviewed_HumanOnly__20190805.fasta	0	1	4	4	4	0.000109	0	correct	TRUE	34072_1_WT_DMSO_5UL.21820.21820.2 File:"34072_1_WT_DMSO_5UL.raw", NativeID:"controllerType=0 controllerNumber=1 scan=21820"	GLFIIDDK	?	?	0.99	39.3	29.2	37.3	2			460.757	919.499	920.509	2	-0.002344	-2.546	5010.05	78216.5	0	0	TRUE
34072	34072_1_WT_DMSO_5UL	>sp|PRDX1_HUMAN|	>sp|PRDX1_HUMAN|,PRDX1_HUMAN	UNIPROT_HUMAN_Reviewed_HumanOnly__20190805.fasta	0	1	4	4	4	0.000109	0	correct	TRUE	34072_1_WT_DMSO_5UL.18585.18585.2 File:"34072_1_WT_DMSO_5UL.raw", NativeID:"controllerType=0 controllerNumber=1 scan=18585"	LVQAFQFTDK	?	?	0.997	54.3	32	41.3	2			598.818	1195.62	1196.63	2	-0.001948	-1.628	4532.33	19817.9	0	0	TRUE
34072	34072_1_WT_DMSO_5UL	>sp|PRDX1_HUMAN|	>sp|PRDX1_HUMAN|,PRDX1_HUMAN	UNIPROT_HUMAN_Reviewed_HumanOnly__20190805.fasta	0	1	4	4	4	0.000109	0	correct	TRUE	34072_1_WT_DMSO_5UL.17864.17864.2 File:"34072_1_WT_DMSO_5UL.raw", NativeID:"controllerType=0 controllerNumber=1 scan=17864"	QITVnDLPVGR	?	?	0.972	24.4	31.4	17.7	2		n5: Deamidated (+0.98)	606.832	1211.65	1212.66	2	-0.002408	-1.986	4418.23	13296.1	0	0	TRUE
34072	34072_1_WT_DMSO_5UL	Heterogeneous nuclear ribonucleoprotein H OS=Homo sapiens OX=9606 GN=HNRNPH1 PE=1 SV=4	HNRH1_HUMAN	UNIPROT_HUMAN_Reviewed_HumanOnly__20190805.fasta	49229.8	1	3	3	3	8.15e-05	0.0958	correct	TRUE	34072_1_WT_DMSO_5UL.42283.42283.3 File:"34072_1_WT_DMSO_5UL.raw", NativeID:"controllerType=0 controllerNumber=1 scan=42283"	ATENDIYNFFSPLNPVR	R	V	0.997	52.1	34.5	45	2			666.329	1995.96	1996.98	3	-0.005059	-2.533	7300.11	18744.7	300	316	TRUE
34072	34072_1_WT_DMSO_5UL	Heterogeneous nuclear ribonucleoprotein H OS=Homo sapiens OX=9606 GN=HNRNPH1 PE=1 SV=4	HNRH1_HUMAN	UNIPROT_HUMAN_Reviewed_HumanOnly__20190805.fasta	49229.8	1	3	3	3	8.15e-05	0.0958	correct	TRUE	34072_1_WT_DMSO_5UL.8801.8801.3 File:"34072_1_WT_DMSO_5UL.raw", NativeID:"controllerType=0 controllerNumber=1 scan=8801"	HTGPNSPDTANDGFVR	K	L	0.997	42.1	28.5	37.4	2			562.259	1683.75	1684.77	3	-0.005548	-3.293	2479.83	22345.3	99	114	TRUE
34072	34072_1_WT_DMSO_5UL	Heterogeneous nuclear ribonucleoprotein H OS=Homo sapiens OX=9606 GN=HNRNPH1 PE=1 SV=4	HNRH1_HUMAN	UNIPROT_HUMAN_Reviewed_HumanOnly__20190805.fasta	49229.8	1	3	3	3	8.15e-05	0.0958	correct	TRUE	34072_1_WT_DMSO_5UL.10404.10404.2 File:"34072_1_WT_DMSO_5UL.raw", NativeID:"controllerType=0 controllerNumber=1 scan=10404"	VHIEIGPDGR	R	V	0.983	26.7	31.3	19.3	2			546.792	1091.57	1092.58	2	-0.002162	-1.979	2849.89	15525.5	317	326	TRUE
34072	34072_1_WT_DMSO_5UL	Heat shock 70 kDa protein 1A OS=Homo sapiens OX=9606 GN=HSPA1A PE=1 SV=1	HS71A_HUMAN,HS71B_HUMAN	UNIPROT_HUMAN_Reviewed_HumanOnly__20190805.fasta	70054	1	2	2	2	5.43e-05	0.0686	correct	TRUE	34072_1_WT_DMSO_5UL.29292.29292.2 File:"34072_1_WT_DMSO_5UL.raw", NativeID:"controllerType=0 controllerNumber=1 scan=29292"	DAGVIAGLNVLR	K	I	0.997	55	30.7	43.3	2			599.35	1196.68	1197.7	2	-0.00296	-2.471	6014.29	20045.6	160	171	TRUE
34072	34072_1_WT_DMSO_5UL	Heat shock 70 kDa protein 1A OS=Homo sapiens OX=9606 GN=HSPA1A PE=1 SV=1	HS71A_HUMAN,HS71B_HUMAN	UNIPROT_HUMAN_Reviewed_HumanOnly__20190805.fasta	70054	1	2	2	2	5.43e-05	0.0686	correct	TRUE	34072_1_WT_DMSO_5UL.6787.6787.2 File:"34072_1_WT_DMSO_5UL.raw", NativeID:"controllerType=0 controllerNumber=1 scan=6787"	STLEPVEK	R	A	0.981	24.1	28.5	16.3	2			451.744	901.474	902.483	2	-0.00143	-1.584	1995.83	27514.4	312	319	TRUE
34072	34072_1_WT_DMSO_5UL	Heat shock 70 kDa protein 1A OS=Homo sapiens OX=9606 GN=HSPA1A PE=1 SV=1	HS71A_HUMAN,HS71B_HUMAN	UNIPROT_HUMAN_Reviewed_HumanOnly__20190805.fasta	70054	1	2	2	2	5.43e-05	0.0686	correct	FALSE	34072_1_WT_DMSO_5UL.16455.16455.2 File:"34072_1_WT_DMSO_5UL.raw", NativeID:"controllerType=0 controllerNumber=1 scan=16455"	TTPSYVAFTDTER	R	L	0.997	56.8	30	56.8	2			744.353	1486.69	1487.7	2	-0.003178	-2.136	4170.67	10183.2	37	49	FALSE	HSP7C_HUMAN
34072	34072_1_WT_DMSO_5UL	Heat shock 70 kDa protein 1A OS=Homo sapiens OX=9606 GN=HSPA1A PE=1 SV=1	HS71A_HUMAN,HS71B_HUMAN	UNIPROT_HUMAN_Reviewed_HumanOnly__20190805.fasta	70054	1	2	2	2	5.43e-05	0.0686	correct	FALSE	34072_1_WT_DMSO_5UL.8988.8988.2 File:"34072_1_WT_DMSO_5UL.raw", NativeID:"controllerType=0 controllerNumber=1 scan=8988"	VEIIANDQGNR	K	T	0.997	63.5	31	0	2			614.817	1227.62	1228.63	2	-0.002366	-1.926	2527.47	50485.6	26	36	FALSE	BIP_HUMAN
34072	34072_1_WT_DMSO_5UL	Splicing factor 3B subunit 3 OS=Homo sapiens OX=9606 GN=SF3B3 PE=1 SV=4	SF3B3_HUMAN	UNIPROT_HUMAN_Reviewed_HumanOnly__20190805.fasta	135579	0.913	1	1	1	2.72e-05	0.00986	correct	TRUE	34072_1_WT_DMSO_5UL.26027.26027.2 File:"34072_1_WT_DMSO_5UL.raw", NativeID:"controllerType=0 controllerNumber=1 scan=26027"	FLAVGLVDNTVR	R	I	0.963	28.7	32.6	24.3	2			652.371	1302.73	1303.74	2	-0.001546	-1.186	5578.83	11525.6	604	615	TRUE
34072	34072_1_WT_DMSO_5UL	ATP synthase subunit alpha, mitochondrial OS=Homo sapiens OX=9606 GN=ATP5F1A PE=1 SV=1	ATPA_HUMAN	UNIPROT_HUMAN_Reviewed_HumanOnly__20190805.fasta	59752.1	1	3	3	3	8.15e-05	0.0579	correct	TRUE	34072_1_WT_DMSO_5UL.17445.17445.2 File:"34072_1_WT_DMSO_5UL.raw", NativeID:"controllerType=0 controllerNumber=1 scan=17445"	AVDSLVPIGR	K	G	0.996	32.7	29.2	27.5	2			513.8	1025.58	1026.59	2	-0.002134	-2.079	4346.93	19363.8	195	204	TRUE
34072	34072_1_WT_DMSO_5UL	ATP synthase subunit alpha, mitochondrial OS=Homo sapiens OX=9606 GN=ATP5F1A PE=1 SV=1	ATPA_HUMAN	UNIPROT_HUMAN_Reviewed_HumanOnly__20190805.fasta	59752.1	1	3	3	3	8.15e-05	0.0579	correct	TRUE	34072_1_WT_DMSO_5UL.15439.15439.2 File:"34072_1_WT_DMSO_5UL.raw", NativeID:"controllerType=0 controllerNumber=1 scan=15439"	VLSIGDGIAR	R	V	0.966	26.2	29.4	17.8	2			500.792	999.569	1000.58	2	-0.002342	-2.341	3990.01	25601.8	74	83	TRUE
34072	34072_1_WT_DMSO_5UL	ATP synthase subunit alpha, mitochondrial OS=Homo sapiens OX=9606 GN=ATP5F1A PE=1 SV=1	ATPA_HUMAN	UNIPROT_HUMAN_Reviewed_HumanOnly__20190805.fasta	59752.1	1	3	3	3	8.15e-05	0.0579	correct	TRUE	34072_1_WT_DMSO_5UL.14261.14261.2 File:"34072_1_WT_DMSO_5UL.raw", NativeID:"controllerType=0 controllerNumber=1 scan=14261"	VVDALGNAIDGK	R	G	0.956	24.7	31.5	21.7	2			586.318	1170.62	1171.63	2	-0.002504	-2.137	3764.49	9685.18	150	161	TRUE
34072	34072_1_WT_DMSO_5UL	WD repeat-containing protein 1 OS=Homo sapiens OX=9606 GN=WDR1 PE=1 SV=4	WDR1_HUMAN	UNIPROT_HUMAN_Reviewed_HumanOnly__20190805.fasta	66193.2	0.966	1	1	1	2.72e-05	0.0132	correct	TRUE	34072_1_WT_DMSO_5UL.7553.7553.2 File:"34072_1_WT_DMSO_5UL.raw", NativeID:"controllerType=0 controllerNumber=1 scan=7553"	IAVVGEGR	R	E	0.986	22	25.6	17	2			400.734	799.454	800.463	2	-0.001622	-2.026	2173.54	30421.3	117	124	TRUE
34072	34072_1_WT_DMSO_5UL	>sp|RS27A_HUMAN|	>sp|RS27A_HUMAN|,RS27A_HUMAN	UNIPROT_HUMAN_Reviewed_HumanOnly__20190805.fasta	0	0.913	1	1	1	2.72e-05	0	correct	TRUE	34072_1_WT_DMSO_5UL.13766.13766.2 File:"34072_1_WT_DMSO_5UL.raw", NativeID:"controllerType=0 controllerNumber=1 scan=13766"	ESTLHLVLR	?	?	0.963	31.7	29.8	23.4	2			534.313	1066.61	1067.62	2	-0.003	-2.81	3652.62	18567.1	0	0	TRUE
34072	34072_1_WT_DMSO_5UL	Spliceosome RNA helicase DDX39B OS=Homo sapiens OX=9606 GN=DDX39B PE=1 SV=1	DX39B_HUMAN	UNIPROT_HUMAN_Reviewed_HumanOnly__20190805.fasta	48992	0.976	1	1	1	2.72e-05	0.0187	correct	TRUE	34072_1_WT_DMSO_5UL.7598.7598.2 File:"34072_1_WT_DMSO_5UL.raw", NativeID:"controllerType=0 controllerNumber=1 scan=7598"	ILNDVQDR	K	F	0.99	28.4	29.4	17.8	2			486.758	971.502	972.511	2	-0.001598	-1.643	2183.44	15107.4	399	406	TRUE
34072	34072_1_WT_DMSO_5UL	Annexin A2 OS=Homo sapiens OX=9606 GN=ANXA2 PE=1 SV=2	ANXA2_HUMAN	UNIPROT_HUMAN_Reviewed_HumanOnly__20190805.fasta	38606.1	1	2	2	2	5.43e-05	0.056	correct	TRUE	34072_1_WT_DMSO_5UL.9453.9453.2 File:"34072_1_WT_DMSO_5UL.raw", NativeID:"controllerType=0 controllerNumber=1 scan=9453"	AYTNFDAER	K	D	0.997	42.8	25.3	42.8	2			543.745	1085.48	1086.49	2	-0.001966	-1.809	2634.98	14692.6	29	37	TRUE
34072	34072_1_WT_DMSO_5UL	Annexin A2 OS=Homo sapiens OX=9606 GN=ANXA2 PE=1 SV=2	ANXA2_HUMAN	UNIPROT_HUMAN_Reviewed_HumanOnly__20190805.fasta	38606.1	1	2	2	2	5.43e-05	0.056	correct	TRUE	34072_1_WT_DMSO_5UL.8794.8794.2 File:"34072_1_WT_DMSO_5UL.raw", NativeID:"controllerType=0 controllerNumber=1 scan=8794"	TNQELQEINR	R	V	0.997	41.1	30.7	40	2			622.814	1243.61	1244.62	2	-0.00288	-2.314	2477.8	12565.1	136	145	TRUE
34072	34072_1_WT_DMSO_5UL	ATP-dependent RNA helicase A OS=Homo sapiens OX=9606 GN=DHX9 PE=1 SV=4	DHX9_HUMAN	UNIPROT_HUMAN_Reviewed_HumanOnly__20190805.fasta	140962	1	5	5	5	0.000136	0.0472	correct	TRUE	34072_1_WT_DMSO_5UL.11095.11095.2 File:"34072_1_WT_DMSO_5UL.raw", NativeID:"controllerType=0 controllerNumber=1 scan=11095"	AAEcNIVVTQPR	R	R	0.946	32.8	32.3	29	2	c4: Carbamidomethyl (+57.02)		679.348	1356.68	1357.69	2	-0.0004212	-0.3103	3021.32	6262.66	435	446	TRUE
34072	34072_1_WT_DMSO_5UL	ATP-dependent RNA helicase A OS=Homo sapiens OX=9606 GN=DHX9 PE=1 SV=4	DHX9_HUMAN	UNIPROT_HUMAN_Reviewed_HumanOnly__20190805.fasta	140962	1	5	5	5	0.000136	0.0472	correct	TRUE	34072_1_WT_DMSO_5UL.35238.35238.3 File:"34072_1_WT_DMSO_5UL.raw", NativeID:"controllerType=0 controllerNumber=1 scan=35238"	AIEPPPLDAVIEAEHTLR	K	E	0.957	31.5	36.3	27.9	2			658.022	1971.04	1971.05	3	0.9971	-2.869	6694.85	13549.3	820	837	TRUE
34072	34072_1_WT_DMSO_5UL	ATP-dependent RNA helicase A OS=Homo sapiens OX=9606 GN=DHX9 PE=1 SV=4	DHX9_HUMAN	UNIPROT_HUMAN_Reviewed_HumanOnly__20190805.fasta	140962	1	5	5	5	0.000136	0.0472	correct	TRUE	34072_1_WT_DMSO_5UL.48813.48813.2 File:"34072_1_WT_DMSO_5UL.raw", NativeID:"controllerType=0 controllerNumber=1 scan=48813"	DINTDFLLVVLR	R	D	0.997	60	33.2	52.6	2			709.404	1416.79	1417.81	2	-0.003706	-2.614	7766.08	12854.9	517	528	TRUE
34072	34072_1_WT_DMSO_5UL	ATP-dependent RNA helicase A OS=Homo sapiens OX=9606 GN=DHX9 PE=1 SV=4	DHX9_HUMAN	UNIPROT_HUMAN_Reviewed_HumanOnly__20190805.fasta	140962	1	5	5	5	0.000136	0.0472	correct	TRUE	34072_1_WT_DMSO_5UL.9254.9254.2 File:"34072_1_WT_DMSO_5UL.raw", NativeID:"controllerType=0 controllerNumber=1 scan=9254"	ISAVSVAER	R	V	0.997	35.4	30.3	0	2			466.263	930.512	931.521	2	-0.001798	-1.93	2591.08	25074	448	456	TRUE
34072	34072_1_WT_DMSO_5UL	ATP-dependent RNA helicase A OS=Homo sapiens OX=9606 GN=DHX9 PE=1 SV=4	DHX9_HUMAN	UNIPROT_HUMAN_Reviewed_HumanOnly__20190805.fasta	140962	1	5	5	5	0.000136	0.0472	correct	TRUE	34072_1_WT_DMSO_5UL.5227.5227.2 File:"34072_1_WT_DMSO_5UL.raw", NativeID:"controllerType=0 controllerNumber=1 scan=5227"	mGGEEAEIR	R	F	0.997	42.7	25.4	41.2	2		m1: Oxidation (+15.99)	504.226	1006.44	1007.45	2	-0.001977	-1.962	1571.95	9493.51	930	938	TRUE
34072	34072_1_WT_DMSO_5UL	Keratin, type II cytoskeletal 2 epidermal OS=Homo sapiens OX=9606 GN=KRT2 PE=1 SV=2	K22E_HUMAN	UNIPROT_HUMAN_Reviewed_HumanOnly__20190805.fasta	65433.9	1	10	10	10	0.000272	0.188	correct	TRUE	34072_1_WT_DMSO_5UL.8224.8224.2 File:"34072_1_WT_DMSO_5UL.raw", NativeID:"controllerType=0 controllerNumber=1 scan=8224"	AQYEEIAQR	K	S	0.997	38.3	30.1	29.3	2			554.274	1106.53	1107.54	2	-0.002126	-1.92	2337.4	54144.4	354	362	TRUE
34072	34072_1_WT_DMSO_5UL	Keratin, type II cytoskeletal 2 epidermal OS=Homo sapiens OX=9606 GN=KRT2 PE=1 SV=2	K22E_HUMAN	UNIPROT_HUMAN_Reviewed_HumanOnly__20190805.fasta	65433.9	1	10	10	10	0.000272	0.188	correct	FALSE	34072_1_WT_DMSO_5UL.13758.13758.2 File:"34072_1_WT_DMSO_5UL.raw", NativeID:"controllerType=0 controllerNumber=1 scan=13758"	FLEQQNQVLQTK	R	W	0.997	57.5	34	47.2	2			738.395	1474.78	1475.79	2	-0.00256	-1.735	3650.98	17022.8	198	209	FALSE	K2C1_HUMAN
34072	34072_1_WT_DMSO_5UL	Keratin, type II cytoskeletal 2 epidermal OS=Homo sapiens OX=9606 GN=KRT2 PE=1 SV=2	K22E_HUMAN	UNIPROT_HUMAN_Reviewed_HumanOnly__20190805.fasta	65433.9	1	10	10	10	0.000272	0.188	correct	TRUE	34072_1_WT_DMSO_5UL.8956.8956.2 File:"34072_1_WT_DMSO_5UL.raw", NativeID:"controllerType=0 controllerNumber=1 scan=8956"	GFSSGSAVVSGGSR	R	R	0.997	52.5	30.3	52.5	2			627.806	1253.6	1254.61	2	-0.001974	-1.573	2520.14	16778.7	21	34	TRUE
34072	34072_1_WT_DMSO_5UL	Keratin, type II cytoskeletal 2 epidermal OS=Homo sapiens OX=9606 GN=KRT2 PE=1 SV=2	K22E_HUMAN	UNIPROT_HUMAN_Reviewed_HumanOnly__20190805.fasta	65433.9	1	10	10	10	0.000272	0.188	correct	TRUE	34072_1_WT_DMSO_5UL.4263.4263.3 File:"34072_1_WT_DMSO_5UL.raw", NativeID:"controllerType=0 controllerNumber=1 scan=4263"	KYEDEINKR	K	T	0.993	32.5	31.2	27.6	2			398.874	1193.6	1194.61	3	-0.003011	-2.52	1363.13	27564.2	267	275	TRUE
34072	34072_1_WT_DMSO_5UL	Keratin, type II cytoskeletal 2 epidermal OS=Homo sapiens OX=9606 GN=KRT2 PE=1 SV=2	K22E_HUMAN	UNIPROT_HUMAN_Reviewed_HumanOnly__20190805.fasta	65433.9	1	10	10	10	0.000272	0.188	correct	TRUE	34072_1_WT_DMSO_5UL.27268.27268.2 File:"34072_1_WT_DMSO_5UL.raw", NativeID:"controllerType=0 controllerNumber=1 scan=27268"	LALDVEIATYR	K	K	0.997	35.2	32.7	32.4	2			632.35	1262.68	1263.69	2	-0.00226	-1.788	5755.77	10283.6	471	481	TRUE
34072	34072_1_WT_DMSO_5UL	Keratin, type II cytoskeletal 2 epidermal OS=Homo sapiens OX=9606 GN=KRT2 PE=1 SV=2	K22E_HUMAN	UNIPROT_HUMAN_Reviewed_HumanOnly__20190805.fasta	65433.9	1	10	10	10	0.000272	0.188	correct	TRUE	34072_1_WT_DMSO_5UL.6779.6779.2 File:"34072_1_WT_DMSO_5UL.raw", NativeID:"controllerType=0 controllerNumber=1 scan=6779"	LLEGEEcR	K	M	0.99	48.5	27.3	32.9	2	c7: Carbamidomethyl (+57.02)		503.236	1004.46	1005.47	2	-0.002035	-2.024	1993.27	44772.3	483	490	TRUE
34072	34072_1_WT_DMSO_5UL	Keratin, type II cytoskeletal 2 epidermal OS=Homo sapiens OX=9606 GN=KRT2 PE=1 SV=2	K22E_HUMAN	UNIPROT_HUMAN_Reviewed_HumanOnly__20190805.fasta	65433.9	1	10	10	10	0.000272	0.188	correct	TRUE	34072_1_WT_DMSO_5UL.39345.39345.2 File:"34072_1_WT_DMSO_5UL.raw", NativeID:"controllerType=0 controllerNumber=1 scan=39345"	NLDLDSIIAEVK	R	A	0.997	57	32.8	47.2	2			665.365	1328.72	1329.73	2	-0.003298	-2.48	7100.49	36323.4	342	353	TRUE
34072	34072_1_WT_DMSO_5UL	Keratin, type II cytoskeletal 2 epidermal OS=Homo sapiens OX=9606 GN=KRT2 PE=1 SV=2	K22E_HUMAN	UNIPROT_HUMAN_Reviewed_HumanOnly__20190805.fasta	65433.9	1	10	10	10	0.000272	0.188	correct	TRUE	34072_1_WT_DMSO_5UL.13254.13254.2 File:"34072_1_WT_DMSO_5UL.raw", NativeID:"controllerType=0 controllerNumber=1 scan=13254"	NVQDAIADAEQR	K	G	0.997	67	30	66	2			665.322	1328.63	1329.64	2	-0.002802	-2.107	3541.45	26281.6	419	430	TRUE
34072	34072_1_WT_DMSO_5UL	Keratin, type II cytoskeletal 2 epidermal OS=Homo sapiens OX=9606 GN=KRT2 PE=1 SV=2	K22E_HUMAN	UNIPROT_HUMAN_Reviewed_HumanOnly__20190805.fasta	65433.9	1	10	10	10	0.000272	0.188	correct	TRUE	34072_1_WT_DMSO_5UL.5684.5684.3 File:"34072_1_WT_DMSO_5UL.raw", NativeID:"controllerType=0 controllerNumber=1 scan=5684"	SKEEAEALYHSK	R	Y	0.997	38.6	31.3	30.3	2			464.564	1390.67	1391.68	3	-0.002347	-1.686	1681.34	29300.7	363	374	TRUE
34072	34072_1_WT_DMSO_5UL	Keratin, type II cytoskeletal 2 epidermal OS=Homo sapiens OX=9606 GN=KRT2 PE=1 SV=2	K22E_HUMAN	UNIPROT_HUMAN_Reviewed_HumanOnly__20190805.fasta	65433.9	1	10	10	10	0.000272	0.188	correct	TRUE	34072_1_WT_DMSO_5UL.14499.14499.2 File:"34072_1_WT_DMSO_5UL.raw", NativeID:"controllerType=0 controllerNumber=1 scan=14499"	TAAENDFVTLK	R	K	0.997	65.1	31.4	57.8	2			604.81	1207.61	1208.62	2	-0.002272	-1.88	3812.85	30333.6	276	286	TRUE
34072	34072_1_WT_DMSO_5UL	Keratin, type II cytoskeletal 2 epidermal OS=Homo sapiens OX=9606 GN=KRT2 PE=1 SV=2	K22E_HUMAN	UNIPROT_HUMAN_Reviewed_HumanOnly__20190805.fasta	65433.9	1	10	10	10	0.000272	0.188	correct	TRUE	34072_1_WT_DMSO_5UL.14396.14396.2 File:"34072_1_WT_DMSO_5UL.raw", NativeID:"controllerType=0 controllerNumber=1 scan=14396"	YEELQVTVGR	K	H	0.987	30.9	31.5	30.2	2			597.31	1192.61	1193.62	2	-0.002572	-2.155	3794.74	12183.3	375	384	TRUE
34072	34072_1_WT_DMSO_5UL	Pre-mRNA-processing factor 19 OS=Homo sapiens OX=9606 GN=PRPF19 PE=1 SV=1	PRP19_HUMAN	UNIPROT_HUMAN_Reviewed_HumanOnly__20190805.fasta	55181.3	0.901	1	1	1	2.72e-05	0.0198	correct	TRUE	34072_1_WT_DMSO_5UL.15761.15761.2 File:"34072_1_WT_DMSO_5UL.raw", NativeID:"controllerType=0 controllerNumber=1 scan=15761"	SSEQILATLK	K	G	0.958	29.3	31.9	15	2			545.311	1088.61	1089.62	2	-0.0008399	-0.7709	4043.91	14060.7	252	261	TRUE
34072	34072_1_WT_DMSO_5UL	Peroxiredoxin-2 OS=Homo sapiens OX=9606 GN=PRDX2 PE=1 SV=5	PRDX2_HUMAN	UNIPROT_HUMAN_Reviewed_HumanOnly__20190805.fasta	21892.4	1	2	2	2	5.43e-05	0.192	correct	TRUE	34072_1_WT_DMSO_5UL.38891.38891.3 File:"34072_1_WT_DMSO_5UL.raw", NativeID:"controllerType=0 controllerNumber=1 scan=38891"	KEGGLGPLNIPLLADVTR	R	R	0.995	35.9	34.1	33.5	2			621.693	1862.06	1863.07	3	-0.004355	-2.338	7066.44	15114.4	92	109	TRUE
34072	34072_1_WT_DMSO_5UL	Peroxiredoxin-2 OS=Homo sapiens OX=9606 GN=PRDX2 PE=1 SV=5	PRDX2_HUMAN	UNIPROT_HUMAN_Reviewed_HumanOnly__20190805.fasta	21892.4	1	2	2	2	5.43e-05	0.192	correct	TRUE	34072_1_WT_DMSO_5UL.13127.13127.2 File:"34072_1_WT_DMSO_5UL.raw", NativeID:"controllerType=0 controllerNumber=1 scan=13127"	LSEDYGVLK	R	T	0.966	30.4	30.8	25.4	2			512.27	1022.53	1023.54	2	-0.002594	-2.534	3510.78	16545	111	119	TRUE
34072	34072_1_WT_DMSO_5UL	Peroxiredoxin-2 OS=Homo sapiens OX=9606 GN=PRDX2 PE=1 SV=5	PRDX2_HUMAN	UNIPROT_HUMAN_Reviewed_HumanOnly__20190805.fasta	21892.4	1	2	2	2	5.43e-05	0.192	correct	FALSE	34072_1_WT_DMSO_5UL.17864.17864.2 File:"34072_1_WT_DMSO_5UL.raw", NativeID:"controllerType=0 controllerNumber=1 scan=17864"	QITVnDLPVGR	R	S	0.972	24.4	31.4	17.7	2		n5: Deamidated (+0.98)	606.832	1211.65	1212.66	2	-0.002408	-1.986	4418.23	13296.1	140	150	FALSE	PRDX1_HUMAN,>sp|PRDX1_HUMAN|
34072	34072_1_WT_DMSO_5UL	Dermcidin OS=Homo sapiens OX=9606 GN=DCD PE=1 SV=2	DCD_HUMAN	UNIPROT_HUMAN_Reviewed_HumanOnly__20190805.fasta	11284.1	0.985	1	1	1	2.72e-05	0.1	correct	TRUE	34072_1_WT_DMSO_5UL.6517.6517.2 File:"34072_1_WT_DMSO_5UL.raw", NativeID:"controllerType=0 controllerNumber=1 scan=6517"	ENAGEDPGLAR	K	Q	0.994	29.1	27.5	29.1	2			564.767	1127.52	1128.53	2	-0.001608	-1.425	1928	8682.56	43	53	TRUE
34072	34072_1_WT_DMSO_5UL	Heterogeneous nuclear ribonucleoprotein U OS=Homo sapiens OX=9606 GN=HNRNPU PE=1 SV=6	HNRPU_HUMAN	UNIPROT_HUMAN_Reviewed_HumanOnly__20190805.fasta	90585.2	1	3	3	3	8.15e-05	0.0327	correct	TRUE	34072_1_WT_DMSO_5UL.10081.10081.2 File:"34072_1_WT_DMSO_5UL.raw", NativeID:"controllerType=0 controllerNumber=1 scan=10081"	DLPEHAVLK	K	M	0.968	23.4	30.5	14.3	2			511.287	1020.56	1021.57	2	-0.001574	-1.541	2775.77	21181.8	627	635	TRUE
34072	34072_1_WT_DMSO_5UL	Heterogeneous nuclear ribonucleoprotein U OS=Homo sapiens OX=9606 GN=HNRNPU PE=1 SV=6	HNRPU_HUMAN	UNIPROT_HUMAN_Reviewed_HumanOnly__20190805.fasta	90585.2	1	3	3	3	8.15e-05	0.0327	correct	TRUE	34072_1_WT_DMSO_5UL.4156.4156.2 File:"34072_1_WT_DMSO_5UL.raw", NativeID:"controllerType=0 controllerNumber=1 scan=4156"	KAVVVcPK	R	D	0.99	36.5	26.2	26.2	2	c6: Carbamidomethyl (+57.02)		450.769	899.524	900.534	2	-0.001947	-2.162	1338.22	9107.86	602	609	TRUE
34072	34072_1_WT_DMSO_5UL	Heterogeneous nuclear ribonucleoprotein U OS=Homo sapiens OX=9606 GN=HNRNPU PE=1 SV=6	HNRPU_HUMAN	UNIPROT_HUMAN_Reviewed_HumanOnly__20190805.fasta	90585.2	1	3	3	3	8.15e-05	0.0327	correct	TRUE	34072_1_WT_DMSO_5UL.17006.17006.2 File:"34072_1_WT_DMSO_5UL.raw", NativeID:"controllerType=0 controllerNumber=1 scan=17006"	nGQDLGVAFK	K	I	0.997	39.5	30	11.9	2		n1: Deamidated (+0.98)	525.266	1048.52	1049.53	2	-0.0019	-1.81	4271.09	24796.1	424	433	TRUE
34072	34072_1_WT_DMSO_5UL	Keratin, type I cytoskeletal 14 OS=Homo sapiens OX=9606 GN=KRT14 PE=1 SV=4	K1C14_HUMAN	UNIPROT_HUMAN_Reviewed_HumanOnly__20190805.fasta	51562.5	1	2	2	2	5.43e-05	0.174	correct	FALSE	34072_1_WT_DMSO_5UL.12899.12899.2 File:"34072_1_WT_DMSO_5UL.raw", NativeID:"controllerType=0 controllerNumber=1 scan=12899"	ALEEANADLEVK	R	I	0.997	56.8	31.7	55.2	2			651.331	1300.65	1301.66	2	-0.003002	-2.306	3457.38	23396.4	135	146	FALSE	K1C16_HUMAN
34072	34072_1_WT_DMSO_5UL	Keratin, type I cytoskeletal 14 OS=Homo sapiens OX=9606 GN=KRT14 PE=1 SV=4	K1C14_HUMAN	UNIPROT_HUMAN_Reviewed_HumanOnly__20190805.fasta	51562.5	1	2	2	2	5.43e-05	0.174	correct	TRUE	34072_1_WT_DMSO_5UL.11122.11122.2 File:"34072_1_WT_DMSO_5UL.raw", NativeID:"controllerType=0 controllerNumber=1 scan=11122"	APSTYGGGLSVSSSR	R	F	0.994	32.2	31.3	29	2			713.351	1424.69	1425.7	2	-0.00295	-2.069	3026.77	7051.06	42	56	TRUE
34072	34072_1_WT_DMSO_5UL	Keratin, type I cytoskeletal 14 OS=Homo sapiens OX=9606 GN=KRT14 PE=1 SV=4	K1C14_HUMAN	UNIPROT_HUMAN_Reviewed_HumanOnly__20190805.fasta	51562.5	1	2	2	2	5.43e-05	0.174	correct	TRUE	34072_1_WT_DMSO_5UL.8558.8558.2 File:"34072_1_WT_DMSO_5UL.raw", NativeID:"controllerType=0 controllerNumber=1 scan=8558"	EVATNSELVQSGK	R	S	0.997	71.7	32.7	64.1	2			681.347	1360.68	1361.69	2	-0.003198	-2.349	2418.63	9615.48	316	328	TRUE
34072	34072_1_WT_DMSO_5UL	Keratin, type I cytoskeletal 14 OS=Homo sapiens OX=9606 GN=KRT14 PE=1 SV=4	K1C14_HUMAN	UNIPROT_HUMAN_Reviewed_HumanOnly__20190805.fasta	51562.5	1	2	2	2	5.43e-05	0.174	correct	FALSE	34072_1_WT_DMSO_5UL.7836.7836.2 File:"34072_1_WT_DMSO_5UL.raw", NativeID:"controllerType=0 controllerNumber=1 scan=7836"	GScGIGGGIGGGSSR	K	I	0.969	19.9	27.6	15.1	2	c3: Carbamidomethyl (+57.02)		639.795	1277.58	1278.59	2	-0.002633	-2.06	2243.41	6023.95	16	30	FALSE	K1C16_HUMAN
34072	34072_1_WT_DMSO_5UL	Keratin, type I cytoskeletal 14 OS=Homo sapiens OX=9606 GN=KRT14 PE=1 SV=4	K1C14_HUMAN	UNIPROT_HUMAN_Reviewed_HumanOnly__20190805.fasta	51562.5	1	2	2	2	5.43e-05	0.174	correct	FALSE	34072_1_WT_DMSO_5UL.5331.5331.2 File:"34072_1_WT_DMSO_5UL.raw", NativeID:"controllerType=0 controllerNumber=1 scan=5331"	QFTSSSSMK	R	G	0.988	22.9	25.9	16	2			501.731	1001.45	1002.46	2	-0.002018	-2.013	1594.64	9441.9	7	15	FALSE	K1C16_HUMAN
34072	34072_1_WT_DMSO_5UL	Keratin, type I cytoskeletal 14 OS=Homo sapiens OX=9606 GN=KRT14 PE=1 SV=4	K1C14_HUMAN	UNIPROT_HUMAN_Reviewed_HumanOnly__20190805.fasta	51562.5	1	2	2	2	5.43e-05	0.174	correct	FALSE	34072_1_WT_DMSO_5UL.18116.18116.2 File:"34072_1_WT_DMSO_5UL.raw", NativeID:"controllerType=0 controllerNumber=1 scan=18116"	VLDELTLAR	R	A	0.988	32.2	30.2	27.8	2			515.3	1028.59	1029.59	2	-0.001224	-1.189	4457.93	20040.1	224	232	FALSE	K1C16_HUMAN
34072	34072_1_WT_DMSO_5UL	Keratin, type I cytoskeletal 14 OS=Homo sapiens OX=9606 GN=KRT14 PE=1 SV=4	K1C14_HUMAN	UNIPROT_HUMAN_Reviewed_HumanOnly__20190805.fasta	51562.5	1	2	2	2	5.43e-05	0.174	correct	FALSE	34072_1_WT_DMSO_5UL.8399.8399.2 File:"34072_1_WT_DMSO_5UL.raw", NativeID:"controllerType=0 controllerNumber=1 scan=8399"	VTMQNLNDR	K	L	0.994	30.2	29.1	25.1	2			545.768	1089.52	1090.53	2	-0.002068	-1.896	2382.03	13623.7	117	125	FALSE	K1C10_HUMAN
34072	34072_1_WT_DMSO_5UL	Keratin, type I cytoskeletal 14 OS=Homo sapiens OX=9606 GN=KRT14 PE=1 SV=4	K1C14_HUMAN	UNIPROT_HUMAN_Reviewed_HumanOnly__20190805.fasta	51562.5	1	2	2	2	5.43e-05	0.174	correct	FALSE	34072_1_WT_DMSO_5UL.4679.4679.2 File:"34072_1_WT_DMSO_5UL.raw", NativeID:"controllerType=0 controllerNumber=1 scan=4679"	VTmQNLNDR	K	L	0.997	68	28.9	62.4	2		m3: Oxidation (+15.99)	553.766	1105.52	1106.53	2	-0.002231	-2.016	1443.73	8200.29	117	125	FALSE	K1C10_HUMAN
34072	34072_1_WT_DMSO_5UL	Fatty acid synthase OS=Homo sapiens OX=9606 GN=FASN PE=1 SV=3	FAS_HUMAN	UNIPROT_HUMAN_Reviewed_HumanOnly__20190805.fasta	273427	1	3	3	3	8.15e-05	0.0155	correct	FALSE	34072_1_WT_DMSO_5UL.26548.26548.2 File:"34072_1_WT_DMSO_5UL.raw", NativeID:"controllerType=0 controllerNumber=1 scan=26548"	GVDLVLNSLAEEK	K	L	0.975	37.7	33.3	34.1	2			693.875	1385.74	1386.75	2	-0.003946	-2.845	5655.43	15367.7	1740	1752	TRUE
34072	34072_1_WT_DMSO_5UL	Fatty acid synthase OS=Homo sapiens OX=9606 GN=FASN PE=1 SV=3	FAS_HUMAN	UNIPROT_HUMAN_Reviewed_HumanOnly__20190805.fasta	273427	1	3	3	3	8.15e-05	0.0155	correct	FALSE	34072_1_WT_DMSO_5UL.44412.44412.2 File:"34072_1_WT_DMSO_5UL.raw", NativeID:"controllerType=0 controllerNumber=1 scan=44412"	LPEDPLLSGLLDSPALK	K	A	0.995	37.6	34.8	33	2			889.5	1776.98	1778	2	-0.00281	-1.58	7453.85	10499.3	1209	1225	TRUE
34072	34072_1_WT_DMSO_5UL	Fatty acid synthase OS=Homo sapiens OX=9606 GN=FASN PE=1 SV=3	FAS_HUMAN	UNIPROT_HUMAN_Reviewed_HumanOnly__20190805.fasta	273427	1	3	3	3	8.15e-05	0.0155	correct	FALSE	34072_1_WT_DMSO_5UL.28054.28054.2 File:"34072_1_WT_DMSO_5UL.raw", NativeID:"controllerType=0 controllerNumber=1 scan=28054"	VLEALLPLK	R	G	0.969	17.3	25	17.3	2			498.328	994.641	995.65	2	-0.001966	-1.975	5855.62	21483.6	2383	2391	TRUE
34072	34072_1_WT_DMSO_5UL	Trypsin-1 OS=Homo sapiens OX=9606 GN=PRSS1 PE=1 SV=1	TRY1_HUMAN	UNIPROT_HUMAN_Reviewed_HumanOnly__20190805.fasta	26558.1	1	2	2	2	5.43e-05	0.121	correct	TRUE	34072_1_WT_DMSO_5UL.24467.24467.3 File:"34072_1_WT_DMSO_5UL.raw", NativeID:"controllerType=0 controllerNumber=1 scan=24467"	LGEHNIEVLEGNEQFINAAK	R	I	0.997	72.8	36.8	65.5	2			742.376	2224.11	2225.12	3	-0.007019	-3.154	5364.41	211554	73	92	TRUE
34072	34072_1_WT_DMSO_5UL	Trypsin-1 OS=Homo sapiens OX=9606 GN=PRSS1 PE=1 SV=1	TRY1_HUMAN	UNIPROT_HUMAN_Reviewed_HumanOnly__20190805.fasta	26558.1	1	2	2	2	5.43e-05	0.121	correct	TRUE	34072_1_WT_DMSO_5UL.23487.23487.2 File:"34072_1_WT_DMSO_5UL.raw", NativeID:"controllerType=0 controllerNumber=1 scan=23487"	TLnNDIMLIK	K	L	0.997	50.5	32	12.4	2		n3: Deamidated (+0.98)	588.32	1174.63	1175.63	2	-0.001402	-1.193	5233.74	58204.1	103	112	TRUE
34072	34072_1_WT_DMSO_5UL	Probable ATP-dependent RNA helicase DDX5 OS=Homo sapiens OX=9606 GN=DDX5 PE=1 SV=1	DDX5_HUMAN	UNIPROT_HUMAN_Reviewed_HumanOnly__20190805.fasta	69149.7	0.94	1	1	1	2.72e-05	0.0537	correct	FALSE	34072_1_WT_DMSO_5UL.26640.26640.2 File:"34072_1_WT_DMSO_5UL.raw", NativeID:"controllerType=0 controllerNumber=1 scan=26640"	GDGPIcLVLAPTR	R	E	0.952	31	33.1	27.5	2	c6: Carbamidomethyl (+57.02)		685.369	1368.72	1368.73	2	0.9991	-2.669	5669.01	12372.1	165	177	FALSE	DDX17_HUMAN
34072	34072_1_WT_DMSO_5UL	Probable ATP-dependent RNA helicase DDX5 OS=Homo sapiens OX=9606 GN=DDX5 PE=1 SV=1	DDX5_HUMAN	UNIPROT_HUMAN_Reviewed_HumanOnly__20190805.fasta	69149.7	0.94	1	1	1	2.72e-05	0.0537	correct	FALSE	34072_1_WT_DMSO_5UL.26614.26614.2 File:"34072_1_WT_DMSO_5UL.raw", NativeID:"controllerType=0 controllerNumber=1 scan=26614"	GDGPIcLVLAPTR	R	E	0.997	46.5	33.1	46.5	2	c6: Carbamidomethyl (+57.02)		684.868	1367.72	1368.73	2	-0.002147	-1.569	5665.62	13416.2	165	177	FALSE	DDX17_HUMAN
34072	34072_1_WT_DMSO_5UL	Probable ATP-dependent RNA helicase DDX5 OS=Homo sapiens OX=9606 GN=DDX5 PE=1 SV=1	DDX5_HUMAN	UNIPROT_HUMAN_Reviewed_HumanOnly__20190805.fasta	69149.7	0.94	1	1	1	2.72e-05	0.0537	correct	FALSE	34072_1_WT_DMSO_5UL.16645.16645.2 File:"34072_1_WT_DMSO_5UL.raw", NativeID:"controllerType=0 controllerNumber=1 scan=16645"	GVEIcIATPGR	R	L	0.997	49.2	31.2	42.6	2	c5: Carbamidomethyl (+57.02)		586.807	1171.6	1172.61	2	-0.002917	-2.488	4206.23	12488.8	217	227	FALSE	DDX17_HUMAN
34072	34072_1_WT_DMSO_5UL	Probable ATP-dependent RNA helicase DDX5 OS=Homo sapiens OX=9606 GN=DDX5 PE=1 SV=1	DDX5_HUMAN	UNIPROT_HUMAN_Reviewed_HumanOnly__20190805.fasta	69149.7	0.94	1	1	1	2.72e-05	0.0537	correct	TRUE	34072_1_WT_DMSO_5UL.6460.6460.2 File:"34072_1_WT_DMSO_5UL.raw", NativeID:"controllerType=0 controllerNumber=1 scan=6460"	TAQEVETYR	R	R	0.975	24.7	28.5	24.7	2			548.766	1095.52	1096.53	2	-0.001386	-1.264	1913.84	6332.34	69	77	TRUE
34072	34072_1_WT_DMSO_5UL	60S acidic ribosomal protein P0 OS=Homo sapiens OX=9606 GN=RPLP0 PE=1 SV=1	RLA0_HUMAN	UNIPROT_HUMAN_Reviewed_HumanOnly__20190805.fasta	34274.3	1	2	2	2	5.43e-05	0.126	correct	TRUE	34072_1_WT_DMSO_5UL.41653.41653.3 File:"34072_1_WT_DMSO_5UL.raw", NativeID:"controllerType=0 controllerNumber=1 scan=41653"	AFLADPSAFVAAAPVAAATTAAPAAAAAPAK	K	V	0.966	32	39.5	29.7	2			918.493	2752.46	2752.47	3	0.9986	-1.484	7257	14869.3	267	297	TRUE
34072	34072_1_WT_DMSO_5UL	60S acidic ribosomal protein P0 OS=Homo sapiens OX=9606 GN=RPLP0 PE=1 SV=1	RLA0_HUMAN	UNIPROT_HUMAN_Reviewed_HumanOnly__20190805.fasta	34274.3	1	2	2	2	5.43e-05	0.126	correct	TRUE	34072_1_WT_DMSO_5UL.16307.16307.2 File:"34072_1_WT_DMSO_5UL.raw", NativeID:"controllerType=0 controllerNumber=1 scan=16307"	GNVGFVFTK	R	E	0.988	26.8	29.2	26.8	2			484.763	967.511	968.52	2	-0.001382	-1.427	4143.41	25574.2	84	92	TRUE
34072	34072_1_WT_DMSO_5UL	Proteasome subunit alpha type-7 OS=Homo sapiens OX=9606 GN=PSMA7 PE=1 SV=1	PSA7_HUMAN	UNIPROT_HUMAN_Reviewed_HumanOnly__20190805.fasta	27887.2	0.993	1	1	1	2.72e-05	0.0444	correct	TRUE	34072_1_WT_DMSO_5UL.14705.14705.2 File:"34072_1_WT_DMSO_5UL.raw", NativeID:"controllerType=0 controllerNumber=1 scan=14705"	ALLEVVQSGGK	K	N	0.997	39.9	30.6	34.2	2			550.818	1099.62	1100.63	2	-0.002314	-2.102	3850.69	22573.1	194	204	TRUE
34072	34072_1_WT_DMSO_5UL	Histone H3.1 OS=Homo sapiens OX=9606 GN=HIST1H3A PE=1 SV=2	H31_HUMAN	UNIPROT_HUMAN_Reviewed_HumanOnly__20190805.fasta	15404.7	0.947	1	1	1	2.72e-05	0.0662	correct	TRUE	34072_1_WT_DMSO_5UL.8008.8008.2 File:"34072_1_WT_DMSO_5UL.raw", NativeID:"controllerType=0 controllerNumber=1 scan=8008"	YRPGTVALR	R	E	0.978	25.2	30.6	16.5	2			516.8	1031.59	1032.59	2	-0.001636	-1.584	2284.25	14334.4	42	50	TRUE
34072	34072_1_WT_DMSO_5UL	Nucleoside diphosphate kinase A OS=Homo sapiens OX=9606 GN=NME1 PE=1 SV=1	NDKA_HUMAN	UNIPROT_HUMAN_Reviewed_HumanOnly__20190805.fasta	17148.8	0.939	1	1	1	2.72e-05	0.0789	correct	TRUE	34072_1_WT_DMSO_5UL.13771.13771.3 File:"34072_1_WT_DMSO_5UL.raw", NativeID:"controllerType=0 controllerNumber=1 scan=13771"	TFIAIKPDGVQR	R	G	0.974	25.8	32.9	9.39	2			448.925	1343.75	1344.76	3	-0.002502	-1.861	3653.92	25906.4	7	18	TRUE
34072	34072_1_WT_DMSO_5UL	C-terminal-binding protein 2 OS=Homo sapiens OX=9606 GN=CTBP2 PE=1 SV=1	CTBP2_HUMAN	UNIPROT_HUMAN_Reviewed_HumanOnly__20190805.fasta	48945.1	0.907	1	1	1	2.72e-05	0.018	correct	TRUE	34072_1_WT_DMSO_5UL.7340.7340.2 File:"34072_1_WT_DMSO_5UL.raw", NativeID:"controllerType=0 controllerNumber=1 scan=7340"	VQSVEQIR	R	E	0.96	18.5	29.2	5.02	2			479.769	957.523	958.532	2	-0.00169	-1.763	2127.81	17744.6	162	169	TRUE
34072	34072_1_WT_DMSO_5UL	Peroxiredoxin-4 OS=Homo sapiens OX=9606 GN=PRDX4 PE=1 SV=1	PRDX4_HUMAN	UNIPROT_HUMAN_Reviewed_HumanOnly__20190805.fasta	30541.1	1	2	2	2	5.43e-05	0.118	correct	TRUE	34072_1_WT_DMSO_5UL.17707.17707.3 File:"34072_1_WT_DMSO_5UL.raw", NativeID:"controllerType=0 controllerNumber=1 scan=17707"	DYGVYLEDSGHTLR	K	G	0.957	21.5	30.7	19	2			542.257	1623.75	1624.76	3	-0.003109	-1.913	4389.95	14954	187	200	TRUE
34072	34072_1_WT_DMSO_5UL	Peroxiredoxin-4 OS=Homo sapiens OX=9606 GN=PRDX4 PE=1 SV=1	PRDX4_HUMAN	UNIPROT_HUMAN_Reviewed_HumanOnly__20190805.fasta	30541.1	1	2	2	2	5.43e-05	0.118	correct	FALSE	34072_1_WT_DMSO_5UL.21820.21820.2 File:"34072_1_WT_DMSO_5UL.raw", NativeID:"controllerType=0 controllerNumber=1 scan=21820"	GLFIIDDK	R	G	0.99	39.3	29.2	37.3	2			460.757	919.499	920.509	2	-0.002344	-2.546	5010.05	78216.5	201	208	FALSE	PRDX1_HUMAN,>sp|PRDX1_HUMAN|
34072	34072_1_WT_DMSO_5UL	Peroxiredoxin-4 OS=Homo sapiens OX=9606 GN=PRDX4 PE=1 SV=1	PRDX4_HUMAN	UNIPROT_HUMAN_Reviewed_HumanOnly__20190805.fasta	30541.1	1	2	2	2	5.43e-05	0.118	correct	TRUE	34072_1_WT_DMSO_5UL.13767.13767.2 File:"34072_1_WT_DMSO_5UL.raw", NativeID:"controllerType=0 controllerNumber=1 scan=13767"	LVQAFQYTDK	R	H	0.99	29.2	31.3	21.2	2			606.815	1211.62	1212.63	2	-0.002462	-2.03	3652.7	11771.3	231	240	TRUE
34072	34072_1_WT_DMSO_5UL	Valine--tRNA ligase OS=Homo sapiens OX=9606 GN=VARS PE=1 SV=4	SYVC_HUMAN	UNIPROT_HUMAN_Reviewed_HumanOnly__20190805.fasta	140478	1	2	2	2	5.43e-05	0.0158	correct	TRUE	34072_1_WT_DMSO_5UL.7608.7608.2 File:"34072_1_WT_DMSO_5UL.raw", NativeID:"controllerType=0 controllerNumber=1 scan=7608"	LQQTEAELR	K	K	0.966	27.7	31.1	18.4	2			544.29	1086.57	1087.57	2	-0.001178	-1.083	2186.03	11724.5	1243	1251	TRUE
34072	34072_1_WT_DMSO_5UL	Valine--tRNA ligase OS=Homo sapiens OX=9606 GN=VARS PE=1 SV=4	SYVC_HUMAN	UNIPROT_HUMAN_Reviewed_HumanOnly__20190805.fasta	140478	1	2	2	2	5.43e-05	0.0158	correct	TRUE	34072_1_WT_DMSO_5UL.19178.19178.2 File:"34072_1_WT_DMSO_5UL.raw", NativeID:"controllerType=0 controllerNumber=1 scan=19178"	LSAAVTEAFVR	K	L	0.996	34.8	32.2	32.7	2			582.323	1162.63	1163.64	2	-0.002272	-1.952	4624.88	13708.2	451	461	TRUE
34072	34072_1_WT_DMSO_5UL	Isocitrate dehydrogenase [NAD] subunit alpha, mitochondrial OS=Homo sapiens OX=9606 GN=IDH3A PE=1 SV=1	IDH3A_HUMAN	UNIPROT_HUMAN_Reviewed_HumanOnly__20190805.fasta	39592.5	1	2	2	2	5.43e-05	0.0492	correct	TRUE	34072_1_WT_DMSO_5UL.23335.23335.2 File:"34072_1_WT_DMSO_5UL.raw", NativeID:"controllerType=0 controllerNumber=1 scan=23335"	IAEFAFEYAR	R	N	0.971	22.9	30.1	18.1	2			608.802	1215.59	1216.6	2	-0.002308	-1.897	5213.66	13802.6	179	188	TRUE
34072	34072_1_WT_DMSO_5UL	Isocitrate dehydrogenase [NAD] subunit alpha, mitochondrial OS=Homo sapiens OX=9606 GN=IDH3A PE=1 SV=1	IDH3A_HUMAN	UNIPROT_HUMAN_Reviewed_HumanOnly__20190805.fasta	39592.5	1	2	2	2	5.43e-05	0.0492	correct	TRUE	34072_1_WT_DMSO_5UL.4915.4915.2 File:"34072_1_WT_DMSO_5UL.raw", NativeID:"controllerType=0 controllerNumber=1 scan=4915"	LITEGASK	K	R	0.987	22.6	28.1	19	2			409.734	817.453	818.462	2	-0.00151	-1.845	1497.23	12047	170	177	TRUE
34072	34072_1_WT_DMSO_5UL	T-complex protein 1 subunit alpha OS=Homo sapiens OX=9606 GN=TCP1 PE=1 SV=1	TCPA_HUMAN	UNIPROT_HUMAN_Reviewed_HumanOnly__20190805.fasta	60345.2	1	3	3	3	8.15e-05	0.0594	correct	TRUE	34072_1_WT_DMSO_5UL.6489.6489.3 File:"34072_1_WT_DMSO_5UL.raw", NativeID:"controllerType=0 controllerNumber=1 scan=6489"	AFHNEAQVNPER	R	K	0.987	25.8	30.1	22.1	2			471.228	1410.66	1411.67	3	-0.002632	-1.864	1920.82	16110.1	469	480	TRUE
34072	34072_1_WT_DMSO_5UL	T-complex protein 1 subunit alpha OS=Homo sapiens OX=9606 GN=TCP1 PE=1 SV=1	TCPA_HUMAN	UNIPROT_HUMAN_Reviewed_HumanOnly__20190805.fasta	60345.2	1	3	3	3	8.15e-05	0.0594	correct	TRUE	34072_1_WT_DMSO_5UL.17106.17106.2 File:"34072_1_WT_DMSO_5UL.raw", NativeID:"controllerType=0 controllerNumber=1 scan=17106"	QAGVFEPTIVK	K	V	0.997	39.5	32.1	34.8	2			594.834	1187.65	1188.66	2	-0.002364	-1.989	4287.01	20124.4	500	510	TRUE
34072	34072_1_WT_DMSO_5UL	T-complex protein 1 subunit alpha OS=Homo sapiens OX=9606 GN=TCP1 PE=1 SV=1	TCPA_HUMAN	UNIPROT_HUMAN_Reviewed_HumanOnly__20190805.fasta	60345.2	1	3	3	3	8.15e-05	0.0594	correct	TRUE	34072_1_WT_DMSO_5UL.17522.17522.2 File:"34072_1_WT_DMSO_5UL.raw", NativeID:"controllerType=0 controllerNumber=1 scan=17522"	YPVNSVNILK	R	A	0.98	24.2	31.6	8.63	2			573.828	1145.64	1146.65	2	-0.00204	-1.779	4359.38	16466.5	190	199	TRUE
34072	34072_1_WT_DMSO_5UL	Transketolase OS=Homo sapiens OX=9606 GN=TKT PE=1 SV=3	TKT_HUMAN	UNIPROT_HUMAN_Reviewed_HumanOnly__20190805.fasta	67879.4	1	3	3	3	8.15e-05	0.0417	correct	TRUE	34072_1_WT_DMSO_5UL.8122.8122.2 File:"34072_1_WT_DMSO_5UL.raw", NativeID:"controllerType=0 controllerNumber=1 scan=8122"	DAIAQAVR	R	G	0.99	31.2	26.8	16.6	2			422.237	842.459	843.468	2	-0.001622	-1.923	2312.97	36103.5	610	617	TRUE
34072	34072_1_WT_DMSO_5UL	Transketolase OS=Homo sapiens OX=9606 GN=TKT PE=1 SV=3	TKT_HUMAN	UNIPROT_HUMAN_Reviewed_HumanOnly__20190805.fasta	67879.4	1	3	3	3	8.15e-05	0.0417	correct	TRUE	34072_1_WT_DMSO_5UL.5835.5835.2 File:"34072_1_WT_DMSO_5UL.raw", NativeID:"controllerType=0 controllerNumber=1 scan=5835"	HQPTAIIAK	K	T	0.955	16.5	27.8	12.8	2			489.789	977.564	978.573	2	-0.001726	-1.764	1719.67	12912.7	233	241	TRUE
34072	34072_1_WT_DMSO_5UL	Transketolase OS=Homo sapiens OX=9606 GN=TKT PE=1 SV=3	TKT_HUMAN	UNIPROT_HUMAN_Reviewed_HumanOnly__20190805.fasta	67879.4	1	3	3	3	8.15e-05	0.0417	correct	TRUE	34072_1_WT_DMSO_5UL.11002.11002.2 File:"34072_1_WT_DMSO_5UL.raw", NativeID:"controllerType=0 controllerNumber=1 scan=11002"	IIALDGDTK	R	N	0.997	51.8	30.6	49.3	2			473.266	944.517	945.525	2	-0.001594	-1.686	2999.4	32344.8	335	343	TRUE
34072	34072_1_WT_DMSO_5UL	Peptidyl-prolyl cis-trans isomerase FKBP4 OS=Homo sapiens OX=9606 GN=FKBP4 PE=1 SV=3	FKBP4_HUMAN	UNIPROT_HUMAN_Reviewed_HumanOnly__20190805.fasta	51805.9	1	2	2	2	5.43e-05	0.0479	correct	TRUE	34072_1_WT_DMSO_5UL.15621.15621.2 File:"34072_1_WT_DMSO_5UL.raw", NativeID:"controllerType=0 controllerNumber=1 scan=15621"	GEDLTEEEDGGIIR	K	R	0.986	26.3	29.2	21.3	2			766.856	1531.7	1532.71	2	-0.002476	-1.615	4018.86	6707.75	139	152	TRUE
34072	34072_1_WT_DMSO_5UL	Peptidyl-prolyl cis-trans isomerase FKBP4 OS=Homo sapiens OX=9606 GN=FKBP4 PE=1 SV=3	FKBP4_HUMAN	UNIPROT_HUMAN_Reviewed_HumanOnly__20190805.fasta	51805.9	1	2	2	2	5.43e-05	0.0479	correct	TRUE	34072_1_WT_DMSO_5UL.7193.7193.2 File:"34072_1_WT_DMSO_5UL.raw", NativeID:"controllerType=0 controllerNumber=1 scan=7193"	LEQSTIVK	K	E	0.983	25.9	29.9	7.11	2			459.268	916.522	917.53	2	-0.00149	-1.624	2091.6	20150.5	267	274	TRUE
34072	34072_1_WT_DMSO_5UL	Heat shock protein beta-1 OS=Homo sapiens OX=9606 GN=HSPB1 PE=1 SV=2	HSPB1_HUMAN	UNIPROT_HUMAN_Reviewed_HumanOnly__20190805.fasta	22782.6	0.993	1	1	1	2.72e-05	0.0488	correct	TRUE	34072_1_WT_DMSO_5UL.9703.9703.2 File:"34072_1_WT_DMSO_5UL.raw", NativeID:"controllerType=0 controllerNumber=1 scan=9703"	QLSSGVSEIR	R	H	0.997	56.2	31.9	44.7	2			538.29	1074.56	1075.57	2	-0.002298	-2.136	2690.94	16767.8	80	89	TRUE
34072	34072_1_WT_DMSO_5UL	Eukaryotic initiation factor 4A-I OS=Homo sapiens OX=9606 GN=EIF4A1 PE=1 SV=1	IF4A1_HUMAN	UNIPROT_HUMAN_Reviewed_HumanOnly__20190805.fasta	46155.3	1	4	4	4	0.000109	0.113	correct	TRUE	34072_1_WT_DMSO_5UL.13807.13807.2 File:"34072_1_WT_DMSO_5UL.raw", NativeID:"controllerType=0 controllerNumber=1 scan=13807"	ATQALVLAPTR	K	E	0.997	41.5	30.2	40.4	2			570.839	1139.66	1140.67	2	-0.002334	-2.046	3661.67	14114.5	100	110	TRUE
34072	34072_1_WT_DMSO_5UL	Eukaryotic initiation factor 4A-I OS=Homo sapiens OX=9606 GN=EIF4A1 PE=1 SV=1	IF4A1_HUMAN	UNIPROT_HUMAN_Reviewed_HumanOnly__20190805.fasta	46155.3	1	4	4	4	0.000109	0.113	correct	TRUE	34072_1_WT_DMSO_5UL.6491.6491.2 File:"34072_1_WT_DMSO_5UL.raw", NativeID:"controllerType=0 controllerNumber=1 scan=6491"	ELAQQIQK	R	V	0.99	41.3	28.2	28.7	2			479.271	956.528	957.537	2	-0.0009759	-1.019	1921.24	28558.8	111	118	TRUE
34072	34072_1_WT_DMSO_5UL	Eukaryotic initiation factor 4A-I OS=Homo sapiens OX=9606 GN=EIF4A1 PE=1 SV=1	IF4A1_HUMAN	UNIPROT_HUMAN_Reviewed_HumanOnly__20190805.fasta	46155.3	1	4	4	4	0.000109	0.113	correct	TRUE	34072_1_WT_DMSO_5UL.12397.12397.2 File:"34072_1_WT_DMSO_5UL.raw", NativeID:"controllerType=0 controllerNumber=1 scan=12397"	GYDVIAQAQSGTGK	K	T	0.994	32.6	31.7	23.2	2			697.848	1393.68	1394.69	2	-0.0026	-1.864	3341.03	9455.11	69	82	TRUE
34072	34072_1_WT_DMSO_5UL	Eukaryotic initiation factor 4A-I OS=Homo sapiens OX=9606 GN=EIF4A1 PE=1 SV=1	IF4A1_HUMAN	UNIPROT_HUMAN_Reviewed_HumanOnly__20190805.fasta	46155.3	1	4	4	4	0.000109	0.113	correct	TRUE	34072_1_WT_DMSO_5UL.21397.21397.2 File:"34072_1_WT_DMSO_5UL.raw", NativeID:"controllerType=0 controllerNumber=1 scan=21397"	mFVLDEADEmLSR	K	G	0.995	29.4	27	25.3	2		m1: Oxidation (+15.99), m10: Oxidation (+15.99)	794.354	1586.69	1587.7	2	-0.003198	-2.014	4958.87	7285.3	178	190	TRUE
34072	34072_1_WT_DMSO_5UL	Heterogeneous nuclear ribonucleoproteins C1/C2 OS=Homo sapiens OX=9606 GN=HNRNPC PE=1 SV=4	HNRPC_HUMAN	UNIPROT_HUMAN_Reviewed_HumanOnly__20190805.fasta	33670.5	0.978	1	1	1	2.72e-05	0.0392	correct	TRUE	34072_1_WT_DMSO_5UL.29472.29472.2 File:"34072_1_WT_DMSO_5UL.raw", NativeID:"controllerType=0 controllerNumber=1 scan=29472"	VFIGNLNTLVVK	R	K	0.991	29.1	30.3	22.5	2			658.899	1315.78	1316.79	2	-0.002682	-2.037	6037.59	15072.1	18	29	TRUE
34072	34072_1_WT_DMSO_5UL	Alanine--tRNA ligase, cytoplasmic OS=Homo sapiens OX=9606 GN=AARS PE=1 SV=2	SYAC_HUMAN	UNIPROT_HUMAN_Reviewed_HumanOnly__20190805.fasta	106813	0.999	2	2	2	5.43e-05	0.0217	correct	TRUE	34072_1_WT_DMSO_5UL.8584.8584.2 File:"34072_1_WT_DMSO_5UL.raw", NativeID:"controllerType=0 controllerNumber=1 scan=8584"	GLEVTDDSPK	R	Y	0.984	27.4	29	21.8	2			530.76	1059.51	1060.52	2	-0.002348	-2.214	2425.16	10903.2	477	486	TRUE
34072	34072_1_WT_DMSO_5UL	Alanine--tRNA ligase, cytoplasmic OS=Homo sapiens OX=9606 GN=AARS PE=1 SV=2	SYAC_HUMAN	UNIPROT_HUMAN_Reviewed_HumanOnly__20190805.fasta	106813	0.999	2	2	2	5.43e-05	0.0217	correct	TRUE	34072_1_WT_DMSO_5UL.7989.7989.2 File:"34072_1_WT_DMSO_5UL.raw", NativeID:"controllerType=0 controllerNumber=1 scan=7989"	IVAVTGAEAQK	R	A	0.956	21.2	30.4	14.1	2			543.81	1085.61	1086.62	2	-0.002116	-1.947	2280.82	10367.3	752	762	TRUE
34072	34072_1_WT_DMSO_5UL	Receptor of activated protein C kinase 1 OS=Homo sapiens OX=9606 GN=RACK1 PE=1 SV=3	RACK1_HUMAN	UNIPROT_HUMAN_Reviewed_HumanOnly__20190805.fasta	35077	0.999	2	2	2	5.43e-05	0.0662	correct	TRUE	34072_1_WT_DMSO_5UL.22778.22778.2 File:"34072_1_WT_DMSO_5UL.raw", NativeID:"controllerType=0 controllerNumber=1 scan=22778"	DVLSVAFSSDNR	K	Q	0.957	21.9	31.1	21.9	2			655.322	1308.63	1309.64	2	-0.002456	-1.875	5135.24	11009.9	107	118	TRUE
34072	34072_1_WT_DMSO_5UL	Receptor of activated protein C kinase 1 OS=Homo sapiens OX=9606 GN=RACK1 PE=1 SV=3	RACK1_HUMAN	UNIPROT_HUMAN_Reviewed_HumanOnly__20190805.fasta	35077	0.999	2	2	2	5.43e-05	0.0662	correct	TRUE	34072_1_WT_DMSO_5UL.5082.5082.2 File:"34072_1_WT_DMSO_5UL.raw", NativeID:"controllerType=0 controllerNumber=1 scan=5082"	QEVISTSSK	K	A	0.972	21.3	30.3	16.9	2			489.758	977.501	978.51	2	-0.001774	-1.813	1534.3	9693.02	272	280	TRUE
34072	34072_1_WT_DMSO_5UL	Kinesin light chain 1 OS=Homo sapiens OX=9606 GN=KLC1 PE=1 SV=2	KLC1_HUMAN	UNIPROT_HUMAN_Reviewed_HumanOnly__20190805.fasta	65310.5	0.945	1	1	1	2.72e-05	0.014	correct	TRUE	34072_1_WT_DMSO_5UL.9804.9804.2 File:"34072_1_WT_DMSO_5UL.raw", NativeID:"controllerType=0 controllerNumber=1 scan=9804"	qALEDLEK	K	T	0.977	25	28.5	5.42	2		q1: Deamidated (+0.98)	473.739	945.464	946.473	2	-0.002088	-2.206	2709.87	21618.9	238	245	TRUE
34072	34072_1_WT_DMSO_5UL	Polyadenylate-binding protein 1 OS=Homo sapiens OX=9606 GN=PABPC1 PE=1 SV=2	PABP1_HUMAN	UNIPROT_HUMAN_Reviewed_HumanOnly__20190805.fasta	70671.3	0.97	1	1	1	2.72e-05	0.0173	correct	TRUE	34072_1_WT_DMSO_5UL.24643.24643.2 File:"34072_1_WT_DMSO_5UL.raw", NativeID:"controllerType=0 controllerNumber=1 scan=24643"	FSPAGPILSIR	K	V	0.988	28.3	31.2	23.8	2			579.336	1156.66	1157.67	2	-0.00227	-1.961	5389.21	18009.9	31	41	TRUE
34072	34072_1_WT_DMSO_5UL	60S ribosomal protein L27a OS=Homo sapiens OX=9606 GN=RPL27A PE=1 SV=2	RL27A_HUMAN	UNIPROT_HUMAN_Reviewed_HumanOnly__20190805.fasta	16561.4	1	2	2	2	5.43e-05	0.142	correct	TRUE	34072_1_WT_DMSO_5UL.19774.19774.2 File:"34072_1_WT_DMSO_5UL.raw", NativeID:"controllerType=0 controllerNumber=1 scan=19774"	LWTLVSEQTR	K	V	0.987	35.1	32.8	35.1	2			616.834	1231.65	1232.66	2	-0.002998	-2.432	4720.27	9948.83	78	87	TRUE
34072	34072_1_WT_DMSO_5UL	60S ribosomal protein L27a OS=Homo sapiens OX=9606 GN=RPL27A PE=1 SV=2	RL27A_HUMAN	UNIPROT_HUMAN_Reviewed_HumanOnly__20190805.fasta	16561.4	1	2	2	2	5.43e-05	0.142	correct	TRUE	34072_1_WT_DMSO_5UL.18546.18546.2 File:"34072_1_WT_DMSO_5UL.raw", NativeID:"controllerType=0 controllerNumber=1 scan=18546"	TGAAPIIDVVR	K	S	0.997	42	30.2	42	2			556.326	1110.64	1111.65	2	-0.001956	-1.76	4527.57	28469.7	95	105	TRUE
34072	34072_1_WT_DMSO_5UL	>sp|ALBU_HUMAN|	>sp|ALBU_HUMAN|,ALBU_HUMAN	UNIPROT_HUMAN_Reviewed_HumanOnly__20190805.fasta	0	1	4	4	4	0.000109	0	correct	FALSE	34072_1_WT_DMSO_5UL.16559.16559.3 File:"34072_1_WT_DMSO_5UL.raw", NativeID:"controllerType=0 controllerNumber=1 scan=16559"	KVPQVSTPTLVEVSR	?	?	0.976	27.5	33.6	22.6	2			547.317	1638.93	1639.94	3	-0.002265	-1.381	4188.17	19967.2	0	0	FALSE	>sp|ALBU_BOVIN|
34072	34072_1_WT_DMSO_5UL	>sp|ALBU_HUMAN|	>sp|ALBU_HUMAN|,ALBU_HUMAN	UNIPROT_HUMAN_Reviewed_HumanOnly__20190805.fasta	0	1	4	4	4	0.000109	0	correct	TRUE	34072_1_WT_DMSO_5UL.10922.10922.2 File:"34072_1_WT_DMSO_5UL.raw", NativeID:"controllerType=0 controllerNumber=1 scan=10922"	LcTVATLR	?	?	0.987	27.5	30	20.5	2	c2: Carbamidomethyl (+57.02)		467.262	932.51	933.519	2	-0.001511	-1.619	2980.52	23161	0	0	TRUE
34072	34072_1_WT_DMSO_5UL	>sp|ALBU_HUMAN|	>sp|ALBU_HUMAN|,ALBU_HUMAN	UNIPROT_HUMAN_Reviewed_HumanOnly__20190805.fasta	0	1	4	4	4	0.000109	0	correct	TRUE	34072_1_WT_DMSO_5UL.15500.15500.2 File:"34072_1_WT_DMSO_5UL.raw", NativeID:"controllerType=0 controllerNumber=1 scan=15500"	LVNEVTEFAK	?	?	0.996	32.7	31.8	28.1	2			575.31	1148.61	1149.62	2	-0.002082	-1.811	3999.08	23719.8	0	0	TRUE
34072	34072_1_WT_DMSO_5UL	>sp|ALBU_HUMAN|	>sp|ALBU_HUMAN|,ALBU_HUMAN	UNIPROT_HUMAN_Reviewed_HumanOnly__20190805.fasta	0	1	4	4	4	0.000109	0	correct	TRUE	34072_1_WT_DMSO_5UL.5384.5384.2 File:"34072_1_WT_DMSO_5UL.raw", NativeID:"controllerType=0 controllerNumber=1 scan=5384"	TcVADESAENcDK	?	?	0.962	16.4	25	16.4	2	c2: Carbamidomethyl (+57.02), c11: Carbamidomethyl (+57.02)		749.791	1497.57	1498.58	2	-0.002967	-1.98	1608.4	4459.39	0	0	TRUE
34072	34072_1_WT_DMSO_5UL	>sp|ALBU_HUMAN|	>sp|ALBU_HUMAN|,ALBU_HUMAN	UNIPROT_HUMAN_Reviewed_HumanOnly__20190805.fasta	0	1	4	4	4	0.000109	0	correct	TRUE	34072_1_WT_DMSO_5UL.7416.7416.2 File:"34072_1_WT_DMSO_5UL.raw", NativeID:"controllerType=0 controllerNumber=1 scan=7416"	TYETTLEK	?	?	0.949	21.8	29.3	18.2	2			492.747	983.48	984.489	2	-0.001376	-1.398	2144.29	20449	0	0	TRUE
34072	34072_1_WT_DMSO_5UL	Malate dehydrogenase, mitochondrial OS=Homo sapiens OX=9606 GN=MDH2 PE=1 SV=3	MDHM_HUMAN	UNIPROT_HUMAN_Reviewed_HumanOnly__20190805.fasta	35503.7	0.993	1	1	1	2.72e-05	0.0266	correct	TRUE	34072_1_WT_DMSO_5UL.13982.13982.2 File:"34072_1_WT_DMSO_5UL.raw", NativeID:"controllerType=0 controllerNumber=1 scan=13982"	ANTFVAELK	R	G	0.997	58.1	30.1	50	2			496.773	991.532	992.541	2	-0.001792	-1.805	3701.39	23377.6	177	185	TRUE
34072	34072_1_WT_DMSO_5UL	Tubulin alpha-1B chain OS=Homo sapiens OX=9606 GN=TUBA1B PE=1 SV=1	TBA1B_HUMAN	UNIPROT_HUMAN_Reviewed_HumanOnly__20190805.fasta	50151.7	1	7	7	7	0.00019	0.197	correct	TRUE	34072_1_WT_DMSO_5UL.37001.37001.3 File:"34072_1_WT_DMSO_5UL.raw", NativeID:"controllerType=0 controllerNumber=1 scan=37001"	AVFVDLEPTVIDEVR	R	T	0.997	39.7	35.1	30.9	2			567.972	1700.9	1701.91	3	-0.003262	-1.917	6885.53	17176.7	65	79	TRUE
34072	34072_1_WT_DMSO_5UL	Tubulin alpha-1B chain OS=Homo sapiens OX=9606 GN=TUBA1B PE=1 SV=1	TBA1B_HUMAN	UNIPROT_HUMAN_Reviewed_HumanOnly__20190805.fasta	50151.7	1	7	7	7	0.00019	0.197	correct	TRUE	34072_1_WT_DMSO_5UL.14936.14936.2 File:"34072_1_WT_DMSO_5UL.raw", NativeID:"controllerType=0 controllerNumber=1 scan=14936"	DVNAAIATIK	K	T	0.992	35.2	30.7	35.2	2			508.292	1014.57	1015.58	2	-0.00237	-2.334	3896.32	24374.1	327	336	TRUE
34072	34072_1_WT_DMSO_5UL	Tubulin alpha-1B chain OS=Homo sapiens OX=9606 GN=TUBA1B PE=1 SV=1	TBA1B_HUMAN	UNIPROT_HUMAN_Reviewed_HumanOnly__20190805.fasta	50151.7	1	7	7	7	0.00019	0.197	correct	TRUE	34072_1_WT_DMSO_5UL.4064.4064.2 File:"34072_1_WT_DMSO_5UL.raw", NativeID:"controllerType=0 controllerNumber=1 scan=4064"	EDAANNYAR	K	G	0.996	28.2	25	24.2	2			512.227	1022.44	1023.45	2	-0.001998	-1.952	1312.41	8123.81	97	105	TRUE
34072	34072_1_WT_DMSO_5UL	Tubulin alpha-1B chain OS=Homo sapiens OX=9606 GN=TUBA1B PE=1 SV=1	TBA1B_HUMAN	UNIPROT_HUMAN_Reviewed_HumanOnly__20190805.fasta	50151.7	1	7	7	7	0.00019	0.197	correct	TRUE	34072_1_WT_DMSO_5UL.4607.4607.2 File:"34072_1_WT_DMSO_5UL.raw", NativeID:"controllerType=0 controllerNumber=1 scan=4607"	EDmAALEK	R	D	0.99	40.4	25.6	23.5	2		m3: Oxidation (+15.99)	461.712	921.409	922.419	2	-0.002147	-2.328	1428.75	32059.6	423	430	TRUE
34072	34072_1_WT_DMSO_5UL	Tubulin alpha-1B chain OS=Homo sapiens OX=9606 GN=TUBA1B PE=1 SV=1	TBA1B_HUMAN	UNIPROT_HUMAN_Reviewed_HumanOnly__20190805.fasta	50151.7	1	7	7	7	0.00019	0.197	correct	TRUE	34072_1_WT_DMSO_5UL.44511.44511.3 File:"34072_1_WT_DMSO_5UL.raw", NativeID:"controllerType=0 controllerNumber=1 scan=44511"	FDGALNVDLTEFQTNLVPYPR	R	I	0.99	34.2	37.6	31.8	2			803.74	2408.2	2409.21	3	-0.003877	-1.609	7461.56	24099.1	244	264	TRUE
34072	34072_1_WT_DMSO_5UL	Tubulin alpha-1B chain OS=Homo sapiens OX=9606 GN=TUBA1B PE=1 SV=1	TBA1B_HUMAN	UNIPROT_HUMAN_Reviewed_HumanOnly__20190805.fasta	50151.7	1	7	7	7	0.00019	0.197	correct	TRUE	34072_1_WT_DMSO_5UL.43008.43008.3 File:"34072_1_WT_DMSO_5UL.raw", NativeID:"controllerType=0 controllerNumber=1 scan=43008"	LISQIVSSITASLR	R	F	0.997	49.8	32.8	49.2	2			496.63	1486.87	1487.88	3	-0.002958	-1.988	7351.38	44706.6	230	243	TRUE
34072	34072_1_WT_DMSO_5UL	Tubulin alpha-1B chain OS=Homo sapiens OX=9606 GN=TUBA1B PE=1 SV=1	TBA1B_HUMAN	UNIPROT_HUMAN_Reviewed_HumanOnly__20190805.fasta	50151.7	1	7	7	7	0.00019	0.197	correct	TRUE	34072_1_WT_DMSO_5UL.19154.19154.3 File:"34072_1_WT_DMSO_5UL.raw", NativeID:"controllerType=0 controllerNumber=1 scan=19154"	QLFHPEQLITGK	R	E	0.965	25.1	33.5	0	2			470.929	1409.76	1410.77	3	-0.002206	-1.564	4621.88	27914.9	85	96	TRUE
34072	34072_1_WT_DMSO_5UL	40S ribosomal protein S25 OS=Homo sapiens OX=9606 GN=RPS25 PE=1 SV=1	RS25_HUMAN	UNIPROT_HUMAN_Reviewed_HumanOnly__20190805.fasta	13743	1	2	2	2	5.43e-05	0.152	correct	TRUE	34072_1_WT_DMSO_5UL.17490.17490.2 File:"34072_1_WT_DMSO_5UL.raw", NativeID:"controllerType=0 controllerNumber=1 scan=17490"	AALQELLSK	R	G	0.996	35.4	29.4	25.9	2			486.789	971.563	972.573	2	-0.002064	-2.122	4354.65	15900.3	86	94	TRUE
34072	34072_1_WT_DMSO_5UL	40S ribosomal protein S25 OS=Homo sapiens OX=9606 GN=RPS25 PE=1 SV=1	RS25_HUMAN	UNIPROT_HUMAN_Reviewed_HumanOnly__20190805.fasta	13743	1	2	2	2	5.43e-05	0.152	correct	TRUE	34072_1_WT_DMSO_5UL.14929.14929.2 File:"34072_1_WT_DMSO_5UL.raw", NativeID:"controllerType=0 controllerNumber=1 scan=14929"	LITPAVVSER	K	L	0.947	21.6	29.4	18.3	2			542.82	1083.63	1084.64	2	-0.00243	-2.24	3895.02	13502.8	67	76	TRUE
34072	34072_1_WT_DMSO_5UL	Poly [ADP-ribose] polymerase 1 OS=Homo sapiens OX=9606 GN=PARP1 PE=1 SV=4	PARP1_HUMAN	UNIPROT_HUMAN_Reviewed_HumanOnly__20190805.fasta	113088	0.993	1	1	1	2.72e-05	0.0128	correct	TRUE	34072_1_WT_DMSO_5UL.28876.28876.2 File:"34072_1_WT_DMSO_5UL.raw", NativeID:"controllerType=0 controllerNumber=1 scan=28876"	TTNFAGILSQGLR	R	I	0.997	42.2	33.4	41	2			689.377	1376.74	1377.75	2	-0.00226	-1.64	5961.68	10100.9	866	878	TRUE
34072	34072_1_WT_DMSO_5UL	Matrin-3 OS=Homo sapiens OX=9606 GN=MATR3 PE=1 SV=2	MATR3_HUMAN	UNIPROT_HUMAN_Reviewed_HumanOnly__20190805.fasta	94626.7	0.918	1	1	1	2.72e-05	0.0165	correct	TRUE	34072_1_WT_DMSO_5UL.43679.43679.2 File:"34072_1_WT_DMSO_5UL.raw", NativeID:"controllerType=0 controllerNumber=1 scan=43679"	ITPENLPQILLQLK	K	R	0.965	24.9	30.5	24.9	2			810.489	1618.96	1619.97	2	-0.00355	-2.191	7396.63	9883.28	133	146	TRUE
34072	34072_1_WT_DMSO_5UL	Poly(rC)-binding protein 2 OS=Homo sapiens OX=9606 GN=PCBP2 PE=1 SV=1	PCBP2_HUMAN	UNIPROT_HUMAN_Reviewed_HumanOnly__20190805.fasta	38580.9	0.988	1	1	1	2.72e-05	0.0603	correct	TRUE	34072_1_WT_DMSO_5UL.8444.8444.2 File:"34072_1_WT_DMSO_5UL.raw", NativeID:"controllerType=0 controllerNumber=1 scan=8444"	IANPVEGSTDR	K	Q	0.995	32.1	30.1	32.1	2			579.79	1157.57	1158.58	2	-0.002244	-1.937	2391.18	13380.8	323	333	TRUE
34072	34072_1_WT_DMSO_5UL	Poly(rC)-binding protein 2 OS=Homo sapiens OX=9606 GN=PCBP2 PE=1 SV=1	PCBP2_HUMAN	UNIPROT_HUMAN_Reviewed_HumanOnly__20190805.fasta	38580.9	0.988	1	1	1	2.72e-05	0.0603	correct	FALSE	34072_1_WT_DMSO_5UL.8901.8901.2 File:"34072_1_WT_DMSO_5UL.raw", NativeID:"controllerType=0 controllerNumber=1 scan=8901"	INISEGNcPER	R	I	0.997	33.4	27.6	33.4	2	c8: Carbamidomethyl (+57.02)		644.8	1287.59	1288.6	2	-0.002289	-1.777	2504.68	10019.3	47	57	FALSE	PCBP1_HUMAN
34072	34072_1_WT_DMSO_5UL	14-3-3 protein theta OS=Homo sapiens OX=9606 GN=YWHAQ PE=1 SV=1	1433T_HUMAN	UNIPROT_HUMAN_Reviewed_HumanOnly__20190805.fasta	27765.4	0.993	1	1	1	2.72e-05	0.098	correct	TRUE	34072_1_WT_DMSO_5UL.8808.8808.2 File:"34072_1_WT_DMSO_5UL.raw", NativeID:"controllerType=0 controllerNumber=1 scan=8808"	AVTEQGAELSNEER	K	N	0.997	41.7	29.8	41.5	2			766.862	1531.71	1532.72	2	-0.00239	-1.559	2481.45	10922.5	28	41	TRUE
34072	34072_1_WT_DMSO_5UL	14-3-3 protein theta OS=Homo sapiens OX=9606 GN=YWHAQ PE=1 SV=1	1433T_HUMAN	UNIPROT_HUMAN_Reviewed_HumanOnly__20190805.fasta	27765.4	0.993	1	1	1	2.72e-05	0.098	correct	FALSE	34072_1_WT_DMSO_5UL.34199.34199.2 File:"34072_1_WT_DMSO_5UL.raw", NativeID:"controllerType=0 controllerNumber=1 scan=34199"	DSTLImQLLR	K	D	0.996	33.1	32.5	24.3	2		m6: Oxidation (+15.99)	603.331	1204.65	1205.66	2	-0.002205	-1.829	6584.56	12342.6	213	222	FALSE	1433E_HUMAN
34072	34072_1_WT_DMSO_5UL	14-3-3 protein theta OS=Homo sapiens OX=9606 GN=YWHAQ PE=1 SV=1	1433T_HUMAN	UNIPROT_HUMAN_Reviewed_HumanOnly__20190805.fasta	27765.4	0.993	1	1	1	2.72e-05	0.098	correct	FALSE	34072_1_WT_DMSO_5UL.33636.33636.2 File:"34072_1_WT_DMSO_5UL.raw", NativeID:"controllerType=0 controllerNumber=1 scan=33636"	DSTLImQLLR	K	D	0.997	40.7	32.5	28.5	2		m6: Oxidation (+15.99)	603.331	1204.65	1205.66	2	-0.002083	-1.728	6524.44	10450.5	213	222	FALSE	1433E_HUMAN
34072	34072_1_WT_DMSO_5UL	Heat shock cognate 71 kDa protein OS=Homo sapiens OX=9606 GN=HSPA8 PE=1 SV=1	HSP7C_HUMAN	UNIPROT_HUMAN_Reviewed_HumanOnly__20190805.fasta	70899.8	1	3	3	3	8.15e-05	0.0759	correct	TRUE	34072_1_WT_DMSO_5UL.24559.24559.2 File:"34072_1_WT_DMSO_5UL.raw", NativeID:"controllerType=0 controllerNumber=1 scan=24559"	LLQDFFnGK	K	E	0.993	35	29.4	32.9	2		n7: Deamidated (+0.98)	541.778	1081.54	1082.55	2	-0.002498	-2.307	5379.98	13230.1	349	357	TRUE
34072	34072_1_WT_DMSO_5UL	Heat shock cognate 71 kDa protein OS=Homo sapiens OX=9606 GN=HSPA8 PE=1 SV=1	HSP7C_HUMAN	UNIPROT_HUMAN_Reviewed_HumanOnly__20190805.fasta	70899.8	1	3	3	3	8.15e-05	0.0759	correct	TRUE	34072_1_WT_DMSO_5UL.9575.9575.3 File:"34072_1_WT_DMSO_5UL.raw", NativeID:"controllerType=0 controllerNumber=1 scan=9575"	STAGDTHLGGEDFDNR	K	M	0.977	18.4	25	18.4	2			564.579	1690.72	1691.73	3	-0.003275	-1.936	2662.34	25954.3	221	236	TRUE
34072	34072_1_WT_DMSO_5UL	Heat shock cognate 71 kDa protein OS=Homo sapiens OX=9606 GN=HSPA8 PE=1 SV=1	HSP7C_HUMAN	UNIPROT_HUMAN_Reviewed_HumanOnly__20190805.fasta	70899.8	1	3	3	3	8.15e-05	0.0759	correct	TRUE	34072_1_WT_DMSO_5UL.16455.16455.2 File:"34072_1_WT_DMSO_5UL.raw", NativeID:"controllerType=0 controllerNumber=1 scan=16455"	TTPSYVAFTDTER	R	L	0.997	56.8	30	56.8	2			744.353	1486.69	1487.7	2	-0.003178	-2.136	4170.67	10183.2	37	49	TRUE
34072	34072_1_WT_DMSO_5UL	Heat shock cognate 71 kDa protein OS=Homo sapiens OX=9606 GN=HSPA8 PE=1 SV=1	HSP7C_HUMAN	UNIPROT_HUMAN_Reviewed_HumanOnly__20190805.fasta	70899.8	1	3	3	3	8.15e-05	0.0759	correct	FALSE	34072_1_WT_DMSO_5UL.8988.8988.2 File:"34072_1_WT_DMSO_5UL.raw", NativeID:"controllerType=0 controllerNumber=1 scan=8988"	VEIIANDQGNR	K	T	0.997	63.5	31	0	2			614.817	1227.62	1228.63	2	-0.002366	-1.926	2527.47	50485.6	26	36	FALSE	BIP_HUMAN
34072	34072_1_WT_DMSO_5UL	Keratin, type I cytoskeletal 16 OS=Homo sapiens OX=9606 GN=KRT16 PE=1 SV=4	K1C16_HUMAN	UNIPROT_HUMAN_Reviewed_HumanOnly__20190805.fasta	51269	1	8	8	8	0.000217	0.216	correct	TRUE	34072_1_WT_DMSO_5UL.12899.12899.2 File:"34072_1_WT_DMSO_5UL.raw", NativeID:"controllerType=0 controllerNumber=1 scan=12899"	ALEEANADLEVK	R	I	0.997	56.8	31.7	55.2	2			651.331	1300.65	1301.66	2	-0.003002	-2.306	3457.38	23396.4	137	148	TRUE
34072	34072_1_WT_DMSO_5UL	Keratin, type I cytoskeletal 16 OS=Homo sapiens OX=9606 GN=KRT16 PE=1 SV=4	K1C16_HUMAN	UNIPROT_HUMAN_Reviewed_HumanOnly__20190805.fasta	51269	1	8	8	8	0.000217	0.216	correct	TRUE	34072_1_WT_DMSO_5UL.11171.11171.2 File:"34072_1_WT_DMSO_5UL.raw", NativeID:"controllerType=0 controllerNumber=1 scan=11171"	APSTYGGGLSVSSR	R	F	0.997	39.7	31.4	39.1	2			669.835	1337.66	1338.66	2	-0.002444	-1.826	3039.56	15942.8	42	55	TRUE
34072	34072_1_WT_DMSO_5UL	Keratin, type I cytoskeletal 16 OS=Homo sapiens OX=9606 GN=KRT16 PE=1 SV=4	K1C16_HUMAN	UNIPROT_HUMAN_Reviewed_HumanOnly__20190805.fasta	51269	1	8	8	8	0.000217	0.216	correct	TRUE	34072_1_WT_DMSO_5UL.24623.24623.2 File:"34072_1_WT_DMSO_5UL.raw", NativeID:"controllerType=0 controllerNumber=1 scan=24623"	DAETWFLSK	R	T	0.997	44	28.3	39.7	2			548.768	1095.52	1096.53	2	-0.002678	-2.442	5387.74	26292	303	311	TRUE
34072	34072_1_WT_DMSO_5UL	Keratin, type I cytoskeletal 16 OS=Homo sapiens OX=9606 GN=KRT16 PE=1 SV=4	K1C16_HUMAN	UNIPROT_HUMAN_Reviewed_HumanOnly__20190805.fasta	51269	1	8	8	8	0.000217	0.216	correct	TRUE	34072_1_WT_DMSO_5UL.8416.8416.2 File:"34072_1_WT_DMSO_5UL.raw", NativeID:"controllerType=0 controllerNumber=1 scan=8416"	EVASNSELVQSSR	K	S	0.997	51.8	31.8	44.4	2			703.348	1404.68	1405.69	2	-0.002022	-1.438	2385.53	13828.5	318	330	TRUE
34072	34072_1_WT_DMSO_5UL	Keratin, type I cytoskeletal 16 OS=Homo sapiens OX=9606 GN=KRT16 PE=1 SV=4	K1C16_HUMAN	UNIPROT_HUMAN_Reviewed_HumanOnly__20190805.fasta	51269	1	8	8	8	0.000217	0.216	correct	TRUE	34072_1_WT_DMSO_5UL.5752.5752.2 File:"34072_1_WT_DMSO_5UL.raw", NativeID:"controllerType=0 controllerNumber=1 scan=5752"	EVFTSSSSSSSR	R	Q	0.956	19.9	26.6	19.9	2			630.788	1259.56	1260.57	2	-0.001516	-1.203	1696.03	7247.35	442	453	TRUE
34072	34072_1_WT_DMSO_5UL	Keratin, type I cytoskeletal 16 OS=Homo sapiens OX=9606 GN=KRT16 PE=1 SV=4	K1C16_HUMAN	UNIPROT_HUMAN_Reviewed_HumanOnly__20190805.fasta	51269	1	8	8	8	0.000217	0.216	correct	TRUE	34072_1_WT_DMSO_5UL.7836.7836.2 File:"34072_1_WT_DMSO_5UL.raw", NativeID:"controllerType=0 controllerNumber=1 scan=7836"	GScGIGGGIGGGSSR	K	I	0.969	19.9	27.6	15.1	2	c3: Carbamidomethyl (+57.02)		639.795	1277.58	1278.59	2	-0.002633	-2.06	2243.41	6023.95	16	30	TRUE
34072	34072_1_WT_DMSO_5UL	Keratin, type I cytoskeletal 16 OS=Homo sapiens OX=9606 GN=KRT16 PE=1 SV=4	K1C16_HUMAN	UNIPROT_HUMAN_Reviewed_HumanOnly__20190805.fasta	51269	1	8	8	8	0.000217	0.216	correct	TRUE	34072_1_WT_DMSO_5UL.5331.5331.2 File:"34072_1_WT_DMSO_5UL.raw", NativeID:"controllerType=0 controllerNumber=1 scan=5331"	QFTSSSSMK	R	G	0.988	22.9	25.9	16	2			501.731	1001.45	1002.46	2	-0.002018	-2.013	1594.64	9441.9	7	15	TRUE
34072	34072_1_WT_DMSO_5UL	Keratin, type I cytoskeletal 16 OS=Homo sapiens OX=9606 GN=KRT16 PE=1 SV=4	K1C16_HUMAN	UNIPROT_HUMAN_Reviewed_HumanOnly__20190805.fasta	51269	1	8	8	8	0.000217	0.216	correct	TRUE	34072_1_WT_DMSO_5UL.18116.18116.2 File:"34072_1_WT_DMSO_5UL.raw", NativeID:"controllerType=0 controllerNumber=1 scan=18116"	VLDELTLAR	R	T	0.988	32.2	30.2	27.8	2			515.3	1028.59	1029.59	2	-0.001224	-1.189	4457.93	20040.1	226	234	TRUE
34072	34072_1_WT_DMSO_5UL	Keratin, type I cytoskeletal 16 OS=Homo sapiens OX=9606 GN=KRT16 PE=1 SV=4	K1C16_HUMAN	UNIPROT_HUMAN_Reviewed_HumanOnly__20190805.fasta	51269	1	8	8	8	0.000217	0.216	correct	FALSE	34072_1_WT_DMSO_5UL.8399.8399.2 File:"34072_1_WT_DMSO_5UL.raw", NativeID:"controllerType=0 controllerNumber=1 scan=8399"	VTMQNLNDR	K	L	0.994	30.2	29.1	25.1	2			545.768	1089.52	1090.53	2	-0.002068	-1.896	2382.03	13623.7	119	127	FALSE	K1C10_HUMAN
34072	34072_1_WT_DMSO_5UL	Keratin, type I cytoskeletal 16 OS=Homo sapiens OX=9606 GN=KRT16 PE=1 SV=4	K1C16_HUMAN	UNIPROT_HUMAN_Reviewed_HumanOnly__20190805.fasta	51269	1	8	8	8	0.000217	0.216	correct	FALSE	34072_1_WT_DMSO_5UL.4679.4679.2 File:"34072_1_WT_DMSO_5UL.raw", NativeID:"controllerType=0 controllerNumber=1 scan=4679"	VTmQNLNDR	K	L	0.997	68	28.9	62.4	2		m3: Oxidation (+15.99)	553.766	1105.52	1106.53	2	-0.002231	-2.016	1443.73	8200.29	119	127	FALSE	K1C10_HUMAN
34072	34072_1_WT_DMSO_5UL	Glycine--tRNA ligase OS=Homo sapiens OX=9606 GN=GARS PE=1 SV=3	GARS_HUMAN	UNIPROT_HUMAN_Reviewed_HumanOnly__20190805.fasta	83167.6	0.936	1	1	1	2.72e-05	0.0135	correct	TRUE	34072_1_WT_DMSO_5UL.4854.4854.2 File:"34072_1_WT_DMSO_5UL.raw", NativeID:"controllerType=0 controllerNumber=1 scan=4854"	VDDSSGSIGR	K	R	0.973	20.4	27.3	16	2			496.735	991.455	992.464	2	-0.002056	-2.072	1483.43	9512.1	647	656	TRUE
34072	34072_1_WT_DMSO_5UL	Ubiquitin-like modifier-activating enzyme 1 OS=Homo sapiens OX=9606 GN=UBA1 PE=1 SV=3	UBA1_HUMAN	UNIPROT_HUMAN_Reviewed_HumanOnly__20190805.fasta	117850	1	6	6	6	0.000163	0.0699	correct	TRUE	34072_1_WT_DMSO_5UL.10731.10731.2 File:"34072_1_WT_DMSO_5UL.raw", NativeID:"controllerType=0 controllerNumber=1 scan=10731"	AENYDIPSADR	R	H	0.973	26.9	27	26.9	2			625.786	1249.56	1250.56	2	-0.0009559	-0.7644	2931.19	8985.3	870	880	TRUE
34072	34072_1_WT_DMSO_5UL	Ubiquitin-like modifier-activating enzyme 1 OS=Homo sapiens OX=9606 GN=UBA1 PE=1 SV=3	UBA1_HUMAN	UNIPROT_HUMAN_Reviewed_HumanOnly__20190805.fasta	117850	1	6	6	6	0.000163	0.0699	correct	TRUE	34072_1_WT_DMSO_5UL.15531.15531.2 File:"34072_1_WT_DMSO_5UL.raw", NativeID:"controllerType=0 controllerNumber=1 scan=15531"	DNPGVVTcLDEAR	K	H	0.993	32.4	29.4	32.4	2	c8: Carbamidomethyl (+57.02)		723.337	1444.66	1445.67	2	-0.003169	-2.192	4003.48	12329.5	227	239	TRUE
34072	34072_1_WT_DMSO_5UL	Ubiquitin-like modifier-activating enzyme 1 OS=Homo sapiens OX=9606 GN=UBA1 PE=1 SV=3	UBA1_HUMAN	UNIPROT_HUMAN_Reviewed_HumanOnly__20190805.fasta	117850	1	6	6	6	0.000163	0.0699	correct	TRUE	34072_1_WT_DMSO_5UL.12859.12859.2 File:"34072_1_WT_DMSO_5UL.raw", NativeID:"controllerType=0 controllerNumber=1 scan=12859"	NIILGGVK	K	A	0.97	17.5	25	16.7	2			407.263	812.511	813.519	2	-0.001576	-1.937	3447.5	25699.7	90	97	TRUE
34072	34072_1_WT_DMSO_5UL	Ubiquitin-like modifier-activating enzyme 1 OS=Homo sapiens OX=9606 GN=UBA1 PE=1 SV=3	UBA1_HUMAN	UNIPROT_HUMAN_Reviewed_HumanOnly__20190805.fasta	117850	1	6	6	6	0.000163	0.0699	correct	TRUE	34072_1_WT_DMSO_5UL.4081.4081.2 File:"34072_1_WT_DMSO_5UL.raw", NativeID:"controllerType=0 controllerNumber=1 scan=4081"	SDTAAAAVR	K	Q	0.994	32	27.7	23.6	2			431.224	860.434	861.442	2	-0.001114	-1.293	1316.56	14870	529	537	TRUE
34072	34072_1_WT_DMSO_5UL	Ubiquitin-like modifier-activating enzyme 1 OS=Homo sapiens OX=9606 GN=UBA1 PE=1 SV=3	UBA1_HUMAN	UNIPROT_HUMAN_Reviewed_HumanOnly__20190805.fasta	117850	1	6	6	6	0.000163	0.0699	correct	TRUE	34072_1_WT_DMSO_5UL.42440.42440.2 File:"34072_1_WT_DMSO_5UL.raw", NativeID:"controllerType=0 controllerNumber=1 scan=42440"	SLVASLAEPDFVVTDFAK	K	F	0.992	40.9	36	38.1	2			954.999	1907.98	1909	2	-0.004676	-2.449	7311.4	19255.6	305	322	TRUE
34072	34072_1_WT_DMSO_5UL	Ubiquitin-like modifier-activating enzyme 1 OS=Homo sapiens OX=9606 GN=UBA1 PE=1 SV=3	UBA1_HUMAN	UNIPROT_HUMAN_Reviewed_HumanOnly__20190805.fasta	117850	1	6	6	6	0.000163	0.0699	correct	TRUE	34072_1_WT_DMSO_5UL.20319.20319.2 File:"34072_1_WT_DMSO_5UL.raw", NativeID:"controllerType=0 controllerNumber=1 scan=20319"	YDGQVAVFGSDLQEK	R	L	0.964	33.8	31.6	33.2	2			828.397	1654.78	1655.79	2	-0.00492	-2.971	4803.14	7639.72	451	465	TRUE
34072	34072_1_WT_DMSO_5UL	Fructose-bisphosphate aldolase A OS=Homo sapiens OX=9606 GN=ALDOA PE=1 SV=2	ALDOA_HUMAN	UNIPROT_HUMAN_Reviewed_HumanOnly__20190805.fasta	39420.6	1	5	5	5	0.000136	0.137	correct	TRUE	34072_1_WT_DMSO_5UL.4914.4914.2 File:"34072_1_WT_DMSO_5UL.raw", NativeID:"controllerType=0 controllerNumber=1 scan=4914"	AAQEEYVK	K	R	0.99	32.2	28	23.6	2			469.234	936.453	937.463	2	-0.00217	-2.315	1497.16	11479.4	323	330	TRUE
34072	34072_1_WT_DMSO_5UL	Fructose-bisphosphate aldolase A OS=Homo sapiens OX=9606 GN=ALDOA PE=1 SV=2	ALDOA_HUMAN	UNIPROT_HUMAN_Reviewed_HumanOnly__20190805.fasta	39420.6	1	5	5	5	0.000136	0.137	correct	TRUE	34072_1_WT_DMSO_5UL.8298.8298.2 File:"34072_1_WT_DMSO_5UL.raw", NativeID:"controllerType=0 controllerNumber=1 scan=8298"	ALANSLAcQGK	R	Y	0.997	41.2	30.8	35.9	2	c8: Carbamidomethyl (+57.02)		566.792	1131.57	1132.58	2	-0.001913	-1.689	2359	15842.2	332	342	TRUE
34072	34072_1_WT_DMSO_5UL	Fructose-bisphosphate aldolase A OS=Homo sapiens OX=9606 GN=ALDOA PE=1 SV=2	ALDOA_HUMAN	UNIPROT_HUMAN_Reviewed_HumanOnly__20190805.fasta	39420.6	1	5	5	5	0.000136	0.137	correct	TRUE	34072_1_WT_DMSO_5UL.7185.7185.2 File:"34072_1_WT_DMSO_5UL.raw", NativeID:"controllerType=0 controllerNumber=1 scan=7185"	ALQASALK	R	A	0.99	50.5	25	13.1	2			401.244	800.474	801.483	2	-0.001452	-1.812	2089.87	60370.9	305	312	TRUE
34072	34072_1_WT_DMSO_5UL	Fructose-bisphosphate aldolase A OS=Homo sapiens OX=9606 GN=ALDOA PE=1 SV=2	ALDOA_HUMAN	UNIPROT_HUMAN_Reviewed_HumanOnly__20190805.fasta	39420.6	1	5	5	5	0.000136	0.137	correct	TRUE	34072_1_WT_DMSO_5UL.13640.13640.2 File:"34072_1_WT_DMSO_5UL.raw", NativeID:"controllerType=0 controllerNumber=1 scan=13640"	GILAADESTGSIAK	K	R	0.997	46.7	33	42.8	2			666.852	1331.69	1332.7	2	-0.00331	-2.484	3627.07	24727.5	29	42	TRUE
34072	34072_1_WT_DMSO_5UL	Fructose-bisphosphate aldolase A OS=Homo sapiens OX=9606 GN=ALDOA PE=1 SV=2	ALDOA_HUMAN	UNIPROT_HUMAN_Reviewed_HumanOnly__20190805.fasta	39420.6	1	5	5	5	0.000136	0.137	correct	TRUE	34072_1_WT_DMSO_5UL.13187.13187.2 File:"34072_1_WT_DMSO_5UL.raw", NativeID:"controllerType=0 controllerNumber=1 scan=13187"	QLLLTADDR	R	V	0.983	31.3	30.6	27	2			522.787	1043.56	1044.57	2	-0.002558	-2.449	3523.33	25661.3	61	69	TRUE
34072	34072_1_WT_DMSO_5UL	14-3-3 protein zeta/delta OS=Homo sapiens OX=9606 GN=YWHAZ PE=1 SV=1	1433Z_HUMAN	UNIPROT_HUMAN_Reviewed_HumanOnly__20190805.fasta	27745.9	1	3	3	3	8.15e-05	0.212	correct	TRUE	34072_1_WT_DMSO_5UL.44295.44295.2 File:"34072_1_WT_DMSO_5UL.raw", NativeID:"controllerType=0 controllerNumber=1 scan=44295"	DIcNDVLSLLEK	R	F	0.971	29.4	34.2	28.3	2	c3: Carbamidomethyl (+57.02)		709.862	1417.71	1418.72	2	-0.003087	-2.176	7445.22	12218.9	92	103	TRUE
34072	34072_1_WT_DMSO_5UL	14-3-3 protein zeta/delta OS=Homo sapiens OX=9606 GN=YWHAZ PE=1 SV=1	1433Z_HUMAN	UNIPROT_HUMAN_Reviewed_HumanOnly__20190805.fasta	27745.9	1	3	3	3	8.15e-05	0.212	correct	FALSE	34072_1_WT_DMSO_5UL.34199.34199.2 File:"34072_1_WT_DMSO_5UL.raw", NativeID:"controllerType=0 controllerNumber=1 scan=34199"	DSTLImQLLR	K	D	0.996	33.1	32.5	24.3	2		m6: Oxidation (+15.99)	603.331	1204.65	1205.66	2	-0.002205	-1.829	6584.56	12342.6	213	222	FALSE	1433E_HUMAN
34072	34072_1_WT_DMSO_5UL	14-3-3 protein zeta/delta OS=Homo sapiens OX=9606 GN=YWHAZ PE=1 SV=1	1433Z_HUMAN	UNIPROT_HUMAN_Reviewed_HumanOnly__20190805.fasta	27745.9	1	3	3	3	8.15e-05	0.212	correct	FALSE	34072_1_WT_DMSO_5UL.33636.33636.2 File:"34072_1_WT_DMSO_5UL.raw", NativeID:"controllerType=0 controllerNumber=1 scan=33636"	DSTLImQLLR	K	D	0.997	40.7	32.5	28.5	2		m6: Oxidation (+15.99)	603.331	1204.65	1205.66	2	-0.002083	-1.728	6524.44	10450.5	213	222	FALSE	1433E_HUMAN
34072	34072_1_WT_DMSO_5UL	14-3-3 protein zeta/delta OS=Homo sapiens OX=9606 GN=YWHAZ PE=1 SV=1	1433Z_HUMAN	UNIPROT_HUMAN_Reviewed_HumanOnly__20190805.fasta	27745.9	1	3	3	3	8.15e-05	0.212	correct	TRUE	34072_1_WT_DMSO_5UL.15991.15991.2 File:"34072_1_WT_DMSO_5UL.raw", NativeID:"controllerType=0 controllerNumber=1 scan=15991"	FLIPNASQAESK	K	V	0.984	28.5	32.8	10.6	2			652.845	1303.67	1304.68	2	-0.00249	-1.908	4083.16	15020.8	104	115	TRUE
34072	34072_1_WT_DMSO_5UL	14-3-3 protein zeta/delta OS=Homo sapiens OX=9606 GN=YWHAZ PE=1 SV=1	1433Z_HUMAN	UNIPROT_HUMAN_Reviewed_HumanOnly__20190805.fasta	27745.9	1	3	3	3	8.15e-05	0.212	correct	TRUE	34072_1_WT_DMSO_5UL.28798.28798.2 File:"34072_1_WT_DMSO_5UL.raw", NativeID:"controllerType=0 controllerNumber=1 scan=28798"	GIVDQSQQAYQEAFEISK	K	K	0.984	27.8	34.2	27.8	2			1021.5	2040.98	2040.99	2	0.9991	-1.8	5950.25	6254.02	140	157	TRUE
34072	34072_1_WT_DMSO_5UL	60 kDa heat shock protein, mitochondrial OS=Homo sapiens OX=9606 GN=HSPD1 PE=1 SV=2	CH60_HUMAN	UNIPROT_HUMAN_Reviewed_HumanOnly__20190805.fasta	61055.7	1	10	10	10	0.000272	0.178	correct	TRUE	34072_1_WT_DMSO_5UL.5651.5651.2 File:"34072_1_WT_DMSO_5UL.raw", NativeID:"controllerType=0 controllerNumber=1 scan=5651"	APGFGDNR	K	K	0.99	27.4	25	22.4	2			417.198	832.382	833.39	2	-0.0009979	-1.197	1674.93	17136.3	302	309	TRUE
34072	34072_1_WT_DMSO_5UL	60 kDa heat shock protein, mitochondrial OS=Homo sapiens OX=9606 GN=HSPD1 PE=1 SV=2	CH60_HUMAN	UNIPROT_HUMAN_Reviewed_HumanOnly__20190805.fasta	61055.7	1	10	10	10	0.000272	0.178	correct	TRUE	34072_1_WT_DMSO_5UL.7958.7958.2 File:"34072_1_WT_DMSO_5UL.raw", NativeID:"controllerType=0 controllerNumber=1 scan=7958"	GANPVEIR	K	R	0.963	21.5	27.3	17.6	2			428.237	854.46	855.468	2	-0.001074	-1.255	2273.5	27715.2	134	141	TRUE
34072	34072_1_WT_DMSO_5UL	60 kDa heat shock protein, mitochondrial OS=Homo sapiens OX=9606 GN=HSPD1 PE=1 SV=2	CH60_HUMAN	UNIPROT_HUMAN_Reviewed_HumanOnly__20190805.fasta	61055.7	1	10	10	10	0.000272	0.178	correct	TRUE	34072_1_WT_DMSO_5UL.41519.41519.2 File:"34072_1_WT_DMSO_5UL.raw", NativeID:"controllerType=0 controllerNumber=1 scan=41519"	GVmLAVDAVIAELK	R	K	0.989	32.2	33.7	25	2		m3: Oxidation (+15.99)	722.907	1443.8	1444.81	2	-0.002327	-1.611	7248.74	12048.5	143	156	TRUE
34072	34072_1_WT_DMSO_5UL	60 kDa heat shock protein, mitochondrial OS=Homo sapiens OX=9606 GN=HSPD1 PE=1 SV=2	CH60_HUMAN	UNIPROT_HUMAN_Reviewed_HumanOnly__20190805.fasta	61055.7	1	10	10	10	0.000272	0.178	correct	TRUE	34072_1_WT_DMSO_5UL.7032.7032.2 File:"34072_1_WT_DMSO_5UL.raw", NativeID:"controllerType=0 controllerNumber=1 scan=7032"	IPAmTIAK	K	N	0.99	38.3	29.2	24.2	2		m4: Oxidation (+15.99)	430.748	859.482	860.491	2	-0.001855	-2.156	2053.25	26810.7	474	481	TRUE
34072	34072_1_WT_DMSO_5UL	60 kDa heat shock protein, mitochondrial OS=Homo sapiens OX=9606 GN=HSPD1 PE=1 SV=2	CH60_HUMAN	UNIPROT_HUMAN_Reviewed_HumanOnly__20190805.fasta	61055.7	1	10	10	10	0.000272	0.178	correct	TRUE	34072_1_WT_DMSO_5UL.12245.12245.2 File:"34072_1_WT_DMSO_5UL.raw", NativeID:"controllerType=0 controllerNumber=1 scan=12245"	LSDGVAVLK	K	V	0.997	52.8	28.3	38.2	2			451.27	900.526	901.535	2	-0.00189	-2.096	3302.39	85580.4	397	405	TRUE
34072	34072_1_WT_DMSO_5UL	60 kDa heat shock protein, mitochondrial OS=Homo sapiens OX=9606 GN=HSPD1 PE=1 SV=2	CH60_HUMAN	UNIPROT_HUMAN_Reviewed_HumanOnly__20190805.fasta	61055.7	1	10	10	10	0.000272	0.178	correct	TRUE	34072_1_WT_DMSO_5UL.13339.13339.2 File:"34072_1_WT_DMSO_5UL.raw", NativeID:"controllerType=0 controllerNumber=1 scan=13339"	NAGVEGSLIVEK	K	I	0.997	40.2	31.9	34.5	2			608.332	1214.65	1215.66	2	-0.002236	-1.839	3560.06	16629.5	482	493	TRUE
34072	34072_1_WT_DMSO_5UL	60 kDa heat shock protein, mitochondrial OS=Homo sapiens OX=9606 GN=HSPD1 PE=1 SV=2	CH60_HUMAN	UNIPROT_HUMAN_Reviewed_HumanOnly__20190805.fasta	61055.7	1	10	10	10	0.000272	0.178	correct	TRUE	34072_1_WT_DMSO_5UL.26639.26639.2 File:"34072_1_WT_DMSO_5UL.raw", NativeID:"controllerType=0 controllerNumber=1 scan=26639"	TLNDELEIIEGmK	K	F	0.97	25.2	32.6	25.2	2		m12: Oxidation (+15.99)	760.878	1519.74	1520.75	2	-0.003099	-2.038	5668.93	11841.8	206	218	TRUE
34072	34072_1_WT_DMSO_5UL	60 kDa heat shock protein, mitochondrial OS=Homo sapiens OX=9606 GN=HSPD1 PE=1 SV=2	CH60_HUMAN	UNIPROT_HUMAN_Reviewed_HumanOnly__20190805.fasta	61055.7	1	10	10	10	0.000272	0.178	correct	TRUE	34072_1_WT_DMSO_5UL.6727.6727.2 File:"34072_1_WT_DMSO_5UL.raw", NativeID:"controllerType=0 controllerNumber=1 scan=6727"	VGGTSDVEVNEK	K	K	0.964	33.2	30.4	33.2	2			617.301	1232.59	1233.6	2	-0.0005819	-0.4717	1980.86	6532.43	406	417	TRUE
34072	34072_1_WT_DMSO_5UL	60 kDa heat shock protein, mitochondrial OS=Homo sapiens OX=9606 GN=HSPD1 PE=1 SV=2	CH60_HUMAN	UNIPROT_HUMAN_Reviewed_HumanOnly__20190805.fasta	61055.7	1	10	10	10	0.000272	0.178	correct	TRUE	34072_1_WT_DMSO_5UL.14640.14640.2 File:"34072_1_WT_DMSO_5UL.raw", NativeID:"controllerType=0 controllerNumber=1 scan=14640"	VGLQVVAVK	K	A	0.997	69.5	25	45.6	2			456.797	911.579	912.588	2	-0.001516	-1.661	3838.61	58483.2	293	301	TRUE
34072	34072_1_WT_DMSO_5UL	60 kDa heat shock protein, mitochondrial OS=Homo sapiens OX=9606 GN=HSPD1 PE=1 SV=2	CH60_HUMAN	UNIPROT_HUMAN_Reviewed_HumanOnly__20190805.fasta	61055.7	1	10	10	10	0.000272	0.178	correct	TRUE	34072_1_WT_DMSO_5UL.6818.6818.2 File:"34072_1_WT_DMSO_5UL.raw", NativeID:"controllerType=0 controllerNumber=1 scan=6818"	VTDALNATR	R	A	0.997	33.5	30.2	31.6	2			480.758	959.502	960.511	2	-0.001682	-1.751	2004.34	16076	421	429	TRUE
34072	34072_1_WT_DMSO_5UL	40S ribosomal protein S26 OS=Homo sapiens OX=9606 GN=RPS26 PE=1 SV=3	RS26_HUMAN	UNIPROT_HUMAN_Reviewed_HumanOnly__20190805.fasta	13015.5	0.972	1	1	1	2.72e-05	0.0783	correct	TRUE	34072_1_WT_DMSO_5UL.10410.10410.2 File:"34072_1_WT_DMSO_5UL.raw", NativeID:"controllerType=0 controllerNumber=1 scan=10410"	NIVEAAAVR	R	D	0.988	23.8	28.5	20.1	2			471.771	941.528	942.537	2	-0.001746	-1.852	2851.19	35360.8	43	51	TRUE
34072	34072_1_WT_DMSO_5UL	GRB10-interacting GYF protein 2 OS=Homo sapiens OX=9606 GN=GIGYF2 PE=1 SV=1	GGYF2_HUMAN	UNIPROT_HUMAN_Reviewed_HumanOnly__20190805.fasta	150069	0.899	1	1	1	2.72e-05	0.00693	correct	TRUE	34072_1_WT_DMSO_5UL.7479.7479.2 File:"34072_1_WT_DMSO_5UL.raw", NativeID:"controllerType=0 controllerNumber=1 scan=7479"	LSGWGNVSK	K	P	0.956	23.1	29.7	15.7	2			474.25	946.486	947.495	2	-0.001272	-1.342	2156.7	16529.9	986	994	TRUE
34072	34072_1_WT_DMSO_5UL	Non-POU domain-containing octamer-binding protein OS=Homo sapiens OX=9606 GN=NONO PE=1 SV=4	NONO_HUMAN	UNIPROT_HUMAN_Reviewed_HumanOnly__20190805.fasta	54231.6	0.888	1	1	1	2.72e-05	0.017	correct	TRUE	34072_1_WT_DMSO_5UL.10981.10981.2 File:"34072_1_WT_DMSO_5UL.raw", NativeID:"controllerType=0 controllerNumber=1 scan=10981"	GIVEFSGK	K	P	0.952	21.6	26.5	18.3	2			418.728	835.442	836.451	2	-0.002018	-2.413	2994.7	20245.3	191	198	TRUE
34072	34072_1_WT_DMSO_5UL	T-complex protein 1 subunit zeta OS=Homo sapiens OX=9606 GN=CCT6A PE=1 SV=3	TCPZ_HUMAN	UNIPROT_HUMAN_Reviewed_HumanOnly__20190805.fasta	58025.3	1	3	3	3	8.15e-05	0.0508	correct	TRUE	34072_1_WT_DMSO_5UL.22045.22045.2 File:"34072_1_WT_DMSO_5UL.raw", NativeID:"controllerType=0 controllerNumber=1 scan=22045"	ALQFLEEVK	K	V	0.981	26.3	31.6	26.3	2			538.802	1075.59	1076.6	2	-0.00214	-1.988	5040.34	16514.6	130	138	TRUE
34072	34072_1_WT_DMSO_5UL	T-complex protein 1 subunit zeta OS=Homo sapiens OX=9606 GN=CCT6A PE=1 SV=3	TCPZ_HUMAN	UNIPROT_HUMAN_Reviewed_HumanOnly__20190805.fasta	58025.3	1	3	3	3	8.15e-05	0.0508	correct	TRUE	34072_1_WT_DMSO_5UL.13650.13650.2 File:"34072_1_WT_DMSO_5UL.raw", NativeID:"controllerType=0 controllerNumber=1 scan=13650"	ETLIDVAR	R	T	0.983	28	30	14.9	2			458.758	915.501	916.51	2	-0.002086	-2.276	3629.25	24759.9	146	153	TRUE
34072	34072_1_WT_DMSO_5UL	T-complex protein 1 subunit zeta OS=Homo sapiens OX=9606 GN=CCT6A PE=1 SV=3	TCPZ_HUMAN	UNIPROT_HUMAN_Reviewed_HumanOnly__20190805.fasta	58025.3	1	3	3	3	8.15e-05	0.0508	correct	TRUE	34072_1_WT_DMSO_5UL.12733.12733.2 File:"34072_1_WT_DMSO_5UL.raw", NativeID:"controllerType=0 controllerNumber=1 scan=12733"	IITEGFEAAK	R	E	0.967	21.5	31.4	11.4	2			539.792	1077.57	1078.58	2	-0.001826	-1.693	3416.7	16549.8	118	127	TRUE
34072	34072_1_WT_DMSO_5UL	>sp|TRYP_PIG|	>sp|TRYP_PIG|		0	1	11	25	101	0.00274	0	correct	TRUE	34072_1_WT_DMSO_5UL.6260.6260.2 File:"34072_1_WT_DMSO_5UL.raw", NativeID:"controllerType=0 controllerNumber=1 scan=6260"	APVLSDSScK	?	?	0.997	46.7	29.1	38	2	c9: Carbamidomethyl (+57.02)		532.257	1062.5	1063.51	2	-0.001295	-1.218	1850.59	13254.8	0	0	TRUE
34072	34072_1_WT_DMSO_5UL	>sp|TRYP_PIG|	>sp|TRYP_PIG|		0	1	11	25	101	0.00274	0	correct	TRUE	34072_1_WT_DMSO_5UL.27645.27645.3 File:"34072_1_WT_DMSO_5UL.raw", NativeID:"controllerType=0 controllerNumber=1 scan=27645"	IITHPNFNGnTLDnDImLIK	?	?	0.962	33.8	36.7	6.98	2		n10: Deamidated (+0.98), n14: Deamidated (+0.98), m17: Oxidation (+15.99)	767.719	2300.14	2301.14	3	-0.00088	-0.3824	5805.22	18767.3	0	0	TRUE
34072	34072_1_WT_DMSO_5UL	>sp|TRYP_PIG|	>sp|TRYP_PIG|		0	1	11	25	101	0.00274	0	correct	TRUE	34072_1_WT_DMSO_5UL.33253.33253.3 File:"34072_1_WT_DMSO_5UL.raw", NativeID:"controllerType=0 controllerNumber=1 scan=33253"	IITHPnFNGNTLDNDIMLIK	?	?	0.982	37.8	37.6	11.4	2		n6: Deamidated (+0.98)	762.726	2285.16	2284.16	3	1.999	-2.937	6480.41	360866	0	0	TRUE
34072	34072_1_WT_DMSO_5UL	>sp|TRYP_PIG|	>sp|TRYP_PIG|		0	1	11	25	101	0.00274	0	correct	TRUE	34072_1_WT_DMSO_5UL.29019.29019.3 File:"34072_1_WT_DMSO_5UL.raw", NativeID:"controllerType=0 controllerNumber=1 scan=29019"	IITHPNFNGNTLDNDImLIK	?	?	0.982	32.1	37.7	24.8	2		m17: Oxidation (+15.99)	767.062	2298.16	2299.18	3	-0.00416	-1.809	5980.44	46502.2	0	0	TRUE
34072	34072_1_WT_DMSO_5UL	>sp|TRYP_PIG|	>sp|TRYP_PIG|		0	1	11	25	101	0.00274	0	correct	TRUE	34072_1_WT_DMSO_5UL.35002.35002.3 File:"34072_1_WT_DMSO_5UL.raw", NativeID:"controllerType=0 controllerNumber=1 scan=35002"	IITHPnFnGNTLDNDIMLIK	?	?	0.991	38.1	37.2	3.21	2		n6: Deamidated (+0.98), n8: Deamidated (+0.98)	762.387	2284.14	2285.15	3	-0.002058	-0.9006	6666.93	24338.4	0	0	TRUE
34072	34072_1_WT_DMSO_5UL	>sp|TRYP_PIG|	>sp|TRYP_PIG|		0	1	11	25	101	0.00274	0	correct	TRUE	34072_1_WT_DMSO_5UL.33551.33551.3 File:"34072_1_WT_DMSO_5UL.raw", NativeID:"controllerType=0 controllerNumber=1 scan=33551"	IITHPNFNGnTLDNDIMLIK	?	?	0.992	44.8	37.4	0.28	2		n10: Deamidated (+0.98)	762.057	2283.15	2284.16	3	-0.008276	-3.623	6514.23	120927	0	0	TRUE
34072	34072_1_WT_DMSO_5UL	>sp|TRYP_PIG|	>sp|TRYP_PIG|		0	1	11	25	101	0.00274	0	correct	TRUE	34072_1_WT_DMSO_5UL.28085.28085.3 File:"34072_1_WT_DMSO_5UL.raw", NativeID:"controllerType=0 controllerNumber=1 scan=28085"	IITHPNFNGNTLDNDImLIK	?	?	0.993	36	37.7	24	2		m17: Oxidation (+15.99)	767.396	2299.17	2299.18	3	0.9985	-1.828	5859.88	201772	0	0	TRUE
34072	34072_1_WT_DMSO_5UL	>sp|TRYP_PIG|	>sp|TRYP_PIG|		0	1	11	25	101	0.00274	0	correct	TRUE	34072_1_WT_DMSO_5UL.28550.28550.3 File:"34072_1_WT_DMSO_5UL.raw", NativeID:"controllerType=0 controllerNumber=1 scan=28550"	IITHPNFNGnTLDNDImLIK	?	?	0.994	41.8	37.1	0.53	2		n10: Deamidated (+0.98), m17: Oxidation (+15.99)	767.391	2299.15	2300.16	3	-0.001239	-0.5386	5919.95	44392.2	0	0	TRUE
34072	34072_1_WT_DMSO_5UL	>sp|TRYP_PIG|	>sp|TRYP_PIG|		0	1	11	25	101	0.00274	0	correct	TRUE	34072_1_WT_DMSO_5UL.29088.29088.3 File:"34072_1_WT_DMSO_5UL.raw", NativeID:"controllerType=0 controllerNumber=1 scan=29088"	IITHPNFNGNTLDnDImLIK	?	?	0.995	46.2	37.2	3.71	2		n14: Deamidated (+0.98), m17: Oxidation (+15.99)	767.392	2299.15	2300.16	3	0.001143	0.4969	5988.05	50111.5	0	0	TRUE
34072	34072_1_WT_DMSO_5UL	>sp|TRYP_PIG|	>sp|TRYP_PIG|		0	1	11	25	101	0.00274	0	correct	TRUE	34072_1_WT_DMSO_5UL.28308.28308.3 File:"34072_1_WT_DMSO_5UL.raw", NativeID:"controllerType=0 controllerNumber=1 scan=28308"	IITHPNFNGNTLDNDImLIK	?	?	0.997	41.6	37.7	40.6	2		m17: Oxidation (+15.99)	767.062	2298.16	2299.18	3	-0.005075	-2.207	5890.42	60703.2	0	0	TRUE
34072	34072_1_WT_DMSO_5UL	>sp|TRYP_PIG|	>sp|TRYP_PIG|		0	1	11	25	101	0.00274	0	correct	TRUE	34072_1_WT_DMSO_5UL.32725.32725.3 File:"34072_1_WT_DMSO_5UL.raw", NativeID:"controllerType=0 controllerNumber=1 scan=32725"	IITHPNFNGnTLDNDImLIK	?	?	0.997	41.4	37.1	6.62	2		n10: Deamidated (+0.98), m17: Oxidation (+15.99)	767.39	2299.15	2300.16	3	-0.003069	-1.334	6410.82	38384.7	0	0	TRUE
34072	34072_1_WT_DMSO_5UL	>sp|TRYP_PIG|	>sp|TRYP_PIG|		0	1	11	25	101	0.00274	0	correct	TRUE	34072_1_WT_DMSO_5UL.31906.31906.3 File:"34072_1_WT_DMSO_5UL.raw", NativeID:"controllerType=0 controllerNumber=1 scan=31906"	IITHPNFnGNTLDNDIMLIK	?	?	0.997	42	37.5	0.54	2		n8: Deamidated (+0.98)	762.392	2284.16	2284.16	3	0.9981	-2.038	6317.8	72089.7	0	0	TRUE
34072	34072_1_WT_DMSO_5UL	>sp|TRYP_PIG|	>sp|TRYP_PIG|		0	1	11	25	101	0.00274	0	correct	TRUE	34072_1_WT_DMSO_5UL.30093.30093.3 File:"34072_1_WT_DMSO_5UL.raw", NativeID:"controllerType=0 controllerNumber=1 scan=30093"	IITHPNFnGNTLDNDImLIK	?	?	0.997	58.6	37.6	8.42	2		n8: Deamidated (+0.98), m17: Oxidation (+15.99)	767.395	2299.16	2300.16	3	0.00993	4.317	6109.4	35092.2	0	0	TRUE
34072	34072_1_WT_DMSO_5UL	>sp|TRYP_PIG|	>sp|TRYP_PIG|		0	1	11	25	101	0.00274	0	correct	TRUE	34072_1_WT_DMSO_5UL.32177.32177.3 File:"34072_1_WT_DMSO_5UL.raw", NativeID:"controllerType=0 controllerNumber=1 scan=32177"	IITHPNFnGNTLDNDImLIK	?	?	0.997	45.7	37.1	1.99	2		n8: Deamidated (+0.98), m17: Oxidation (+15.99)	767.389	2299.15	2300.16	3	-0.006	-2.609	6350.44	62626	0	0	TRUE
34072	34072_1_WT_DMSO_5UL	>sp|TRYP_PIG|	>sp|TRYP_PIG|		0	1	11	25	101	0.00274	0	correct	TRUE	34072_1_WT_DMSO_5UL.27798.27798.3 File:"34072_1_WT_DMSO_5UL.raw", NativeID:"controllerType=0 controllerNumber=1 scan=27798"	IITHPNFNGNTLDNDImLIK	?	?	0.997	45.1	37.7	38	2		m17: Oxidation (+15.99)	767.062	2298.16	2299.18	3	-0.004892	-2.128	5822.59	102150	0	0	TRUE
34072	34072_1_WT_DMSO_5UL	>sp|TRYP_PIG|	>sp|TRYP_PIG|		0	1	11	25	101	0.00274	0	correct	TRUE	34072_1_WT_DMSO_5UL.30820.30820.3 File:"34072_1_WT_DMSO_5UL.raw", NativeID:"controllerType=0 controllerNumber=1 scan=30820"	IITHPNFNGNTLDNDIMLIK	?	?	0.997	45.6	37.6	42.7	2			761.731	2282.17	2283.18	3	-0.002959	-1.296	6188.97	184065	0	0	TRUE
34072	34072_1_WT_DMSO_5UL	>sp|TRYP_PIG|	>sp|TRYP_PIG|		0	1	11	25	101	0.00274	0	correct	TRUE	34072_1_WT_DMSO_5UL.34097.34097.3 File:"34072_1_WT_DMSO_5UL.raw", NativeID:"controllerType=0 controllerNumber=1 scan=34097"	IITHPNFnGNTLDNDIMLIK	?	?	0.997	45.2	37.4	6.83	2		n8: Deamidated (+0.98)	762.058	2283.15	2284.16	3	-0.003698	-1.619	6574.33	26051.6	0	0	TRUE
34072	34072_1_WT_DMSO_5UL	>sp|TRYP_PIG|	>sp|TRYP_PIG|		0	1	11	25	101	0.00274	0	correct	TRUE	34072_1_WT_DMSO_5UL.33828.33828.3 File:"34072_1_WT_DMSO_5UL.raw", NativeID:"controllerType=0 controllerNumber=1 scan=33828"	IITHPNFnGnTLDNDIMLIK	?	?	0.997	47.6	37.2	3.85	2		n8: Deamidated (+0.98), n10: Deamidated (+0.98)	762.387	2284.14	2285.15	3	-0.00279	-1.221	6546.01	74572.4	0	0	TRUE
34072	34072_1_WT_DMSO_5UL	>sp|TRYP_PIG|	>sp|TRYP_PIG|		0	1	11	25	101	0.00274	0	correct	TRUE	34072_1_WT_DMSO_5UL.28177.28177.3 File:"34072_1_WT_DMSO_5UL.raw", NativeID:"controllerType=0 controllerNumber=1 scan=28177"	IITHPNFNGnTLDnDImLIK	?	?	0.997	51.2	36.7	0	2		n10: Deamidated (+0.98), n14: Deamidated (+0.98), m17: Oxidation (+15.99)	767.719	2300.13	2301.14	3	-0.001612	-0.7005	5872.98	198515	0	0	TRUE
34072	34072_1_WT_DMSO_5UL	>sp|TRYP_PIG|	>sp|TRYP_PIG|		0	1	11	25	101	0.00274	0	correct	TRUE	34072_1_WT_DMSO_5UL.31149.31149.3 File:"34072_1_WT_DMSO_5UL.raw", NativeID:"controllerType=0 controllerNumber=1 scan=31149"	IITHPNFnGNTLDNDImLIK	?	?	0.997	56.3	36.9	7.76	2		n8: Deamidated (+0.98), m17: Oxidation (+15.99)	767.389	2299.14	2300.16	3	-0.008013	-3.484	6229.7	52977.1	0	0	TRUE
34072	34072_1_WT_DMSO_5UL	>sp|TRYP_PIG|	>sp|TRYP_PIG|		0	1	11	25	101	0.00274	0	correct	TRUE	34072_1_WT_DMSO_5UL.32533.32533.3 File:"34072_1_WT_DMSO_5UL.raw", NativeID:"controllerType=0 controllerNumber=1 scan=32533"	IITHPNFnGNTLDNDIMLIK	?	?	0.997	56.2	37.4	1.96	2		n8: Deamidated (+0.98)	762.059	2283.16	2284.16	3	-0.002051	-0.8979	6392.82	34793.2	0	0	TRUE
34072	34072_1_WT_DMSO_5UL	>sp|TRYP_PIG|	>sp|TRYP_PIG|		0	1	11	25	101	0.00274	0	correct	TRUE	34072_1_WT_DMSO_5UL.33063.33063.3 File:"34072_1_WT_DMSO_5UL.raw", NativeID:"controllerType=0 controllerNumber=1 scan=33063"	IITHPNFNGnTLDNDIMLIK	?	?	0.997	53.1	37.4	0	2		n10: Deamidated (+0.98)	762.059	2283.15	2284.16	3	-0.003332	-1.459	6452.95	524502	0	0	TRUE
34072	34072_1_WT_DMSO_5UL	>sp|TRYP_PIG|	>sp|TRYP_PIG|		0	1	11	25	101	0.00274	0	correct	TRUE	34072_1_WT_DMSO_5UL.26689.26689.3 File:"34072_1_WT_DMSO_5UL.raw", NativeID:"controllerType=0 controllerNumber=1 scan=26689"	IITHPNFNGNTLDnDImLIK	?	?	0.997	55.8	37	18.3	2		n14: Deamidated (+0.98), m17: Oxidation (+15.99)	767.39	2299.15	2300.16	3	-0.005268	-2.29	5674.78	94932	0	0	TRUE
34072	34072_1_WT_DMSO_5UL	>sp|TRYP_PIG|	>sp|TRYP_PIG|		0	1	11	25	101	0.00274	0	correct	TRUE	34072_1_WT_DMSO_5UL.31531.31531.3 File:"34072_1_WT_DMSO_5UL.raw", NativeID:"controllerType=0 controllerNumber=1 scan=31531"	IITHPNFNGnTLDNDIMLIK	?	?	0.997	64.2	37.6	10.2	2		n10: Deamidated (+0.98)	762.06	2283.16	2284.16	3	0.001978	0.866	6272.6	49443.4	0	0	TRUE
34072	34072_1_WT_DMSO_5UL	>sp|TRYP_PIG|	>sp|TRYP_PIG|		0	1	11	25	101	0.00274	0	correct	TRUE	34072_1_WT_DMSO_5UL.32041.32041.3 File:"34072_1_WT_DMSO_5UL.raw", NativeID:"controllerType=0 controllerNumber=1 scan=32041"	IITHPNFnGNTLDNDIMLIK	?	?	0.997	55.4	37.3	8.75	2		n8: Deamidated (+0.98)	762.058	2283.15	2284.16	3	-0.004064	-1.779	6332.68	558160	0	0	TRUE
34072	34072_1_WT_DMSO_5UL	>sp|TRYP_PIG|	>sp|TRYP_PIG|		0	1	11	25	101	0.00274	0	correct	TRUE	34072_1_WT_DMSO_5UL.34392.34392.3 File:"34072_1_WT_DMSO_5UL.raw", NativeID:"controllerType=0 controllerNumber=1 scan=34392"	IITHPnFNGNTLDnDIMLIK	?	?	0.997	56.6	37.2	8.87	2		n6: Deamidated (+0.98), n14: Deamidated (+0.98)	762.387	2284.14	2285.15	3	-0.003156	-1.381	6606.84	49076.4	0	0	TRUE
34072	34072_1_WT_DMSO_5UL	>sp|TRYP_PIG|	>sp|TRYP_PIG|		0	1	11	25	101	0.00274	0	correct	TRUE	34072_1_WT_DMSO_5UL.31193.31193.3 File:"34072_1_WT_DMSO_5UL.raw", NativeID:"controllerType=0 controllerNumber=1 scan=31193"	IITHPNFNGnTLDnDIMLIK	?	?	0.997	56.9	37.2	0	2		n10: Deamidated (+0.98), n14: Deamidated (+0.98)	762.387	2284.14	2285.15	3	-0.003339	-1.461	6233.96	51447.4	0	0	TRUE
34072	34072_1_WT_DMSO_5UL	>sp|TRYP_PIG|	>sp|TRYP_PIG|		0	1	11	25	101	0.00274	0	correct	TRUE	34072_1_WT_DMSO_5UL.33338.33338.3 File:"34072_1_WT_DMSO_5UL.raw", NativeID:"controllerType=0 controllerNumber=1 scan=33338"	IITHPNFnGNTLDNDImLIK	?	?	0.997	58	37	3.13	2		n8: Deamidated (+0.98), m17: Oxidation (+15.99)	767.39	2299.15	2300.16	3	-0.005085	-2.211	6489.32	41340	0	0	TRUE
34072	34072_1_WT_DMSO_5UL	>sp|TRYP_PIG|	>sp|TRYP_PIG|		0	1	11	25	101	0.00274	0	correct	TRUE	34072_1_WT_DMSO_5UL.29556.29556.3 File:"34072_1_WT_DMSO_5UL.raw", NativeID:"controllerType=0 controllerNumber=1 scan=29556"	IITHPnFNGNTLDNDImLIK	?	?	0.997	62.4	37.1	1.61	2		n6: Deamidated (+0.98), m17: Oxidation (+15.99)	767.391	2299.15	2300.16	3	-0.002154	-0.9364	6048.26	86505.9	0	0	TRUE
34072	34072_1_WT_DMSO_5UL	>sp|TRYP_PIG|	>sp|TRYP_PIG|		0	1	11	25	101	0.00274	0	correct	TRUE	34072_1_WT_DMSO_5UL.30639.30639.3 File:"34072_1_WT_DMSO_5UL.raw", NativeID:"controllerType=0 controllerNumber=1 scan=30639"	IITHPNFnGNTLDNDImLIK	?	?	0.997	59.1	37.1	1.8	2		n8: Deamidated (+0.98), m17: Oxidation (+15.99)	767.724	2300.15	2300.16	3	0.9983	-1.91	6168.26	464397	0	0	TRUE
34072	34072_1_WT_DMSO_5UL	>sp|TRYP_PIG|	>sp|TRYP_PIG|		0	1	11	25	101	0.00274	0	correct	TRUE	34072_1_WT_DMSO_5UL.31673.31673.3 File:"34072_1_WT_DMSO_5UL.raw", NativeID:"controllerType=0 controllerNumber=1 scan=31673"	IITHPNFnGNTLDNDImLIK	?	?	0.997	68.3	37	8.98	2		n8: Deamidated (+0.98), m17: Oxidation (+15.99)	767.39	2299.15	2300.16	3	-0.005451	-2.37	6290.07	64826.1	0	0	TRUE
34072	34072_1_WT_DMSO_5UL	>sp|TRYP_PIG|	>sp|TRYP_PIG|		0	1	11	25	101	0.00274	0	correct	TRUE	34072_1_WT_DMSO_5UL.30650.30650.3 File:"34072_1_WT_DMSO_5UL.raw", NativeID:"controllerType=0 controllerNumber=1 scan=30650"	IITHPNFNGnTLDNDImLIK	?	?	0.997	69.1	37.1	0	2		n10: Deamidated (+0.98), m17: Oxidation (+15.99)	767.39	2299.15	2300.16	3	-0.003435	-1.493	6169.53	423882	0	0	TRUE
34072	34072_1_WT_DMSO_5UL	>sp|TRYP_PIG|	>sp|TRYP_PIG|		0	1	11	25	101	0.00274	0	correct	TRUE	34072_1_WT_DMSO_5UL.36629.36629.4 File:"34072_1_WT_DMSO_5UL.raw", NativeID:"controllerType=0 controllerNumber=1 scan=36629"	IITHPNFNGNTLDNDIMLIKLSSPATLNSR	?	?	0.96	30.6	41.2	19.5	2			828.185	3308.71	3309.73	4	-0.007206	-2.177	6843.03	18747.2	0	0	TRUE
34072	34072_1_WT_DMSO_5UL	>sp|TRYP_PIG|	>sp|TRYP_PIG|		0	1	11	25	101	0.00274	0	correct	TRUE	34072_1_WT_DMSO_5UL.39149.39149.4 File:"34072_1_WT_DMSO_5UL.raw", NativeID:"controllerType=0 controllerNumber=1 scan=39149"	IITHPNFnGNTLDNDIMLIKLSSPATLNSR	?	?	0.985	41.9	41.2	1.29	2		n8: Deamidated (+0.98)	828.43	3309.69	3310.71	4	-0.01051	-3.175	7086.27	23445.9	0	0	TRUE
34072	34072_1_WT_DMSO_5UL	>sp|TRYP_PIG|	>sp|TRYP_PIG|		0	1	11	25	101	0.00274	0	correct	TRUE	34072_1_WT_DMSO_5UL.27752.27752.3 File:"34072_1_WT_DMSO_5UL.raw", NativeID:"controllerType=0 controllerNumber=1 scan=27752"	LGEHNIDVLEGNEQFINAAK	?	?	0.953	26.8	36.3	26	2			737.705	2210.09	2211.1	3	-0.004113	-1.86	5816.27	17136.6	0	0	TRUE
34072	34072_1_WT_DMSO_5UL	>sp|TRYP_PIG|	>sp|TRYP_PIG|		0	1	11	25	101	0.00274	0	correct	TRUE	34072_1_WT_DMSO_5UL.29154.29154.3 File:"34072_1_WT_DMSO_5UL.raw", NativeID:"controllerType=0 controllerNumber=1 scan=29154"	LGEHNIDVLEGNEQFINAAK	?	?	0.962	35.2	36.2	32.2	2			737.704	2210.09	2211.1	3	-0.007593	-3.434	5997.74	14301.5	0	0	TRUE
34072	34072_1_WT_DMSO_5UL	>sp|TRYP_PIG|	>sp|TRYP_PIG|		0	1	11	25	101	0.00274	0	correct	TRUE	34072_1_WT_DMSO_5UL.25272.25272.3 File:"34072_1_WT_DMSO_5UL.raw", NativeID:"controllerType=0 controllerNumber=1 scan=25272"	LGEHNIDVLEGNEQFInAAK	?	?	0.963	28.2	36.1	1.48	2		n17: Deamidated (+0.98)	738.702	2213.08	2212.09	3	2.002	-1.486	5477.07	162868	0	0	TRUE
34072	34072_1_WT_DMSO_5UL	>sp|TRYP_PIG|	>sp|TRYP_PIG|		0	1	11	25	101	0.00274	0	correct	TRUE	34072_1_WT_DMSO_5UL.25878.25878.3 File:"34072_1_WT_DMSO_5UL.raw", NativeID:"controllerType=0 controllerNumber=1 scan=25878"	LGEHNIDVLEGNEQFINAAK	?	?	0.992	39	36.4	33.4	2			738.039	2211.09	2211.1	3	0.9967	-2.707	5559.7	37578.7	0	0	TRUE
34072	34072_1_WT_DMSO_5UL	>sp|TRYP_PIG|	>sp|TRYP_PIG|		0	1	11	25	101	0.00274	0	correct	TRUE	34072_1_WT_DMSO_5UL.24691.24691.2 File:"34072_1_WT_DMSO_5UL.raw", NativeID:"controllerType=0 controllerNumber=1 scan=24691"	LGEHNIDVLEGNEQFINAAK	?	?	0.997	56.7	36.3	49.2	2			1106.05	2210.09	2211.1	2	-0.00703	-3.179	5395.68	17697.7	0	0	TRUE
34072	34072_1_WT_DMSO_5UL	>sp|TRYP_PIG|	>sp|TRYP_PIG|		0	1	11	25	101	0.00274	0	correct	TRUE	34072_1_WT_DMSO_5UL.24354.24354.4 File:"34072_1_WT_DMSO_5UL.raw", NativeID:"controllerType=0 controllerNumber=1 scan=24354"	LGEHNIDVLEGNEQFINAAK	?	?	0.997	42.4	36.4	34.2	2			553.53	2210.09	2211.1	4	-0.004982	-2.253	5344.52	23638.7	0	0	TRUE
34072	34072_1_WT_DMSO_5UL	>sp|TRYP_PIG|	>sp|TRYP_PIG|		0	1	11	25	101	0.00274	0	correct	TRUE	34072_1_WT_DMSO_5UL.26168.26168.3 File:"34072_1_WT_DMSO_5UL.raw", NativeID:"controllerType=0 controllerNumber=1 scan=26168"	LGEHNIDVLEGNEQFINAAK	?	?	0.997	43.1	36.6	33.6	2			738.373	2212.1	2211.1	3	2.001	-2.228	5597.82	44438	0	0	TRUE
34072	34072_1_WT_DMSO_5UL	>sp|TRYP_PIG|	>sp|TRYP_PIG|		0	1	11	25	101	0.00274	0	correct	TRUE	34072_1_WT_DMSO_5UL.23558.23558.3 File:"34072_1_WT_DMSO_5UL.raw", NativeID:"controllerType=0 controllerNumber=1 scan=23558"	LGEHNIDVLEGNEQFInAAK	?	?	0.997	48.3	35.7	11.1	2		n17: Deamidated (+0.98)	738.034	2211.08	2212.09	3	-0.002107	-0.9525	5243.52	17516.3	0	0	TRUE
34072	34072_1_WT_DMSO_5UL	>sp|TRYP_PIG|	>sp|TRYP_PIG|		0	1	11	25	101	0.00274	0	correct	TRUE	34072_1_WT_DMSO_5UL.28204.28204.3 File:"34072_1_WT_DMSO_5UL.raw", NativeID:"controllerType=0 controllerNumber=1 scan=28204"	LGEHNIDVLEGNEQFINAAK	?	?	0.997	49.8	36.3	45.3	2			737.704	2210.09	2211.1	3	-0.005943	-2.688	5876.93	15004.3	0	0	TRUE
34072	34072_1_WT_DMSO_5UL	>sp|TRYP_PIG|	>sp|TRYP_PIG|		0	1	11	25	101	0.00274	0	correct	TRUE	34072_1_WT_DMSO_5UL.24205.24205.3 File:"34072_1_WT_DMSO_5UL.raw", NativeID:"controllerType=0 controllerNumber=1 scan=24205"	LGEHNIDVLEGNEQFINAAK	?	?	0.997	48.5	36.4	42.9	2			737.704	2210.09	2211.1	3	-0.005394	-2.439	5329.03	73104.2	0	0	TRUE
34072	34072_1_WT_DMSO_5UL	>sp|TRYP_PIG|	>sp|TRYP_PIG|		0	1	11	25	101	0.00274	0	correct	TRUE	34072_1_WT_DMSO_5UL.26817.26817.3 File:"34072_1_WT_DMSO_5UL.raw", NativeID:"controllerType=0 controllerNumber=1 scan=26817"	LGEHnIDVLEGNEQFINAAK	?	?	0.997	46.3	36	11.7	2		n5: Deamidated (+0.98)	738.701	2213.08	2212.09	3	2.001	-1.817	5692.48	86692.4	0	0	TRUE
34072	34072_1_WT_DMSO_5UL	>sp|TRYP_PIG|	>sp|TRYP_PIG|		0	1	11	25	101	0.00274	0	correct	TRUE	34072_1_WT_DMSO_5UL.26586.26586.3 File:"34072_1_WT_DMSO_5UL.raw", NativeID:"controllerType=0 controllerNumber=1 scan=26586"	LGEHNIDVLEGnEQFINAAK	?	?	0.997	56.7	36	1.04	2		n12: Deamidated (+0.98)	738.035	2211.08	2212.09	3	0.001922	0.8689	5661.51	55527.7	0	0	TRUE
34072	34072_1_WT_DMSO_5UL	>sp|TRYP_PIG|	>sp|TRYP_PIG|		0	1	11	25	101	0.00274	0	correct	TRUE	34072_1_WT_DMSO_5UL.27267.27267.3 File:"34072_1_WT_DMSO_5UL.raw", NativeID:"controllerType=0 controllerNumber=1 scan=27267"	LGEHNIDVLEGNEQFINAAK	?	?	0.997	48.9	36.3	42.1	2			737.705	2210.09	2211.1	3	-0.00393	-1.777	5755.69	28275	0	0	TRUE
34072	34072_1_WT_DMSO_5UL	>sp|TRYP_PIG|	>sp|TRYP_PIG|		0	1	11	25	101	0.00274	0	correct	TRUE	34072_1_WT_DMSO_5UL.28789.28789.3 File:"34072_1_WT_DMSO_5UL.raw", NativeID:"controllerType=0 controllerNumber=1 scan=28789"	LGEHnIDVLEGNEQFINAAK	?	?	0.997	59.8	35.9	22.3	2		n5: Deamidated (+0.98)	738.035	2211.08	2212.09	3	0.0008241	0.3725	5949.3	20244.9	0	0	TRUE
34072	34072_1_WT_DMSO_5UL	>sp|TRYP_PIG|	>sp|TRYP_PIG|		0	1	11	25	101	0.00274	0	correct	TRUE	34072_1_WT_DMSO_5UL.26013.26013.3 File:"34072_1_WT_DMSO_5UL.raw", NativeID:"controllerType=0 controllerNumber=1 scan=26013"	LGEHNIDVLEGNEQFINAAK	?	?	0.997	56.4	36.3	49.5	2			737.704	2210.09	2211.1	3	-0.00576	-2.605	5577.13	49650.7	0	0	TRUE
34072	34072_1_WT_DMSO_5UL	>sp|TRYP_PIG|	>sp|TRYP_PIG|		0	1	11	25	101	0.00274	0	correct	TRUE	34072_1_WT_DMSO_5UL.27017.27017.3 File:"34072_1_WT_DMSO_5UL.raw", NativeID:"controllerType=0 controllerNumber=1 scan=27017"	LGEHnIDVLEGNEQFINAAK	?	?	0.997	59.1	35.7	1.18	2		n5: Deamidated (+0.98)	738.033	2211.08	2212.09	3	-0.002473	-1.118	5721.65	67417.9	0	0	TRUE
34072	34072_1_WT_DMSO_5UL	>sp|TRYP_PIG|	>sp|TRYP_PIG|		0	1	11	25	101	0.00274	0	correct	TRUE	34072_1_WT_DMSO_5UL.25569.25569.3 File:"34072_1_WT_DMSO_5UL.raw", NativeID:"controllerType=0 controllerNumber=1 scan=25569"	LGEHNIDVLEGNEQFINAAK	?	?	0.997	61.4	36.5	52.2	2			737.706	2210.09	2211.1	3	-0.002283	-1.032	5517.05	130525	0	0	TRUE
34072	34072_1_WT_DMSO_5UL	>sp|TRYP_PIG|	>sp|TRYP_PIG|		0	1	11	25	101	0.00274	0	correct	TRUE	34072_1_WT_DMSO_5UL.24645.24645.3 File:"34072_1_WT_DMSO_5UL.raw", NativeID:"controllerType=0 controllerNumber=1 scan=24645"	LGEHNIDVLEGNEQFINAAK	?	?	0.997	69.8	36.5	65	2			737.705	2210.09	2211.1	3	-0.003015	-1.364	5389.47	2461630	0	0	TRUE
34072	34072_1_WT_DMSO_5UL	>sp|TRYP_PIG|	>sp|TRYP_PIG|		0	1	11	25	101	0.00274	0	correct	TRUE	34072_1_WT_DMSO_5UL.27536.27536.3 File:"34072_1_WT_DMSO_5UL.raw", NativeID:"controllerType=0 controllerNumber=1 scan=27536"	LGEHNIDVLEGnEQFInAAK	?	?	0.997	73.6	35.1	9.42	2		n12: Deamidated (+0.98), n17: Deamidated (+0.98)	738.362	2212.06	2213.07	3	-0.001748	-0.7898	5791.13	25808.8	0	0	TRUE
34072	34072_1_WT_DMSO_5UL	>sp|TRYP_PIG|	>sp|TRYP_PIG|		0	1	11	25	101	0.00274	0	correct	TRUE	34072_1_WT_DMSO_5UL.26445.26445.3 File:"34072_1_WT_DMSO_5UL.raw", NativeID:"controllerType=0 controllerNumber=1 scan=26445"	LGEHNIDVLEGNEQFINAAK	?	?	0.997	71.5	36.3	61.1	2			737.705	2210.09	2211.1	3	-0.00393	-1.777	5637.33	26593.7	0	0	TRUE
34072	34072_1_WT_DMSO_5UL	>sp|TRYP_PIG|	>sp|TRYP_PIG|		0	1	11	25	101	0.00274	0	correct	TRUE	34072_1_WT_DMSO_5UL.24030.24030.3 File:"34072_1_WT_DMSO_5UL.raw", NativeID:"controllerType=0 controllerNumber=1 scan=24030"	LGEHNIDVLEGNEQFInAAK	?	?	0.997	76.8	35.8	29.9	2		n17: Deamidated (+0.98)	738.033	2211.08	2212.09	3	-0.003754	-1.697	5303.73	34761	0	0	TRUE
34072	34072_1_WT_DMSO_5UL	>sp|TRYP_PIG|	>sp|TRYP_PIG|		0	1	11	25	101	0.00274	0	correct	TRUE	34072_1_WT_DMSO_5UL.25185.25185.3 File:"34072_1_WT_DMSO_5UL.raw", NativeID:"controllerType=0 controllerNumber=1 scan=25185"	LGEHNIDVLEGnEQFINAAK	?	?	0.997	80.8	36	18.2	2		n12: Deamidated (+0.98)	738.035	2211.08	2212.09	3	0.001007	0.4553	5463.19	462503	0	0	TRUE
34072	34072_1_WT_DMSO_5UL	>sp|TRYP_PIG|	>sp|TRYP_PIG|		0	1	11	25	101	0.00274	0	correct	TRUE	34072_1_WT_DMSO_5UL.25093.25093.3 File:"34072_1_WT_DMSO_5UL.raw", NativeID:"controllerType=0 controllerNumber=1 scan=25093"	LGEHNIDVLEGNEQFINAAK	?	?	0.997	83	36.1	76.1	2			737.703	2210.09	2211.1	3	-0.008874	-4.013	5449.69	305423	0	0	TRUE
34072	34072_1_WT_DMSO_5UL	>sp|TRYP_PIG|	>sp|TRYP_PIG|		0	1	11	25	101	0.00274	0	correct	TRUE	34072_1_WT_DMSO_5UL.43578.43578.5 File:"34072_1_WT_DMSO_5UL.raw", NativeID:"controllerType=0 controllerNumber=1 scan=43578"	LGEHNIDVLEGNEQFINAAKIITHPNFNGNTLDnDIMLIK	?	?	0.954	33	43.1	4.7	2		n34: Deamidated (+0.98)	896.055	4475.24	4476.25	5	-0.002966	-0.6626	7390.28	65762	0	0	TRUE
34072	34072_1_WT_DMSO_5UL	>sp|TRYP_PIG|	>sp|TRYP_PIG|		0	1	11	25	101	0.00274	0	correct	TRUE	34072_1_WT_DMSO_5UL.43627.43627.6 File:"34072_1_WT_DMSO_5UL.raw", NativeID:"controllerType=0 controllerNumber=1 scan=43627"	LGEHNIDVLEGNEQFINAAKIITHPNFNGNTLDNDIMLIKLSSPATLNSR	?	?	0.997	49	44.7	43.6	2			917.807	5500.8	5501.81	6	-0.00745	-1.354	7393.11	70328.9	0	0	TRUE
34072	34072_1_WT_DMSO_5UL	>sp|TRYP_PIG|	>sp|TRYP_PIG|		0	1	11	25	101	0.00274	0	correct	TRUE	34072_1_WT_DMSO_5UL.9393.9393.2 File:"34072_1_WT_DMSO_5UL.raw", NativeID:"controllerType=0 controllerNumber=1 scan=9393"	LSSPATLnSR	?	?	0.983	26.9	30.9	24.6	2		n8: Deamidated (+0.98)	524.278	1046.54	1046.55	2	1.001	-1.562	2619.49	535349	0	0	TRUE
34072	34072_1_WT_DMSO_5UL	>sp|TRYP_PIG|	>sp|TRYP_PIG|		0	1	11	25	101	0.00274	0	correct	TRUE	34072_1_WT_DMSO_5UL.7349.7349.2 File:"34072_1_WT_DMSO_5UL.raw", NativeID:"controllerType=0 controllerNumber=1 scan=7349"	LSSPATLNSR	?	?	0.984	29.2	30.8	25.3	2			523.285	1044.55	1045.56	2	-0.001464	-1.4	2129.54	20207.4	0	0	TRUE
34072	34072_1_WT_DMSO_5UL	>sp|TRYP_PIG|	>sp|TRYP_PIG|		0	1	11	25	101	0.00274	0	correct	TRUE	34072_1_WT_DMSO_5UL.8013.8013.2 File:"34072_1_WT_DMSO_5UL.raw", NativeID:"controllerType=0 controllerNumber=1 scan=8013"	LSSPATLnSR	?	?	0.985	31.6	30.7	24	2		n8: Deamidated (+0.98)	523.777	1045.54	1046.55	2	-0.001228	-1.173	2285.18	16032.7	0	0	TRUE
34072	34072_1_WT_DMSO_5UL	>sp|TRYP_PIG|	>sp|TRYP_PIG|		0	1	11	25	101	0.00274	0	correct	TRUE	34072_1_WT_DMSO_5UL.9296.9296.2 File:"34072_1_WT_DMSO_5UL.raw", NativeID:"controllerType=0 controllerNumber=1 scan=9296"	LSSPATLNSR	?	?	0.997	40.3	30.8	37.2	2			523.786	1045.56	1045.56	2	1.001	-1.206	2598.8	36442.2	0	0	TRUE
34072	34072_1_WT_DMSO_5UL	>sp|TRYP_PIG|	>sp|TRYP_PIG|		0	1	11	25	101	0.00274	0	correct	TRUE	34072_1_WT_DMSO_5UL.8367.8367.2 File:"34072_1_WT_DMSO_5UL.raw", NativeID:"controllerType=0 controllerNumber=1 scan=8367"	LSSPATLNSR	?	?	0.997	44.2	30.7	35.7	2			523.285	1044.55	1045.56	2	-0.001708	-1.634	2373.75	36313.4	0	0	TRUE
34072	34072_1_WT_DMSO_5UL	>sp|TRYP_PIG|	>sp|TRYP_PIG|		0	1	11	25	101	0.00274	0	correct	TRUE	34072_1_WT_DMSO_5UL.9333.9333.2 File:"34072_1_WT_DMSO_5UL.raw", NativeID:"controllerType=0 controllerNumber=1 scan=9333"	LSSPATLnSR	?	?	0.997	50.2	30.7	43.4	2		n8: Deamidated (+0.98)	523.777	1045.54	1046.55	2	-0.001472	-1.406	2607.9	88774.2	0	0	TRUE
34072	34072_1_WT_DMSO_5UL	>sp|TRYP_PIG|	>sp|TRYP_PIG|		0	1	11	25	101	0.00274	0	correct	TRUE	34072_1_WT_DMSO_5UL.8683.8683.2 File:"34072_1_WT_DMSO_5UL.raw", NativeID:"controllerType=0 controllerNumber=1 scan=8683"	LSSPATLNSR	?	?	0.997	60.5	31.3	51.6	2			523.284	1044.55	1045.56	2	-0.002196	-2.1	2450.65	273062	0	0	TRUE
34072	34072_1_WT_DMSO_5UL	>sp|TRYP_PIG|	>sp|TRYP_PIG|		0	1	11	25	101	0.00274	0	correct	TRUE	34072_1_WT_DMSO_5UL.8924.8924.2 File:"34072_1_WT_DMSO_5UL.raw", NativeID:"controllerType=0 controllerNumber=1 scan=8924"	LSSPATLNSR	?	?	0.997	60.7	30.8	57.9	2			523.284	1044.55	1045.56	2	-0.001952	-1.867	2510.7	126623	0	0	TRUE
34072	34072_1_WT_DMSO_5UL	>sp|TRYP_PIG|	>sp|TRYP_PIG|		0	1	11	25	101	0.00274	0	correct	TRUE	34072_1_WT_DMSO_5UL.9603.9603.2 File:"34072_1_WT_DMSO_5UL.raw", NativeID:"controllerType=0 controllerNumber=1 scan=9603"	LSSPATLnSR	?	?	0.997	61.7	30.7	58.4	2		n8: Deamidated (+0.98)	523.777	1045.54	1046.55	2	-0.001594	-1.523	2668.25	1699580	0	0	TRUE
34072	34072_1_WT_DMSO_5UL	>sp|TRYP_PIG|	>sp|TRYP_PIG|		0	1	11	25	101	0.00274	0	correct	TRUE	34072_1_WT_DMSO_5UL.9163.9163.2 File:"34072_1_WT_DMSO_5UL.raw", NativeID:"controllerType=0 controllerNumber=1 scan=9163"	LSSPATLNSR	?	?	0.997	58.8	30.8	58.8	2			523.285	1044.55	1045.56	2	-0.00183	-1.75	2571.44	37128.5	0	0	TRUE
34072	34072_1_WT_DMSO_5UL	>sp|TRYP_PIG|	>sp|TRYP_PIG|		0	1	11	25	101	0.00274	0	correct	TRUE	34072_1_WT_DMSO_5UL.21857.21857.3 File:"34072_1_WT_DMSO_5UL.raw", NativeID:"controllerType=0 controllerNumber=1 scan=21857"	ScAAAGTEcLISGWGNTK	?	?	0.991	27.9	28.8	22.2	2	c2: Carbamidomethyl (+57.02), c9: Carbamidomethyl (+57.02)		628.618	1882.83	1882.84	3	0.9985	-2.256	5013.91	25686	0	0	TRUE
34072	34072_1_WT_DMSO_5UL	>sp|TRYP_PIG|	>sp|TRYP_PIG|		0	1	11	25	101	0.00274	0	correct	TRUE	34072_1_WT_DMSO_5UL.21783.21783.2 File:"34072_1_WT_DMSO_5UL.raw", NativeID:"controllerType=0 controllerNumber=1 scan=21783"	ScAAAGTEcLISGWGNTK	?	?	0.997	127	28.7	120	2	c2: Carbamidomethyl (+57.02), c9: Carbamidomethyl (+57.02)		941.923	1881.83	1882.84	2	-0.003949	-2.097	5005.79	142276	0	0	TRUE
34072	34072_1_WT_DMSO_5UL	>sp|TRYP_PIG|	>sp|TRYP_PIG|		0	1	11	25	101	0.00274	0	correct	TRUE	34072_1_WT_DMSO_5UL.24570.24570.3 File:"34072_1_WT_DMSO_5UL.raw", NativeID:"controllerType=0 controllerNumber=1 scan=24570"	SSGSSYPSLLQcLK	?	?	0.996	33	32.2	27	2	c12: Carbamidomethyl (+57.02)		509.588	1525.74	1526.75	3	-0.002707	-1.773	5381.9	16027.6	0	0	TRUE
34072	34072_1_WT_DMSO_5UL	>sp|TRYP_PIG|	>sp|TRYP_PIG|		0	1	11	25	101	0.00274	0	correct	TRUE	34072_1_WT_DMSO_5UL.24425.24425.2 File:"34072_1_WT_DMSO_5UL.raw", NativeID:"controllerType=0 controllerNumber=1 scan=24425"	SSGSSYPSLLQcLK	?	?	0.997	71.2	32.1	64.7	2	c12: Carbamidomethyl (+57.02)		763.878	1525.74	1526.75	2	-0.003671	-2.405	5355.14	61860.1	0	0	TRUE
34072	34072_1_WT_DMSO_5UL	>sp|TRYP_PIG|	>sp|TRYP_PIG|		0	1	11	25	101	0.00274	0	correct	TRUE	34072_1_WT_DMSO_5UL.13987.13987.2 File:"34072_1_WT_DMSO_5UL.raw", NativeID:"controllerType=0 controllerNumber=1 scan=13987"	VATVSLPR	?	?	0.97	42.3	25	33.4	2			421.76	841.505	842.509	2	0.003278	3.891	3702.27	25015.8	0	0	TRUE
34072	34072_1_WT_DMSO_5UL	>sp|TRYP_PIG|	>sp|TRYP_PIG|		0	1	11	25	101	0.00274	0	correct	TRUE	34072_1_WT_DMSO_5UL.54967.54967.2 File:"34072_1_WT_DMSO_5UL.raw", NativeID:"controllerType=0 controllerNumber=1 scan=54967"	VATVSLPR	?	?	0.973	22.8	25	15.9	2			421.758	841.501	842.509	2	-0.0009139	-1.085	8267.32	31787.8	0	0	TRUE
34072	34072_1_WT_DMSO_5UL	>sp|TRYP_PIG|	>sp|TRYP_PIG|		0	1	11	25	101	0.00274	0	correct	TRUE	34072_1_WT_DMSO_5UL.21617.21617.2 File:"34072_1_WT_DMSO_5UL.raw", NativeID:"controllerType=0 controllerNumber=1 scan=21617"	VATVSLPR	?	?	0.987	21.8	25	9.64	2			421.758	841.501	842.509	2	-0.001586	-1.882	4985.62	16685.7	0	0	TRUE
34072	34072_1_WT_DMSO_5UL	>sp|TRYP_PIG|	>sp|TRYP_PIG|		0	1	11	25	101	0.00274	0	correct	TRUE	34072_1_WT_DMSO_5UL.26643.26643.2 File:"34072_1_WT_DMSO_5UL.raw", NativeID:"controllerType=0 controllerNumber=1 scan=26643"	VATVSLPR	?	?	0.987	24.8	25	22.2	2			421.758	841.501	842.509	2	-0.001036	-1.23	5669.13	14429.3	0	0	TRUE
34072	34072_1_WT_DMSO_5UL	>sp|TRYP_PIG|	>sp|TRYP_PIG|		0	1	11	25	101	0.00274	0	correct	TRUE	34072_1_WT_DMSO_5UL.22109.22109.2 File:"34072_1_WT_DMSO_5UL.raw", NativeID:"controllerType=0 controllerNumber=1 scan=22109"	VATVSLPR	?	?	0.988	27.6	25	23.2	2			421.757	841.5	842.509	2	-0.002074	-2.462	5049.35	16056.6	0	0	TRUE
34072	34072_1_WT_DMSO_5UL	>sp|TRYP_PIG|	>sp|TRYP_PIG|		0	1	11	25	101	0.00274	0	correct	TRUE	34072_1_WT_DMSO_5UL.17437.17437.2 File:"34072_1_WT_DMSO_5UL.raw", NativeID:"controllerType=0 controllerNumber=1 scan=17437"	VATVSLPR	?	?	0.99	23.2	25	12.9	2			421.758	841.501	842.509	2	-0.001402	-1.664	4345.28	19108.6	0	0	TRUE
34072	34072_1_WT_DMSO_5UL	>sp|TRYP_PIG|	>sp|TRYP_PIG|		0	1	11	25	101	0.00274	0	correct	TRUE	34072_1_WT_DMSO_5UL.21008.21008.2 File:"34072_1_WT_DMSO_5UL.raw", NativeID:"controllerType=0 controllerNumber=1 scan=21008"	VATVSLPR	?	?	0.99	24.2	25	21.7	2			421.758	841.501	842.509	2	-0.001402	-1.664	4906.13	14780.5	0	0	TRUE
34072	34072_1_WT_DMSO_5UL	>sp|TRYP_PIG|	>sp|TRYP_PIG|		0	1	11	25	101	0.00274	0	correct	TRUE	34072_1_WT_DMSO_5UL.9206.9206.2 File:"34072_1_WT_DMSO_5UL.raw", NativeID:"controllerType=0 controllerNumber=1 scan=9206"	VATVSLPR	?	?	0.99	29	25	25.7	2			421.757	841.5	842.509	2	-0.002012	-2.388	2580.35	19274.5	0	0	TRUE
34072	34072_1_WT_DMSO_5UL	>sp|TRYP_PIG|	>sp|TRYP_PIG|		0	1	11	25	101	0.00274	0	correct	TRUE	34072_1_WT_DMSO_5UL.12275.12275.2 File:"34072_1_WT_DMSO_5UL.raw", NativeID:"controllerType=0 controllerNumber=1 scan=12275"	VATVSLPR	?	?	0.99	29.8	25	18.2	2			421.758	841.501	842.509	2	-0.00128	-1.519	3310.91	96943.1	0	0	TRUE
34072	34072_1_WT_DMSO_5UL	>sp|TRYP_PIG|	>sp|TRYP_PIG|		0	1	11	25	101	0.00274	0	correct	TRUE	34072_1_WT_DMSO_5UL.13764.13764.2 File:"34072_1_WT_DMSO_5UL.raw", NativeID:"controllerType=0 controllerNumber=1 scan=13764"	VATVSLPR	?	?	0.99	30	25	22.4	2			421.758	841.501	842.509	2	-0.001524	-1.809	3652.2	32574.7	0	0	TRUE
34072	34072_1_WT_DMSO_5UL	>sp|TRYP_PIG|	>sp|TRYP_PIG|		0	1	11	25	101	0.00274	0	correct	TRUE	34072_1_WT_DMSO_5UL.15275.15275.2 File:"34072_1_WT_DMSO_5UL.raw", NativeID:"controllerType=0 controllerNumber=1 scan=15275"	VATVSLPR	?	?	0.99	32.1	25	25.4	2			421.758	841.501	842.509	2	-0.001586	-1.882	3961.17	23546.5	0	0	TRUE
34072	34072_1_WT_DMSO_5UL	>sp|TRYP_PIG|	>sp|TRYP_PIG|		0	1	11	25	101	0.00274	0	correct	TRUE	34072_1_WT_DMSO_5UL.13474.13474.2 File:"34072_1_WT_DMSO_5UL.raw", NativeID:"controllerType=0 controllerNumber=1 scan=13474"	VATVSLPR	?	?	0.99	34.1	25	21.5	2			421.758	841.501	842.509	2	-0.001402	-1.664	3591.8	27973.7	0	0	TRUE
34072	34072_1_WT_DMSO_5UL	>sp|TRYP_PIG|	>sp|TRYP_PIG|		0	1	11	25	101	0.00274	0	correct	TRUE	34072_1_WT_DMSO_5UL.16260.16260.2 File:"34072_1_WT_DMSO_5UL.raw", NativeID:"controllerType=0 controllerNumber=1 scan=16260"	VATVSLPR	?	?	0.99	35.3	25	26.1	2			421.758	841.501	842.509	2	-0.001524	-1.809	4134.46	20875.8	0	0	TRUE
34072	34072_1_WT_DMSO_5UL	>sp|TRYP_PIG|	>sp|TRYP_PIG|		0	1	11	25	101	0.00274	0	correct	TRUE	34072_1_WT_DMSO_5UL.15699.15699.2 File:"34072_1_WT_DMSO_5UL.raw", NativeID:"controllerType=0 controllerNumber=1 scan=15699"	VATVSLPR	?	?	0.99	36.6	25.2	31.3	2			421.757	841.5	842.509	2	-0.001952	-2.317	4033.63	20497.5	0	0	TRUE
34072	34072_1_WT_DMSO_5UL	>sp|TRYP_PIG|	>sp|TRYP_PIG|		0	1	11	25	101	0.00274	0	correct	TRUE	34072_1_WT_DMSO_5UL.19901.19901.2 File:"34072_1_WT_DMSO_5UL.raw", NativeID:"controllerType=0 controllerNumber=1 scan=19901"	VATVSLPR	?	?	0.99	36.9	25.1	33.4	2			421.758	841.501	842.509	2	-0.001646	-1.954	4737.87	18945.3	0	0	TRUE
34072	34072_1_WT_DMSO_5UL	>sp|TRYP_PIG|	>sp|TRYP_PIG|		0	1	11	25	101	0.00274	0	correct	TRUE	34072_1_WT_DMSO_5UL.16751.16751.2 File:"34072_1_WT_DMSO_5UL.raw", NativeID:"controllerType=0 controllerNumber=1 scan=16751"	VATVSLPR	?	?	0.99	38.5	25	32.3	2			421.758	841.501	842.509	2	-0.001158	-1.374	4224.71	19794	0	0	TRUE
34072	34072_1_WT_DMSO_5UL	>sp|TRYP_PIG|	>sp|TRYP_PIG|		0	1	11	25	101	0.00274	0	correct	TRUE	34072_1_WT_DMSO_5UL.14643.14643.2 File:"34072_1_WT_DMSO_5UL.raw", NativeID:"controllerType=0 controllerNumber=1 scan=14643"	VATVSLPR	?	?	0.99	38.6	25	31.7	2			421.758	841.501	842.509	2	-0.001096	-1.301	3839.04	24818.5	0	0	TRUE
34072	34072_1_WT_DMSO_5UL	>sp|TRYP_PIG|	>sp|TRYP_PIG|		0	1	11	25	101	0.00274	0	correct	TRUE	34072_1_WT_DMSO_5UL.11275.11275.2 File:"34072_1_WT_DMSO_5UL.raw", NativeID:"controllerType=0 controllerNumber=1 scan=11275"	VATVSLPR	?	?	0.99	43.2	25	29.4	2			421.758	841.501	842.509	2	-0.001524	-1.809	3063.51	47267.2	0	0	TRUE
34072	34072_1_WT_DMSO_5UL	>sp|TRYP_PIG|	>sp|TRYP_PIG|		0	1	11	25	101	0.00274	0	correct	TRUE	34072_1_WT_DMSO_5UL.22637.22637.2 File:"34072_1_WT_DMSO_5UL.raw", NativeID:"controllerType=0 controllerNumber=1 scan=22637"	VATVSLPR	?	?	0.99	43.4	25.1	29.1	2			421.758	841.501	842.509	2	-0.001646	-1.954	5113.8	13782.4	0	0	TRUE
34072	34072_1_WT_DMSO_5UL	>sp|TRYP_PIG|	>sp|TRYP_PIG|		0	1	11	25	101	0.00274	0	correct	TRUE	34072_1_WT_DMSO_5UL.14952.14952.2 File:"34072_1_WT_DMSO_5UL.raw", NativeID:"controllerType=0 controllerNumber=1 scan=14952"	VATVSLPR	?	?	0.99	44.4	25	39.9	2			421.758	841.501	842.509	2	-0.001586	-1.882	3899.35	20591.3	0	0	TRUE
34072	34072_1_WT_DMSO_5UL	>sp|TRYP_PIG|	>sp|TRYP_PIG|		0	1	11	25	101	0.00274	0	correct	TRUE	34072_1_WT_DMSO_5UL.12014.12014.2 File:"34072_1_WT_DMSO_5UL.raw", NativeID:"controllerType=0 controllerNumber=1 scan=12014"	VATVSLPR	?	?	0.99	44.6	25	31.2	2			421.758	841.501	842.509	2	-0.001524	-1.809	3244.48	76829.5	0	0	TRUE
34072	34072_1_WT_DMSO_5UL	>sp|TRYP_PIG|	>sp|TRYP_PIG|		0	1	11	25	101	0.00274	0	correct	TRUE	34072_1_WT_DMSO_5UL.17090.17090.2 File:"34072_1_WT_DMSO_5UL.raw", NativeID:"controllerType=0 controllerNumber=1 scan=17090"	VATVSLPR	?	?	0.99	45.7	25.2	36.4	2			421.757	841.5	842.509	2	-0.001952	-2.317	4284.86	20125.2	0	0	TRUE
34072	34072_1_WT_DMSO_5UL	>sp|TRYP_PIG|	>sp|TRYP_PIG|		0	1	11	25	101	0.00274	0	correct	TRUE	34072_1_WT_DMSO_5UL.14330.14330.2 File:"34072_1_WT_DMSO_5UL.raw", NativeID:"controllerType=0 controllerNumber=1 scan=14330"	VATVSLPR	?	?	0.99	47.9	25.1	38.3	2			421.758	841.501	842.509	2	-0.001646	-1.954	3778.7	26930.8	0	0	TRUE
34072	34072_1_WT_DMSO_5UL	>sp|TRYP_PIG|	>sp|TRYP_PIG|		0	1	11	25	101	0.00274	0	correct	TRUE	34072_1_WT_DMSO_5UL.11495.11495.2 File:"34072_1_WT_DMSO_5UL.raw", NativeID:"controllerType=0 controllerNumber=1 scan=11495"	VATVSLPR	?	?	0.99	49.6	25	34.5	2			421.758	841.501	842.509	2	-0.0006699	-0.7952	3123.81	8802840	0	0	TRUE
34072	34072_1_WT_DMSO_5UL	>sp|TRYP_PIG|	>sp|TRYP_PIG|		0	1	11	25	101	0.00274	0	correct	TRUE	34072_1_WT_DMSO_5UL.11768.11768.2 File:"34072_1_WT_DMSO_5UL.raw", NativeID:"controllerType=0 controllerNumber=1 scan=11768"	VATVSLPR	?	?	0.99	51.8	25.3	39.7	2			421.758	841.5	842.509	2	-0.001708	-2.027	3184.22	125611	0	0	TRUE
34072	34072_1_WT_DMSO_5UL	>sp|TRYP_PIG|	>sp|TRYP_PIG|		0	1	11	25	101	0.00274	0	correct	TRUE	34072_1_WT_DMSO_5UL.14032.14032.2 File:"34072_1_WT_DMSO_5UL.raw", NativeID:"controllerType=0 controllerNumber=1 scan=14032"	VATVSLPR	?	?	0.99	52.2	25	41.7	2			421.758	841.501	842.509	2	-0.001524	-1.809	3712.26	21576.8	0	0	TRUE
34072	34072_1_WT_DMSO_5UL	>sp|TRYP_PIG|	>sp|TRYP_PIG|		0	1	11	25	101	0.00274	0	correct	TRUE	34072_1_WT_DMSO_5UL.45244.45244.2 File:"34072_1_WT_DMSO_5UL.raw", NativeID:"controllerType=0 controllerNumber=1 scan=45244"	VcNYVNWIQqTIAAN	?	?	0.978	26.4	31.8	0	2	c2: Carbamidomethyl (+57.02)	q10: Deamidated (+0.98)	898.428	1794.84	1794.85	2	1	-1.44	7514.31	35705	0	0	TRUE
34072	34072_1_WT_DMSO_5UL	>sp|TRYP_PIG|	>sp|TRYP_PIG|		0	1	11	25	101	0.00274	0	correct	TRUE	34072_1_WT_DMSO_5UL.44160.44160.2 File:"34072_1_WT_DMSO_5UL.raw", NativeID:"controllerType=0 controllerNumber=1 scan=44160"	VcNYVNWIQQTIAAN	?	?	0.997	42.3	32.9	39.9	2	c2: Carbamidomethyl (+57.02)		897.434	1792.85	1793.86	2	-0.003877	-2.161	7435.73	84489.9	0	0	TRUE
34072	34072_1_WT_DMSO_5UL	RuvB-like 1 OS=Homo sapiens OX=9606 GN=RUVBL1 PE=1 SV=1	RUVB1_HUMAN	UNIPROT_HUMAN_Reviewed_HumanOnly__20190805.fasta	50229.4	1	2	2	2	5.43e-05	0.0548	correct	TRUE	34072_1_WT_DMSO_5UL.13743.13743.2 File:"34072_1_WT_DMSO_5UL.raw", NativeID:"controllerType=0 controllerNumber=1 scan=13743"	AVLLAGPPGTGK	R	T	0.987	29.1	29.4	27.6	2			540.823	1079.63	1080.64	2	-0.002482	-2.297	3648.3	15253.5	65	76	TRUE
34072	34072_1_WT_DMSO_5UL	RuvB-like 1 OS=Homo sapiens OX=9606 GN=RUVBL1 PE=1 SV=1	RUVB1_HUMAN	UNIPROT_HUMAN_Reviewed_HumanOnly__20190805.fasta	50229.4	1	2	2	2	5.43e-05	0.0548	correct	TRUE	34072_1_WT_DMSO_5UL.7550.7550.2 File:"34072_1_WT_DMSO_5UL.raw", NativeID:"controllerType=0 controllerNumber=1 scan=7550"	QAASGLVGQENAR	K	E	0.991	30.5	31.8	30.5	2			650.833	1299.65	1300.66	2	-0.002438	-1.874	2172.75	6348.26	34	46	TRUE
34072	34072_1_WT_DMSO_5UL	>sp|KRHB1_HUMAN|	>sp|KRHB1_HUMAN|,>sp|KRHB3_HUMAN|,>sp|KRHB6_HUMAN|,KRT81_HUMAN,KRT83_HUMAN,KRT86_HUMAN	UNIPROT_HUMAN_Reviewed_HumanOnly__20190805.fasta	0	1	2	2	2	5.43e-05	0	correct	TRUE	34072_1_WT_DMSO_5UL.4851.4851.2 File:"34072_1_WT_DMSO_5UL.raw", NativeID:"controllerType=0 controllerNumber=1 scan=4851"	EAEcVEADSGR	?	?	0.996	29.4	25	29.4	2	c4: Carbamidomethyl (+57.02)		611.753	1221.49	1222.5	2	-0.001927	-1.576	1482.97	6588.62	0	0	TRUE
34072	34072_1_WT_DMSO_5UL	>sp|KRHB1_HUMAN|	>sp|KRHB1_HUMAN|,>sp|KRHB3_HUMAN|,>sp|KRHB6_HUMAN|,KRT81_HUMAN,KRT83_HUMAN,KRT86_HUMAN	UNIPROT_HUMAN_Reviewed_HumanOnly__20190805.fasta	0	1	2	2	2	5.43e-05	0	correct	TRUE	34072_1_WT_DMSO_5UL.13557.13557.2 File:"34072_1_WT_DMSO_5UL.raw", NativeID:"controllerType=0 controllerNumber=1 scan=13557"	LAELEGALQK	?	?	0.997	32.8	30.4	0.9	2			536.305	1070.6	1071.6	2	-0.001814	-1.693	3608.8	27444.2	0	0	TRUE
34072	34072_1_WT_DMSO_5UL	60S ribosomal protein L12 OS=Homo sapiens OX=9606 GN=RPL12 PE=1 SV=1	RL12_HUMAN	UNIPROT_HUMAN_Reviewed_HumanOnly__20190805.fasta	17819.1	0.993	1	1	1	2.72e-05	0.0545	correct	TRUE	34072_1_WT_DMSO_5UL.15052.15052.2 File:"34072_1_WT_DMSO_5UL.raw", NativeID:"controllerType=0 controllerNumber=1 scan=15052"	IGPLGLSPK	K	K	0.997	35.7	25.2	33.6	2			441.276	880.537	881.546	2	-0.001752	-1.987	3917.01	31548.3	32	40	TRUE
34072	34072_1_WT_DMSO_5UL	Prohibitin OS=Homo sapiens OX=9606 GN=PHB PE=1 SV=1	PHB_HUMAN	UNIPROT_HUMAN_Reviewed_HumanOnly__20190805.fasta	29804.6	0.883	1	1	1	2.72e-05	0.0368	correct	TRUE	34072_1_WT_DMSO_5UL.18841.18841.2 File:"34072_1_WT_DMSO_5UL.raw", NativeID:"controllerType=0 controllerNumber=1 scan=18841"	FDAGELITQR	R	E	0.949	26	31.2	20.8	2			575.297	1148.58	1149.59	2	-0.002718	-2.364	4574.17	16740.1	134	143	TRUE
34072	34072_1_WT_DMSO_5UL	Importin subunit beta-1 OS=Homo sapiens OX=9606 GN=KPNB1 PE=1 SV=2	IMB1_HUMAN	UNIPROT_HUMAN_Reviewed_HumanOnly__20190805.fasta	97171.3	1	2	2	2	5.43e-05	0.0274	correct	TRUE	34072_1_WT_DMSO_5UL.43142.43142.2 File:"34072_1_WT_DMSO_5UL.raw", NativeID:"controllerType=0 controllerNumber=1 scan=43142"	AAVENLPTFLVELSR	R	V	0.981	34.7	34.8	23.9	2			829.957	1657.9	1658.91	2	-0.00385	-2.321	7360.7	14156.3	28	42	TRUE
34072	34072_1_WT_DMSO_5UL	Importin subunit beta-1 OS=Homo sapiens OX=9606 GN=KPNB1 PE=1 SV=2	IMB1_HUMAN	UNIPROT_HUMAN_Reviewed_HumanOnly__20190805.fasta	97171.3	1	2	2	2	5.43e-05	0.0274	correct	TRUE	34072_1_WT_DMSO_5UL.14819.14819.2 File:"34072_1_WT_DMSO_5UL.raw", NativeID:"controllerType=0 controllerNumber=1 scan=14819"	VAALQNLVK	R	I	0.978	17.9	25.9	11.8	2			478.3	954.585	955.594	2	-0.0017	-1.779	3873.11	21672.2	235	243	TRUE
34072	34072_1_WT_DMSO_5UL	Stress-70 protein, mitochondrial OS=Homo sapiens OX=9606 GN=HSPA9 PE=1 SV=2	GRP75_HUMAN	UNIPROT_HUMAN_Reviewed_HumanOnly__20190805.fasta	73681.3	1	5	5	5	0.000136	0.0751	correct	TRUE	34072_1_WT_DMSO_5UL.6974.6974.2 File:"34072_1_WT_DMSO_5UL.raw", NativeID:"controllerType=0 controllerNumber=1 scan=6974"	ETGVDLTK	R	D	0.99	35.6	29.7	14.6	2			431.729	861.443	862.452	2	-0.001968	-2.282	2039.9	20934.1	293	300	TRUE
34072	34072_1_WT_DMSO_5UL	Stress-70 protein, mitochondrial OS=Homo sapiens OX=9606 GN=HSPA9 PE=1 SV=2	GRP75_HUMAN	UNIPROT_HUMAN_Reviewed_HumanOnly__20190805.fasta	73681.3	1	5	5	5	0.000136	0.0751	correct	TRUE	34072_1_WT_DMSO_5UL.4834.4834.2 File:"34072_1_WT_DMSO_5UL.raw", NativeID:"controllerType=0 controllerNumber=1 scan=4834"	RYDDPEVQK	R	D	0.997	46.6	29.4	38.9	2			575.279	1148.54	1149.55	2	-0.002938	-2.556	1479.86	8278.54	127	135	TRUE
34072	34072_1_WT_DMSO_5UL	Stress-70 protein, mitochondrial OS=Homo sapiens OX=9606 GN=HSPA9 PE=1 SV=2	GRP75_HUMAN	UNIPROT_HUMAN_Reviewed_HumanOnly__20190805.fasta	73681.3	1	5	5	5	0.000136	0.0751	correct	TRUE	34072_1_WT_DMSO_5UL.17017.17017.2 File:"34072_1_WT_DMSO_5UL.raw", NativeID:"controllerType=0 controllerNumber=1 scan=17017"	TTPSVVAFTADGER	R	L	0.997	51.5	32.1	49.8	2			725.861	1449.71	1450.72	2	-0.001966	-1.355	4273.67	11162.7	86	99	TRUE
34072	34072_1_WT_DMSO_5UL	Stress-70 protein, mitochondrial OS=Homo sapiens OX=9606 GN=HSPA9 PE=1 SV=2	GRP75_HUMAN	UNIPROT_HUMAN_Reviewed_HumanOnly__20190805.fasta	73681.3	1	5	5	5	0.000136	0.0751	correct	TRUE	34072_1_WT_DMSO_5UL.5231.5231.2 File:"34072_1_WT_DMSO_5UL.raw", NativeID:"controllerType=0 controllerNumber=1 scan=5231"	VLENAEGAR	K	T	0.986	25.8	28.8	25.8	2			479.751	957.487	958.495	2	-0.001424	-1.486	1572.39	18711.4	77	85	TRUE
34072	34072_1_WT_DMSO_5UL	Stress-70 protein, mitochondrial OS=Homo sapiens OX=9606 GN=HSPA9 PE=1 SV=2	GRP75_HUMAN	UNIPROT_HUMAN_Reviewed_HumanOnly__20190805.fasta	73681.3	1	5	5	5	0.000136	0.0751	correct	TRUE	34072_1_WT_DMSO_5UL.18225.18225.2 File:"34072_1_WT_DMSO_5UL.raw", NativeID:"controllerType=0 controllerNumber=1 scan=18225"	VQQTVQDLFGR	K	A	0.952	23.8	33	17.5	2			645.843	1289.67	1290.68	2	-0.001854	-1.436	4473.05	10380.4	395	405	TRUE
34072	34072_1_WT_DMSO_5UL	Keratin, type II cytoskeletal 1 OS=Homo sapiens OX=9606 GN=KRT1 PE=1 SV=6	K2C1_HUMAN	UNIPROT_HUMAN_Reviewed_HumanOnly__20190805.fasta	66040.3	1	13	13	15	0.000407	0.222	correct	TRUE	34072_1_WT_DMSO_5UL.7472.7472.2 File:"34072_1_WT_DMSO_5UL.raw", NativeID:"controllerType=0 controllerNumber=1 scan=7472"	AEAESLYQSK	K	Y	0.997	37	28.7	34.4	2			563.274	1124.53	1125.54	2	-0.001792	-1.592	2155.41	14266.1	367	376	TRUE
34072	34072_1_WT_DMSO_5UL	Keratin, type II cytoskeletal 1 OS=Homo sapiens OX=9606 GN=KRT1 PE=1 SV=6	K2C1_HUMAN	UNIPROT_HUMAN_Reviewed_HumanOnly__20190805.fasta	66040.3	1	13	13	15	0.000407	0.222	correct	TRUE	34072_1_WT_DMSO_5UL.7415.7415.2 File:"34072_1_WT_DMSO_5UL.raw", NativeID:"controllerType=0 controllerNumber=1 scan=7415"	AQYEDIAQK	K	S	0.997	43.1	29.4	36.3	2			533.264	1064.51	1065.52	2	-0.001178	-1.106	2144.22	23625.5	356	364	TRUE
34072	34072_1_WT_DMSO_5UL	Keratin, type II cytoskeletal 1 OS=Homo sapiens OX=9606 GN=KRT1 PE=1 SV=6	K2C1_HUMAN	UNIPROT_HUMAN_Reviewed_HumanOnly__20190805.fasta	66040.3	1	13	13	15	0.000407	0.222	correct	TRUE	34072_1_WT_DMSO_5UL.13758.13758.2 File:"34072_1_WT_DMSO_5UL.raw", NativeID:"controllerType=0 controllerNumber=1 scan=13758"	FLEQQNQVLQTK	R	W	0.997	57.5	34	47.2	2			738.395	1474.78	1475.79	2	-0.00256	-1.735	3650.98	17022.8	200	211	TRUE
34072	34072_1_WT_DMSO_5UL	Keratin, type II cytoskeletal 1 OS=Homo sapiens OX=9606 GN=KRT1 PE=1 SV=6	K2C1_HUMAN	UNIPROT_HUMAN_Reviewed_HumanOnly__20190805.fasta	66040.3	1	13	13	15	0.000407	0.222	correct	TRUE	34072_1_WT_DMSO_5UL.3301.3301.2 File:"34072_1_WT_DMSO_5UL.raw", NativeID:"controllerType=0 controllerNumber=1 scan=3301"	GSGGGSSGGSIGGR	R	G	0.997	56.2	26.8	56	2			546.754	1091.49	1092.5	2	-0.002144	-1.962	1084.11	4616.48	603	616	TRUE
34072	34072_1_WT_DMSO_5UL	Keratin, type II cytoskeletal 1 OS=Homo sapiens OX=9606 GN=KRT1 PE=1 SV=6	K2C1_HUMAN	UNIPROT_HUMAN_Reviewed_HumanOnly__20190805.fasta	66040.3	1	13	13	15	0.000407	0.222	correct	TRUE	34072_1_WT_DMSO_5UL.30531.30531.2 File:"34072_1_WT_DMSO_5UL.raw", NativeID:"controllerType=0 controllerNumber=1 scan=30531"	LALDLEIATYR	K	T	0.984	26.1	32.4	0	2			639.358	1276.7	1277.71	2	-0.00209	-1.636	6155.82	8254.45	473	483	TRUE
34072	34072_1_WT_DMSO_5UL	Keratin, type II cytoskeletal 1 OS=Homo sapiens OX=9606 GN=KRT1 PE=1 SV=6	K2C1_HUMAN	UNIPROT_HUMAN_Reviewed_HumanOnly__20190805.fasta	66040.3	1	13	13	15	0.000407	0.222	correct	TRUE	34072_1_WT_DMSO_5UL.31333.31333.2 File:"34072_1_WT_DMSO_5UL.raw", NativeID:"controllerType=0 controllerNumber=1 scan=31333"	LALDLEIATYR	K	T	0.991	34.1	32.7	0	2			639.357	1276.7	1277.71	2	-0.002822	-2.209	6249.01	11612.3	473	483	TRUE
34072	34072_1_WT_DMSO_5UL	Keratin, type II cytoskeletal 1 OS=Homo sapiens OX=9606 GN=KRT1 PE=1 SV=6	K2C1_HUMAN	UNIPROT_HUMAN_Reviewed_HumanOnly__20190805.fasta	66040.3	1	13	13	15	0.000407	0.222	correct	TRUE	34072_1_WT_DMSO_5UL.31831.31831.2 File:"34072_1_WT_DMSO_5UL.raw", NativeID:"controllerType=0 controllerNumber=1 scan=31831"	LALDLEIATYR	K	T	0.997	36.4	32.3	0	2			639.357	1276.7	1277.71	2	-0.002456	-1.922	6309.27	10056.6	473	483	TRUE
34072	34072_1_WT_DMSO_5UL	Keratin, type II cytoskeletal 1 OS=Homo sapiens OX=9606 GN=KRT1 PE=1 SV=6	K2C1_HUMAN	UNIPROT_HUMAN_Reviewed_HumanOnly__20190805.fasta	66040.3	1	13	13	15	0.000407	0.222	correct	TRUE	34072_1_WT_DMSO_5UL.7843.7843.2 File:"34072_1_WT_DMSO_5UL.raw", NativeID:"controllerType=0 controllerNumber=1 scan=7843"	NmQDmVEDYR	K	N	0.993	25.6	25	25.6	2		m2: Oxidation (+15.99), m5: Oxidation (+15.99)	666.762	1331.51	1332.52	2	-0.00195	-1.463	2245.07	8025.84	258	267	TRUE
34072	34072_1_WT_DMSO_5UL	Keratin, type II cytoskeletal 1 OS=Homo sapiens OX=9606 GN=KRT1 PE=1 SV=6	K2C1_HUMAN	UNIPROT_HUMAN_Reviewed_HumanOnly__20190805.fasta	66040.3	1	13	13	15	0.000407	0.222	correct	TRUE	34072_1_WT_DMSO_5UL.16198.16198.3 File:"34072_1_WT_DMSO_5UL.raw", NativeID:"controllerType=0 controllerNumber=1 scan=16198"	QISNLQQSISDAEQR	K	G	0.993	32.6	33.7	26.5	2			572.954	1715.84	1716.85	3	-0.003675	-2.141	4122.83	18194.8	418	432	TRUE
34072	34072_1_WT_DMSO_5UL	Keratin, type II cytoskeletal 1 OS=Homo sapiens OX=9606 GN=KRT1 PE=1 SV=6	K2C1_HUMAN	UNIPROT_HUMAN_Reviewed_HumanOnly__20190805.fasta	66040.3	1	13	13	15	0.000407	0.222	correct	TRUE	34072_1_WT_DMSO_5UL.11345.11345.2 File:"34072_1_WT_DMSO_5UL.raw", NativeID:"controllerType=0 controllerNumber=1 scan=11345"	SISISVAR	K	G	0.99	31.2	27.4	18	2			416.747	831.48	832.489	2	-0.001538	-1.847	3078.36	64629	75	82	TRUE
34072	34072_1_WT_DMSO_5UL	Keratin, type II cytoskeletal 1 OS=Homo sapiens OX=9606 GN=KRT1 PE=1 SV=6	K2C1_HUMAN	UNIPROT_HUMAN_Reviewed_HumanOnly__20190805.fasta	66040.3	1	13	13	15	0.000407	0.222	correct	TRUE	34072_1_WT_DMSO_5UL.39375.39375.2 File:"34072_1_WT_DMSO_5UL.raw", NativeID:"controllerType=0 controllerNumber=1 scan=39375"	SLDLDSIIAEVK	R	A	0.997	82.9	32.9	61.8	2			651.86	1301.7	1302.72	2	-0.00314	-2.41	7102.61	29554.5	344	355	TRUE
34072	34072_1_WT_DMSO_5UL	Keratin, type II cytoskeletal 1 OS=Homo sapiens OX=9606 GN=KRT1 PE=1 SV=6	K2C1_HUMAN	UNIPROT_HUMAN_Reviewed_HumanOnly__20190805.fasta	66040.3	1	13	13	15	0.000407	0.222	correct	TRUE	34072_1_WT_DMSO_5UL.24948.24948.2 File:"34072_1_WT_DMSO_5UL.raw", NativeID:"controllerType=0 controllerNumber=1 scan=24948"	SLNNQFASFIDK	K	V	0.997	48.6	32.2	48.6	2			692.348	1382.68	1383.69	2	-0.002188	-1.581	5428.74	21600.8	186	197	TRUE
34072	34072_1_WT_DMSO_5UL	Keratin, type II cytoskeletal 1 OS=Homo sapiens OX=9606 GN=KRT1 PE=1 SV=6	K2C1_HUMAN	UNIPROT_HUMAN_Reviewed_HumanOnly__20190805.fasta	66040.3	1	13	13	15	0.000407	0.222	correct	TRUE	34072_1_WT_DMSO_5UL.8339.8339.2 File:"34072_1_WT_DMSO_5UL.raw", NativeID:"controllerType=0 controllerNumber=1 scan=8339"	TLLEGEESR	R	M	0.997	64.5	30	31	2			517.261	1032.51	1033.52	2	-0.001938	-1.875	2367.24	213983	484	492	TRUE
34072	34072_1_WT_DMSO_5UL	Keratin, type II cytoskeletal 1 OS=Homo sapiens OX=9606 GN=KRT1 PE=1 SV=6	K2C1_HUMAN	UNIPROT_HUMAN_Reviewed_HumanOnly__20190805.fasta	66040.3	1	13	13	15	0.000407	0.222	correct	TRUE	34072_1_WT_DMSO_5UL.14084.14084.2 File:"34072_1_WT_DMSO_5UL.raw", NativeID:"controllerType=0 controllerNumber=1 scan=14084"	TNAENEFVTIK	R	K	0.997	65.3	31.3	52.8	2			633.321	1264.63	1265.64	2	-0.002554	-2.018	3722.71	18808.1	278	288	TRUE
34072	34072_1_WT_DMSO_5UL	Keratin, type II cytoskeletal 1 OS=Homo sapiens OX=9606 GN=KRT1 PE=1 SV=6	K2C1_HUMAN	UNIPROT_HUMAN_Reviewed_HumanOnly__20190805.fasta	66040.3	1	13	13	15	0.000407	0.222	correct	TRUE	34072_1_WT_DMSO_5UL.13505.13505.2 File:"34072_1_WT_DMSO_5UL.raw", NativeID:"controllerType=0 controllerNumber=1 scan=13505"	YEELQITAGR	K	H	0.992	42.1	31.4	0	2			590.302	1178.59	1179.6	2	-0.00333	-2.823	3597.48	23094.7	377	386	TRUE
34072	34072_1_WT_DMSO_5UL	T-complex protein 1 subunit epsilon OS=Homo sapiens OX=9606 GN=CCT5 PE=1 SV=1	TCPE_HUMAN	UNIPROT_HUMAN_Reviewed_HumanOnly__20190805.fasta	59672.4	0.979	1	1	1	2.72e-05	0.0185	correct	TRUE	34072_1_WT_DMSO_5UL.7191.7191.2 File:"34072_1_WT_DMSO_5UL.raw", NativeID:"controllerType=0 controllerNumber=1 scan=7191"	IADGYEQAAR	R	V	0.991	25.9	29.1	25.9	2			547.266	1092.52	1093.53	2	-0.001908	-1.745	2091.18	11076.7	133	142	TRUE
34072	34072_1_WT_DMSO_5UL	Peptidyl-prolyl cis-trans isomerase B OS=Homo sapiens OX=9606 GN=PPIB PE=1 SV=2	PPIB_HUMAN	UNIPROT_HUMAN_Reviewed_HumanOnly__20190805.fasta	23743.2	1	3	3	3	8.15e-05	0.139	correct	TRUE	34072_1_WT_DMSO_5UL.10144.10144.2 File:"34072_1_WT_DMSO_5UL.raw", NativeID:"controllerType=0 controllerNumber=1 scan=10144"	DVIIADcGK	K	I	0.95	17.2	29	12.4	2	c7: Carbamidomethyl (+57.02)		495.749	989.484	990.493	2	-0.001819	-1.837	2789.1	17488	196	204	TRUE
34072	34072_1_WT_DMSO_5UL	Peptidyl-prolyl cis-trans isomerase B OS=Homo sapiens OX=9606 GN=PPIB PE=1 SV=2	PPIB_HUMAN	UNIPROT_HUMAN_Reviewed_HumanOnly__20190805.fasta	23743.2	1	3	3	3	8.15e-05	0.139	correct	TRUE	34072_1_WT_DMSO_5UL.5557.5557.2 File:"34072_1_WT_DMSO_5UL.raw", NativeID:"controllerType=0 controllerNumber=1 scan=5557"	IGDEDVGR	R	V	0.99	59.8	25.9	48.7	2			430.708	859.402	860.411	2	-0.001512	-1.757	1653.96	16046.3	52	59	TRUE
34072	34072_1_WT_DMSO_5UL	Peptidyl-prolyl cis-trans isomerase B OS=Homo sapiens OX=9606 GN=PPIB PE=1 SV=2	PPIB_HUMAN	UNIPROT_HUMAN_Reviewed_HumanOnly__20190805.fasta	23743.2	1	3	3	3	8.15e-05	0.139	correct	TRUE	34072_1_WT_DMSO_5UL.23676.23676.2 File:"34072_1_WT_DMSO_5UL.raw", NativeID:"controllerType=0 controllerNumber=1 scan=23676"	TVDNFVALATGEK	K	G	0.967	27.6	32.8	27.6	2			682.856	1363.7	1364.71	2	-0.001718	-1.259	5258.94	17602.7	72	84	TRUE
34072	34072_1_WT_DMSO_5UL	Glyceraldehyde-3-phosphate dehydrogenase OS=Homo sapiens OX=9606 GN=GAPDH PE=1 SV=3	G3P_HUMAN	UNIPROT_HUMAN_Reviewed_HumanOnly__20190805.fasta	36053.4	1	3	5	6	0.000163	0.0716	correct	TRUE	34072_1_WT_DMSO_5UL.4328.4328.2 File:"34072_1_WT_DMSO_5UL.raw", NativeID:"controllerType=0 controllerNumber=1 scan=4328"	QASEGPLK	K	G	0.99	45.6	25.1	33.8	2			415.224	828.434	829.442	2	-0.0003959	-0.4774	1374.13	30305.6	264	271	TRUE
34072	34072_1_WT_DMSO_5UL	Glyceraldehyde-3-phosphate dehydrogenase OS=Homo sapiens OX=9606 GN=GAPDH PE=1 SV=3	G3P_HUMAN	UNIPROT_HUMAN_Reviewed_HumanOnly__20190805.fasta	36053.4	1	3	5	6	0.000163	0.0716	correct	TRUE	34072_1_WT_DMSO_5UL.10741.10741.2 File:"34072_1_WT_DMSO_5UL.raw", NativeID:"controllerType=0 controllerNumber=1 scan=10741"	VGVnGFGR	K	I	0.99	28.4	25.7	28.3	2		n4: Deamidated (+0.98)	403.711	805.407	806.416	2	-0.001268	-1.572	2935.07	28463.1	6	13	TRUE
34072	34072_1_WT_DMSO_5UL	Glyceraldehyde-3-phosphate dehydrogenase OS=Homo sapiens OX=9606 GN=GAPDH PE=1 SV=3	G3P_HUMAN	UNIPROT_HUMAN_Reviewed_HumanOnly__20190805.fasta	36053.4	1	3	5	6	0.000163	0.0716	correct	TRUE	34072_1_WT_DMSO_5UL.9918.9918.2 File:"34072_1_WT_DMSO_5UL.raw", NativeID:"controllerType=0 controllerNumber=1 scan=9918"	VGVnGFGR	K	I	0.99	35	25.7	35	2		n4: Deamidated (+0.98)	403.711	805.407	806.416	2	-0.00139	-1.724	2737.42	27655	6	13	TRUE
34072	34072_1_WT_DMSO_5UL	Glyceraldehyde-3-phosphate dehydrogenase OS=Homo sapiens OX=9606 GN=GAPDH PE=1 SV=3	G3P_HUMAN	UNIPROT_HUMAN_Reviewed_HumanOnly__20190805.fasta	36053.4	1	3	5	6	0.000163	0.0716	correct	TRUE	34072_1_WT_DMSO_5UL.9263.9263.2 File:"34072_1_WT_DMSO_5UL.raw", NativeID:"controllerType=0 controllerNumber=1 scan=9263"	VGVNGFGR	K	I	0.99	37.7	27.1	31.5	2			403.219	804.423	805.432	2	-0.001688	-2.096	2592.78	28080.8	6	13	TRUE
34072	34072_1_WT_DMSO_5UL	Glyceraldehyde-3-phosphate dehydrogenase OS=Homo sapiens OX=9606 GN=GAPDH PE=1 SV=3	G3P_HUMAN	UNIPROT_HUMAN_Reviewed_HumanOnly__20190805.fasta	36053.4	1	3	5	6	0.000163	0.0716	correct	TRUE	34072_1_WT_DMSO_5UL.11550.11550.2 File:"34072_1_WT_DMSO_5UL.raw", NativeID:"controllerType=0 controllerNumber=1 scan=11550"	VIPELnGK	K	L	0.984	23.2	27.4	23.2	2		n6: Deamidated (+0.98)	435.749	869.484	870.493	2	-0.001636	-1.879	3135.28	42279.9	220	227	TRUE
34072	34072_1_WT_DMSO_5UL	Glyceraldehyde-3-phosphate dehydrogenase OS=Homo sapiens OX=9606 GN=GAPDH PE=1 SV=3	G3P_HUMAN	UNIPROT_HUMAN_Reviewed_HumanOnly__20190805.fasta	36053.4	1	3	5	6	0.000163	0.0716	correct	TRUE	34072_1_WT_DMSO_5UL.10426.10426.2 File:"34072_1_WT_DMSO_5UL.raw", NativeID:"controllerType=0 controllerNumber=1 scan=10426"	VIPELNGK	K	L	0.99	29	25.6	24	2			435.258	868.501	869.509	2	-0.001446	-1.663	2855.5	50203.1	220	227	TRUE
34072	34072_1_WT_DMSO_5UL	L-lactate dehydrogenase A chain OS=Homo sapiens OX=9606 GN=LDHA PE=1 SV=2	LDHA_HUMAN	UNIPROT_HUMAN_Reviewed_HumanOnly__20190805.fasta	36689.2	1	4	4	4	0.000109	0.172	correct	TRUE	34072_1_WT_DMSO_5UL.46434.46434.2 File:"34072_1_WT_DMSO_5UL.raw", NativeID:"controllerType=0 controllerNumber=1 scan=46434"	DLADELALVDVIEDK	K	L	0.997	51.6	34.3	50.2	2			829.428	1656.84	1657.85	2	-0.00452	-2.726	7596.62	10325.5	43	57	TRUE
34072	34072_1_WT_DMSO_5UL	L-lactate dehydrogenase A chain OS=Homo sapiens OX=9606 GN=LDHA PE=1 SV=2	LDHA_HUMAN	UNIPROT_HUMAN_Reviewed_HumanOnly__20190805.fasta	36689.2	1	4	4	4	0.000109	0.172	correct	TRUE	34072_1_WT_DMSO_5UL.13816.13816.2 File:"34072_1_WT_DMSO_5UL.raw", NativeID:"controllerType=0 controllerNumber=1 scan=13816"	LVIITAGAR	K	Q	0.997	32.3	25	19.1	2			457.294	912.574	913.583	2	-0.001944	-2.128	3662.95	24404.7	91	99	TRUE
34072	34072_1_WT_DMSO_5UL	L-lactate dehydrogenase A chain OS=Homo sapiens OX=9606 GN=LDHA PE=1 SV=2	LDHA_HUMAN	UNIPROT_HUMAN_Reviewed_HumanOnly__20190805.fasta	36689.2	1	4	4	4	0.000109	0.172	correct	TRUE	34072_1_WT_DMSO_5UL.16130.16130.2 File:"34072_1_WT_DMSO_5UL.raw", NativeID:"controllerType=0 controllerNumber=1 scan=16130"	QVVESAYEVIK	K	L	0.984	33.6	32.7	27	2			632.841	1263.67	1264.68	2	-0.003004	-2.375	4111.16	18423.6	233	243	TRUE
34072	34072_1_WT_DMSO_5UL	L-lactate dehydrogenase A chain OS=Homo sapiens OX=9606 GN=LDHA PE=1 SV=2	LDHA_HUMAN	UNIPROT_HUMAN_Reviewed_HumanOnly__20190805.fasta	36689.2	1	4	4	4	0.000109	0.172	correct	FALSE	34072_1_WT_DMSO_5UL.8907.8907.2 File:"34072_1_WT_DMSO_5UL.raw", NativeID:"controllerType=0 controllerNumber=1 scan=8907"	VIGSGcNLDSAR	R	F	0.997	34.9	29.6	34.9	2	c6: Carbamidomethyl (+57.02)		624.802	1247.59	1248.6	2	-0.002507	-2.008	2506.04	11344.1	158	169	FALSE	LDHB_HUMAN
34072	34072_1_WT_DMSO_5UL	L-lactate dehydrogenase A chain OS=Homo sapiens OX=9606 GN=LDHA PE=1 SV=2	LDHA_HUMAN	UNIPROT_HUMAN_Reviewed_HumanOnly__20190805.fasta	36689.2	1	4	4	4	0.000109	0.172	correct	TRUE	34072_1_WT_DMSO_5UL.8090.8090.2 File:"34072_1_WT_DMSO_5UL.raw", NativeID:"controllerType=0 controllerNumber=1 scan=8090"	VTLTSEEEAR	K	L	0.986	27	29.9	21.6	2			567.785	1133.55	1134.56	2	-0.001808	-1.594	2305.76	15702.3	306	315	TRUE
34072	34072_1_WT_DMSO_5UL	40S ribosomal protein S3a OS=Homo sapiens OX=9606 GN=RPS3A PE=1 SV=2	RS3A_HUMAN	UNIPROT_HUMAN_Reviewed_HumanOnly__20190805.fasta	29945.3	0.993	1	1	1	2.72e-05	0.0341	correct	TRUE	34072_1_WT_DMSO_5UL.8632.8632.2 File:"34072_1_WT_DMSO_5UL.raw", NativeID:"controllerType=0 controllerNumber=1 scan=8632"	LITEDVQGK	K	N	0.997	46.9	31.2	38.7	2			501.776	1001.54	1002.55	2	-0.00206	-2.055	2437.72	25645.4	86	94	TRUE
34072	34072_1_WT_DMSO_5UL	Glutathione S-transferase P OS=Homo sapiens OX=9606 GN=GSTP1 PE=1 SV=2	GSTP1_HUMAN	UNIPROT_HUMAN_Reviewed_HumanOnly__20190805.fasta	23356.7	0.982	1	1	1	2.72e-05	0.0476	correct	TRUE	34072_1_WT_DMSO_5UL.13407.13407.2 File:"34072_1_WT_DMSO_5UL.raw", NativeID:"controllerType=0 controllerNumber=1 scan=13407"	AScLYGQLPK	K	F	0.993	30.9	31	28.2	2	c3: Carbamidomethyl (+57.02)		568.791	1135.57	1136.58	2	-0.002133	-1.877	3576.19	13400.9	46	55	TRUE
34072	34072_1_WT_DMSO_5UL	Proteasome subunit alpha type-5 OS=Homo sapiens OX=9606 GN=PSMA5 PE=1 SV=3	PSA5_HUMAN	UNIPROT_HUMAN_Reviewed_HumanOnly__20190805.fasta	26411.3	1	2	2	2	5.43e-05	0.0996	correct	TRUE	34072_1_WT_DMSO_5UL.8976.8976.2 File:"34072_1_WT_DMSO_5UL.raw", NativeID:"controllerType=0 controllerNumber=1 scan=8976"	GVNTFSPEGR	R	L	0.948	29.5	29.4	23.1	2			532.26	1062.51	1063.52	2	-0.003026	-2.845	2524.45	15628.1	11	20	TRUE
34072	34072_1_WT_DMSO_5UL	Proteasome subunit alpha type-5 OS=Homo sapiens OX=9606 GN=PSMA5 PE=1 SV=3	PSA5_HUMAN	UNIPROT_HUMAN_Reviewed_HumanOnly__20190805.fasta	26411.3	1	2	2	2	5.43e-05	0.0996	correct	TRUE	34072_1_WT_DMSO_5UL.41398.41398.2 File:"34072_1_WT_DMSO_5UL.raw", NativeID:"controllerType=0 controllerNumber=1 scan=41398"	PFGVALLFGGVDEK	R	G	0.994	42.2	33.9	37.8	2			724.892	1447.77	1448.78	2	-0.001132	-0.7813	7241.68	11448.1	136	149	TRUE
34072	34072_1_WT_DMSO_5UL	X-ray repair cross-complementing protein 5 OS=Homo sapiens OX=9606 GN=XRCC5 PE=1 SV=3	XRCC5_HUMAN	UNIPROT_HUMAN_Reviewed_HumanOnly__20190805.fasta	82707.1	0.905	1	1	1	2.72e-05	0.0164	correct	TRUE	34072_1_WT_DMSO_5UL.27686.27686.2 File:"34072_1_WT_DMSO_5UL.raw", NativeID:"controllerType=0 controllerNumber=1 scan=27686"	TDTLEDLFPTTK	K	I	0.959	27.9	32	17.6	2			690.847	1379.68	1380.69	2	-0.003318	-2.403	5810.73	12914.3	470	481	TRUE
34072	34072_1_WT_DMSO_5UL	Endoplasmin OS=Homo sapiens OX=9606 GN=HSP90B1 PE=1 SV=1	ENPL_HUMAN	UNIPROT_HUMAN_Reviewed_HumanOnly__20190805.fasta	92471.7	1	3	3	3	8.15e-05	0.0523	correct	TRUE	34072_1_WT_DMSO_5UL.9835.9835.2 File:"34072_1_WT_DMSO_5UL.raw", NativeID:"controllerType=0 controllerNumber=1 scan=9835"	EAESSPFVER	K	L	0.997	38	28.4	34.4	2			575.771	1149.53	1150.54	2	-0.001754	-1.524	2716.76	21154.9	548	557	TRUE
34072	34072_1_WT_DMSO_5UL	Endoplasmin OS=Homo sapiens OX=9606 GN=HSP90B1 PE=1 SV=1	ENPL_HUMAN	UNIPROT_HUMAN_Reviewed_HumanOnly__20190805.fasta	92471.7	1	3	3	3	8.15e-05	0.0523	correct	FALSE	34072_1_WT_DMSO_5UL.14073.14073.2 File:"34072_1_WT_DMSO_5UL.raw", NativeID:"controllerType=0 controllerNumber=1 scan=14073"	ELISNASDALDK	R	I	0.974	27.6	31.8	19.1	2			638.324	1274.63	1275.64	2	-0.002906	-2.278	3720.54	15019	103	114	FALSE	HS90B_HUMAN
34072	34072_1_WT_DMSO_5UL	Endoplasmin OS=Homo sapiens OX=9606 GN=HSP90B1 PE=1 SV=1	ENPL_HUMAN	UNIPROT_HUMAN_Reviewed_HumanOnly__20190805.fasta	92471.7	1	3	3	3	8.15e-05	0.0523	correct	TRUE	34072_1_WT_DMSO_5UL.6437.6437.2 File:"34072_1_WT_DMSO_5UL.raw", NativeID:"controllerType=0 controllerNumber=1 scan=6437"	LGVIEDHSNR	K	T	0.947	26.8	30.5	26.8	2			570.293	1138.57	1139.58	2	-0.001052	-0.9231	1907.91	4781.45	494	503	TRUE
34072	34072_1_WT_DMSO_5UL	Endoplasmin OS=Homo sapiens OX=9606 GN=HSP90B1 PE=1 SV=1	ENPL_HUMAN	UNIPROT_HUMAN_Reviewed_HumanOnly__20190805.fasta	92471.7	1	3	3	3	8.15e-05	0.0523	correct	TRUE	34072_1_WT_DMSO_5UL.17187.17187.2 File:"34072_1_WT_DMSO_5UL.raw", NativeID:"controllerType=0 controllerNumber=1 scan=17187"	LSLNIDPDAK	R	V	0.997	46.1	30.7	40.9	2			543.295	1084.57	1085.58	2	-0.001744	-1.606	4301.24	11833.8	745	754	TRUE
34072	34072_1_WT_DMSO_5UL	T-complex protein 1 subunit gamma OS=Homo sapiens OX=9606 GN=CCT3 PE=1 SV=4	TCPG_HUMAN	UNIPROT_HUMAN_Reviewed_HumanOnly__20190805.fasta	60535.4	1	2	2	2	5.43e-05	0.0404	correct	TRUE	34072_1_WT_DMSO_5UL.19905.19905.2 File:"34072_1_WT_DMSO_5UL.raw", NativeID:"controllerType=0 controllerNumber=1 scan=19905"	AVAQALEVIPR	R	T	0.997	54.9	29.9	38	2			583.847	1165.68	1166.69	2	-0.002796	-2.396	4738.3	22675.3	439	449	TRUE
34072	34072_1_WT_DMSO_5UL	T-complex protein 1 subunit gamma OS=Homo sapiens OX=9606 GN=CCT3 PE=1 SV=4	TCPG_HUMAN	UNIPROT_HUMAN_Reviewed_HumanOnly__20190805.fasta	60535.4	1	2	2	2	5.43e-05	0.0404	correct	TRUE	34072_1_WT_DMSO_5UL.28243.28243.2 File:"34072_1_WT_DMSO_5UL.raw", NativeID:"controllerType=0 controllerNumber=1 scan=28243"	TAVETAVLLLR	K	I	0.997	51.2	29.7	39.3	2			593.363	1184.71	1185.72	2	-0.002424	-2.044	5882.36	23987	508	518	TRUE
34072	34072_1_WT_DMSO_5UL	40S ribosomal protein S27-like OS=Homo sapiens OX=9606 GN=RPS27L PE=1 SV=3	RS27L_HUMAN	UNIPROT_HUMAN_Reviewed_HumanOnly__20190805.fasta	9477	0.976	1	1	1	2.72e-05	0.0952	correct	TRUE	34072_1_WT_DMSO_5UL.7657.7657.2 File:"34072_1_WT_DMSO_5UL.raw", NativeID:"controllerType=0 controllerNumber=1 scan=7657"	LTEGcSFR	R	R	0.99	32.7	25.2	32.7	2	c5: Carbamidomethyl (+57.02)		485.226	968.436	969.446	2	-0.002137	-2.205	2197.63	15369	73	80	TRUE
34072	34072_1_WT_DMSO_5UL	S-adenosylmethionine synthase isoform type-2 OS=Homo sapiens OX=9606 GN=MAT2A PE=1 SV=1	METK2_HUMAN	UNIPROT_HUMAN_Reviewed_HumanOnly__20190805.fasta	43660.9	0.982	1	1	1	2.72e-05	0.038	correct	TRUE	34072_1_WT_DMSO_5UL.19019.19019.2 File:"34072_1_WT_DMSO_5UL.raw", NativeID:"controllerType=0 controllerNumber=1 scan=19019"	FVIGGPQGDAGLTGR	R	K	0.992	31.3	33.8	31.3	2			722.88	1443.74	1444.75	2	-0.002644	-1.83	4600.98	8850.54	250	264	TRUE
34072	34072_1_WT_DMSO_5UL	L-lactate dehydrogenase B chain OS=Homo sapiens OX=9606 GN=LDHB PE=1 SV=2	LDHB_HUMAN	UNIPROT_HUMAN_Reviewed_HumanOnly__20190805.fasta	36638.6	1	4	5	5	0.000136	0.132	correct	TRUE	34072_1_WT_DMSO_5UL.26895.26895.2 File:"34072_1_WT_DMSO_5UL.raw", NativeID:"controllerType=0 controllerNumber=1 scan=26895"	FIIPQIVK	K	Y	0.962	21	25	17.3	2			479.31	956.605	957.613	2	-0.001054	-1.101	5703.85	37421.1	120	127	TRUE
34072	34072_1_WT_DMSO_5UL	L-lactate dehydrogenase B chain OS=Homo sapiens OX=9606 GN=LDHB PE=1 SV=2	LDHB_HUMAN	UNIPROT_HUMAN_Reviewed_HumanOnly__20190805.fasta	36638.6	1	4	5	5	0.000136	0.132	correct	TRUE	34072_1_WT_DMSO_5UL.12218.12218.2 File:"34072_1_WT_DMSO_5UL.raw", NativeID:"controllerType=0 controllerNumber=1 scan=12218"	IVVVTAGVR	K	Q	0.996	28.1	25	16.5	2			457.294	912.574	913.583	2	-0.001722	-1.885	3295.09	32941.3	92	100	TRUE
34072	34072_1_WT_DMSO_5UL	L-lactate dehydrogenase B chain OS=Homo sapiens OX=9606 GN=LDHB PE=1 SV=2	LDHB_HUMAN	UNIPROT_HUMAN_Reviewed_HumanOnly__20190805.fasta	36638.6	1	4	5	5	0.000136	0.132	correct	TRUE	34072_1_WT_DMSO_5UL.45008.45008.3 File:"34072_1_WT_DMSO_5UL.raw", NativeID:"controllerType=0 controllerNumber=1 scan=45008"	SLADELALVDVLEDK	K	L	0.995	38.7	34.6	37.2	2			543.956	1628.85	1629.86	3	-0.00465	-2.853	7497.5	19515.5	44	58	TRUE
34072	34072_1_WT_DMSO_5UL	L-lactate dehydrogenase B chain OS=Homo sapiens OX=9606 GN=LDHB PE=1 SV=2	LDHB_HUMAN	UNIPROT_HUMAN_Reviewed_HumanOnly__20190805.fasta	36638.6	1	4	5	5	0.000136	0.132	correct	TRUE	34072_1_WT_DMSO_5UL.44928.44928.2 File:"34072_1_WT_DMSO_5UL.raw", NativeID:"controllerType=0 controllerNumber=1 scan=44928"	SLADELALVDVLEDK	K	L	0.997	49.5	34.5	47.9	2			815.432	1628.85	1629.86	2	-0.002196	-1.347	7492.09	13339	44	58	TRUE
34072	34072_1_WT_DMSO_5UL	L-lactate dehydrogenase B chain OS=Homo sapiens OX=9606 GN=LDHB PE=1 SV=2	LDHB_HUMAN	UNIPROT_HUMAN_Reviewed_HumanOnly__20190805.fasta	36638.6	1	4	5	5	0.000136	0.132	correct	TRUE	34072_1_WT_DMSO_5UL.8907.8907.2 File:"34072_1_WT_DMSO_5UL.raw", NativeID:"controllerType=0 controllerNumber=1 scan=8907"	VIGSGcNLDSAR	R	F	0.997	34.9	29.6	34.9	2	c6: Carbamidomethyl (+57.02)		624.802	1247.59	1248.6	2	-0.002507	-2.008	2506.04	11344.1	159	170	TRUE
34072	34072_1_WT_DMSO_5UL	Aspartate aminotransferase, mitochondrial OS=Homo sapiens OX=9606 GN=GOT2 PE=1 SV=3	AATM_HUMAN	UNIPROT_HUMAN_Reviewed_HumanOnly__20190805.fasta	47518.6	0.993	1	1	1	2.72e-05	0.0279	correct	TRUE	34072_1_WT_DMSO_5UL.22341.22341.2 File:"34072_1_WT_DMSO_5UL.raw", NativeID:"controllerType=0 controllerNumber=1 scan=22341"	IAAAILNTPDLR	R	K	0.997	44.4	31.4	38.7	2			634.371	1266.73	1267.74	2	-0.001646	-1.298	5076.98	12057.7	326	337	TRUE
34072	34072_1_WT_DMSO_5UL	Proteasome subunit beta type-6 OS=Homo sapiens OX=9606 GN=PSMB6 PE=1 SV=4	PSB6_HUMAN	UNIPROT_HUMAN_Reviewed_HumanOnly__20190805.fasta	25357.9	0.932	1	1	1	2.72e-05	0.046	correct	TRUE	34072_1_WT_DMSO_5UL.10994.10994.2 File:"34072_1_WT_DMSO_5UL.raw", NativeID:"controllerType=0 controllerNumber=1 scan=10994"	LAAIAESGVER	R	Q	0.971	26.5	31.1	22.1	2			558.305	1114.6	1115.61	2	-0.002348	-2.105	2996.84	12483.5	210	220	TRUE
34072	34072_1_WT_DMSO_5UL	Keratin, type I cytoskeletal 9 OS=Homo sapiens OX=9606 GN=KRT9 PE=1 SV=3	K1C9_HUMAN	UNIPROT_HUMAN_Reviewed_HumanOnly__20190805.fasta	62065.9	1	5	6	6	0.000163	0.0835	correct	TRUE	34072_1_WT_DMSO_5UL.5561.5561.2 File:"34072_1_WT_DMSO_5UL.raw", NativeID:"controllerType=0 controllerNumber=1 scan=5561"	FSSSSGYGGGSSR	R	V	0.997	39.9	25	39.9	2			618.267	1234.52	1235.53	2	-0.00162	-1.311	1654.85	9541.7	47	59	TRUE
34072	34072_1_WT_DMSO_5UL	Keratin, type I cytoskeletal 9 OS=Homo sapiens OX=9606 GN=KRT9 PE=1 SV=3	K1C9_HUMAN	UNIPROT_HUMAN_Reviewed_HumanOnly__20190805.fasta	62065.9	1	5	6	6	0.000163	0.0835	correct	TRUE	34072_1_WT_DMSO_5UL.12421.12421.2 File:"34072_1_WT_DMSO_5UL.raw", NativeID:"controllerType=0 controllerNumber=1 scan=12421"	QEYEQLIAK	R	N	0.997	51.1	31.4	40.1	2			561.295	1120.58	1121.58	2	-0.001034	-0.9219	3345.86	26879.6	328	336	TRUE
34072	34072_1_WT_DMSO_5UL	Keratin, type I cytoskeletal 9 OS=Homo sapiens OX=9606 GN=KRT9 PE=1 SV=3	K1C9_HUMAN	UNIPROT_HUMAN_Reviewed_HumanOnly__20190805.fasta	62065.9	1	5	6	6	0.000163	0.0835	correct	TRUE	34072_1_WT_DMSO_5UL.12443.12443.2 File:"34072_1_WT_DMSO_5UL.raw", NativeID:"controllerType=0 controllerNumber=1 scan=12443"	QGVDADInGLR	R	Q	0.984	28.8	30.3	21.1	2		n8: Deamidated (+0.98)	579.79	1157.57	1158.58	2	-0.001506	-1.3	3349.25	17356.3	251	261	TRUE
34072	34072_1_WT_DMSO_5UL	Keratin, type I cytoskeletal 9 OS=Homo sapiens OX=9606 GN=KRT9 PE=1 SV=3	K1C9_HUMAN	UNIPROT_HUMAN_Reviewed_HumanOnly__20190805.fasta	62065.9	1	5	6	6	0.000163	0.0835	correct	TRUE	34072_1_WT_DMSO_5UL.13148.13148.2 File:"34072_1_WT_DMSO_5UL.raw", NativeID:"controllerType=0 controllerNumber=1 scan=13148"	QGVDADINGLR	R	Q	0.997	66	30.7	66	2			579.298	1156.58	1157.59	2	-0.002352	-2.032	3515.12	35663.6	251	261	TRUE
34072	34072_1_WT_DMSO_5UL	Keratin, type I cytoskeletal 9 OS=Homo sapiens OX=9606 GN=KRT9 PE=1 SV=3	K1C9_HUMAN	UNIPROT_HUMAN_Reviewed_HumanOnly__20190805.fasta	62065.9	1	5	6	6	0.000163	0.0835	correct	TRUE	34072_1_WT_DMSO_5UL.12297.12297.2 File:"34072_1_WT_DMSO_5UL.raw", NativeID:"controllerType=0 controllerNumber=1 scan=12297"	QVLDNLTmEK	R	S	0.997	47.2	31	40.8	2		m8: Oxidation (+15.99)	603.804	1205.59	1206.6	2	-0.002661	-2.205	3317.38	24679.3	262	271	TRUE
34072	34072_1_WT_DMSO_5UL	Keratin, type I cytoskeletal 9 OS=Homo sapiens OX=9606 GN=KRT9 PE=1 SV=3	K1C9_HUMAN	UNIPROT_HUMAN_Reviewed_HumanOnly__20190805.fasta	62065.9	1	5	6	6	0.000163	0.0835	correct	TRUE	34072_1_WT_DMSO_5UL.14984.14984.2 File:"34072_1_WT_DMSO_5UL.raw", NativeID:"controllerType=0 controllerNumber=1 scan=14984"	TLLDIDNTR	K	M	0.996	34.4	31.1	25.3	2			530.785	1059.55	1060.56	2	-0.00173	-1.631	3904.08	18342.6	225	233	TRUE
34072	34072_1_WT_DMSO_5UL	Tubulin beta chain OS=Homo sapiens OX=9606 GN=TUBB PE=1 SV=2	TBB5_HUMAN	UNIPROT_HUMAN_Reviewed_HumanOnly__20190805.fasta	49670.6	1	7	7	10	0.000272	0.171	correct	TRUE	34072_1_WT_DMSO_5UL.11776.11776.3 File:"34072_1_WT_DMSO_5UL.raw", NativeID:"controllerType=0 controllerNumber=1 scan=11776"	EIVHIQAGQcGNQIGAK	R	F	0.991	32.1	34.7	0	2	c10: Carbamidomethyl (+57.02)		608.311	1821.91	1822.92	3	-0.00346	-1.898	3185.85	21461.3	3	19	TRUE
34072	34072_1_WT_DMSO_5UL	Tubulin beta chain OS=Homo sapiens OX=9606 GN=TUBB PE=1 SV=2	TBB5_HUMAN	UNIPROT_HUMAN_Reviewed_HumanOnly__20190805.fasta	49670.6	1	7	7	10	0.000272	0.171	correct	TRUE	34072_1_WT_DMSO_5UL.16901.16901.2 File:"34072_1_WT_DMSO_5UL.raw", NativeID:"controllerType=0 controllerNumber=1 scan=16901"	FPGQLNADLR	R	K	0.997	32.7	30.9	24.7	2			565.8	1129.59	1130.6	2	-0.002014	-1.781	4250.48	26260.4	242	251	TRUE
34072	34072_1_WT_DMSO_5UL	Tubulin beta chain OS=Homo sapiens OX=9606 GN=TUBB PE=1 SV=2	TBB5_HUMAN	UNIPROT_HUMAN_Reviewed_HumanOnly__20190805.fasta	49670.6	1	7	7	10	0.000272	0.171	correct	TRUE	34072_1_WT_DMSO_5UL.16569.16569.2 File:"34072_1_WT_DMSO_5UL.raw", NativeID:"controllerType=0 controllerNumber=1 scan=16569"	FPGQLNADLR	R	K	0.997	42.4	30.9	31.4	2			565.8	1129.59	1130.6	2	-0.002014	-1.781	4190.32	30073	242	251	TRUE
34072	34072_1_WT_DMSO_5UL	Tubulin beta chain OS=Homo sapiens OX=9606 GN=TUBB PE=1 SV=2	TBB5_HUMAN	UNIPROT_HUMAN_Reviewed_HumanOnly__20190805.fasta	49670.6	1	7	7	10	0.000272	0.171	correct	TRUE	34072_1_WT_DMSO_5UL.12121.12121.2 File:"34072_1_WT_DMSO_5UL.raw", NativeID:"controllerType=0 controllerNumber=1 scan=12121"	ISVYYNEATGGK	R	Y	0.997	88.8	30.9	88.8	2			651.322	1300.63	1301.64	2	-0.00109	-0.8374	3271.36	21396.5	47	58	TRUE
34072	34072_1_WT_DMSO_5UL	Tubulin beta chain OS=Homo sapiens OX=9606 GN=TUBB PE=1 SV=2	TBB5_HUMAN	UNIPROT_HUMAN_Reviewed_HumanOnly__20190805.fasta	49670.6	1	7	7	10	0.000272	0.171	correct	TRUE	34072_1_WT_DMSO_5UL.20063.20063.2 File:"34072_1_WT_DMSO_5UL.raw", NativeID:"controllerType=0 controllerNumber=1 scan=20063"	LAVNmVPFPR	K	L	0.978	26.7	32.1	19.3	2		m5: Oxidation (+15.99)	580.317	1158.62	1159.63	2	-0.001649	-1.422	4764.09	14030.6	253	262	TRUE
34072	34072_1_WT_DMSO_5UL	Tubulin beta chain OS=Homo sapiens OX=9606 GN=TUBB PE=1 SV=2	TBB5_HUMAN	UNIPROT_HUMAN_Reviewed_HumanOnly__20190805.fasta	49670.6	1	7	7	10	0.000272	0.171	correct	TRUE	34072_1_WT_DMSO_5UL.20463.20463.2 File:"34072_1_WT_DMSO_5UL.raw", NativeID:"controllerType=0 controllerNumber=1 scan=20463"	LAVNmVPFPR	K	L	0.997	47.5	32.1	36.5	2		m5: Oxidation (+15.99)	580.317	1158.62	1159.63	2	-0.002381	-2.053	4824.17	25020.2	253	262	TRUE
34072	34072_1_WT_DMSO_5UL	Tubulin beta chain OS=Homo sapiens OX=9606 GN=TUBB PE=1 SV=2	TBB5_HUMAN	UNIPROT_HUMAN_Reviewed_HumanOnly__20190805.fasta	49670.6	1	7	7	10	0.000272	0.171	correct	TRUE	34072_1_WT_DMSO_5UL.3539.3539.2 File:"34072_1_WT_DMSO_5UL.raw", NativeID:"controllerType=0 controllerNumber=1 scan=3539"	NmmAAcDPR	K	H	0.991	21.3	25	21.3	2	c6: Carbamidomethyl (+57.02)	m2: Oxidation (+15.99), m3: Oxidation (+15.99)	549.211	1096.41	1097.42	2	-0.002009	-1.831	1159.1	4576.97	298	306	TRUE
34072	34072_1_WT_DMSO_5UL	Tubulin beta chain OS=Homo sapiens OX=9606 GN=TUBB PE=1 SV=2	TBB5_HUMAN	UNIPROT_HUMAN_Reviewed_HumanOnly__20190805.fasta	49670.6	1	7	7	10	0.000272	0.171	correct	TRUE	34072_1_WT_DMSO_5UL.9487.9487.2 File:"34072_1_WT_DMSO_5UL.raw", NativeID:"controllerType=0 controllerNumber=1 scan=9487"	TAVcDIPPR	K	G	0.968	27.5	30.3	27.5	2	c4: Carbamidomethyl (+57.02)		514.762	1027.51	1028.52	2	-0.002495	-2.426	2642.62	16372.8	351	359	TRUE
34072	34072_1_WT_DMSO_5UL	Tubulin beta chain OS=Homo sapiens OX=9606 GN=TUBB PE=1 SV=2	TBB5_HUMAN	UNIPROT_HUMAN_Reviewed_HumanOnly__20190805.fasta	49670.6	1	7	7	10	0.000272	0.171	correct	TRUE	34072_1_WT_DMSO_5UL.9939.9939.2 File:"34072_1_WT_DMSO_5UL.raw", NativeID:"controllerType=0 controllerNumber=1 scan=9939"	TAVcDIPPR	K	G	0.997	62.8	30	56.4	2	c4: Carbamidomethyl (+57.02)		514.762	1027.51	1028.52	2	-0.002129	-2.07	2741.37	17733.9	351	359	TRUE
34072	34072_1_WT_DMSO_5UL	Tubulin beta chain OS=Homo sapiens OX=9606 GN=TUBB PE=1 SV=2	TBB5_HUMAN	UNIPROT_HUMAN_Reviewed_HumanOnly__20190805.fasta	49670.6	1	7	7	10	0.000272	0.171	correct	TRUE	34072_1_WT_DMSO_5UL.24950.24950.2 File:"34072_1_WT_DMSO_5UL.raw", NativeID:"controllerType=0 controllerNumber=1 scan=24950"	YLTVAAVFR	R	G	0.99	25.1	29.2	23.5	2			520.299	1038.58	1039.59	2	-0.001846	-1.776	5429.16	34309.8	310	318	TRUE
34072	34072_1_WT_DMSO_5UL	Alpha-enolase OS=Homo sapiens OX=9606 GN=ENO1 PE=1 SV=2	ENOA_HUMAN	UNIPROT_HUMAN_Reviewed_HumanOnly__20190805.fasta	47170.2	1	4	4	4	0.000109	0.113	correct	TRUE	34072_1_WT_DMSO_5UL.31093.31093.2 File:"34072_1_WT_DMSO_5UL.raw", NativeID:"controllerType=0 controllerNumber=1 scan=31093"	AAVPSGASTGIYEALELR	R	D	0.997	69	35.4	54.1	2			902.974	1803.93	1804.94	2	-0.004056	-2.247	6221.58	16535.9	33	50	TRUE
34072	34072_1_WT_DMSO_5UL	Alpha-enolase OS=Homo sapiens OX=9606 GN=ENO1 PE=1 SV=2	ENOA_HUMAN	UNIPROT_HUMAN_Reviewed_HumanOnly__20190805.fasta	47170.2	1	4	4	4	0.000109	0.113	correct	TRUE	34072_1_WT_DMSO_5UL.6220.6220.2 File:"34072_1_WT_DMSO_5UL.raw", NativeID:"controllerType=0 controllerNumber=1 scan=6220"	IEEELGSK	R	A	0.99	36.8	28.2	16.6	2			452.734	903.454	904.462	2	-0.001116	-1.234	1838.65	69549.4	413	420	TRUE
34072	34072_1_WT_DMSO_5UL	Alpha-enolase OS=Homo sapiens OX=9606 GN=ENO1 PE=1 SV=2	ENOA_HUMAN	UNIPROT_HUMAN_Reviewed_HumanOnly__20190805.fasta	47170.2	1	4	4	4	0.000109	0.113	correct	TRUE	34072_1_WT_DMSO_5UL.3979.3979.2 File:"34072_1_WT_DMSO_5UL.raw", NativeID:"controllerType=0 controllerNumber=1 scan=3979"	KLNVTEQEK	K	I	0.975	30.1	31.6	15.6	2			544.8	1087.58	1088.59	2	-0.002656	-2.44	1285.61	5095.61	81	89	TRUE
34072	34072_1_WT_DMSO_5UL	Alpha-enolase OS=Homo sapiens OX=9606 GN=ENO1 PE=1 SV=2	ENOA_HUMAN	UNIPROT_HUMAN_Reviewed_HumanOnly__20190805.fasta	47170.2	1	4	4	4	0.000109	0.113	correct	TRUE	34072_1_WT_DMSO_5UL.29617.29617.2 File:"34072_1_WT_DMSO_5UL.raw", NativeID:"controllerType=0 controllerNumber=1 scan=29617"	VVIGmDVAASEFFR	K	S	0.997	57	33	57	2		m5: Oxidation (+15.99)	778.891	1555.77	1556.78	2	-0.003543	-2.276	6054.71	17416.7	240	253	TRUE
34072	34072_1_WT_DMSO_5UL	Elongation factor 1-gamma OS=Homo sapiens OX=9606 GN=EEF1G PE=1 SV=3	EF1G_HUMAN	UNIPROT_HUMAN_Reviewed_HumanOnly__20190805.fasta	50119.4	0.973	1	1	1	2.72e-05	0.0206	correct	TRUE	34072_1_WT_DMSO_5UL.23490.23490.2 File:"34072_1_WT_DMSO_5UL.raw", NativeID:"controllerType=0 controllerNumber=1 scan=23490"	STFVLDEFK	K	R	0.989	28.3	30.1	28.3	2			543.279	1084.54	1085.55	2	-0.001716	-1.581	5234.16	12545.7	286	294	TRUE
34072	34072_1_WT_DMSO_5UL	Filamin-A OS=Homo sapiens OX=9606 GN=FLNA PE=1 SV=4	FLNA_HUMAN	UNIPROT_HUMAN_Reviewed_HumanOnly__20190805.fasta	280729	1	6	6	6	0.000163	0.0257	correct	TRUE	34072_1_WT_DMSO_5UL.11530.11530.2 File:"34072_1_WT_DMSO_5UL.raw", NativeID:"controllerType=0 controllerNumber=1 scan=11530"	EATTEFSVDAR	R	A	0.983	25.9	27.8	17.6	2			613.287	1224.56	1225.57	2	-0.002726	-2.224	3131.36	10215.9	1273	1283	TRUE
34072	34072_1_WT_DMSO_5UL	Filamin-A OS=Homo sapiens OX=9606 GN=FLNA PE=1 SV=4	FLNA_HUMAN	UNIPROT_HUMAN_Reviewed_HumanOnly__20190805.fasta	280729	1	6	6	6	0.000163	0.0257	correct	TRUE	34072_1_WT_DMSO_5UL.29425.29425.2 File:"34072_1_WT_DMSO_5UL.raw", NativeID:"controllerType=0 controllerNumber=1 scan=29425"	EGPYSISVLYGDEEVPR	R	S	0.993	34.1	33.1	34.1	2			955.963	1909.91	1909.92	2	0.9999	-1.455	6030.88	7948.48	1516	1532	TRUE
34072	34072_1_WT_DMSO_5UL	Filamin-A OS=Homo sapiens OX=9606 GN=FLNA PE=1 SV=4	FLNA_HUMAN	UNIPROT_HUMAN_Reviewed_HumanOnly__20190805.fasta	280729	1	6	6	6	0.000163	0.0257	correct	TRUE	34072_1_WT_DMSO_5UL.9454.9454.2 File:"34072_1_WT_DMSO_5UL.raw", NativeID:"controllerType=0 controllerNumber=1 scan=9454"	GTVEPQLEAR	K	G	0.997	36.5	30.8	24.3	2			550.29	1098.57	1099.57	2	-0.002032	-1.848	2635.06	18131.9	428	437	TRUE
34072	34072_1_WT_DMSO_5UL	Filamin-A OS=Homo sapiens OX=9606 GN=FLNA PE=1 SV=4	FLNA_HUMAN	UNIPROT_HUMAN_Reviewed_HumanOnly__20190805.fasta	280729	1	6	6	6	0.000163	0.0257	correct	TRUE	34072_1_WT_DMSO_5UL.4386.4386.2 File:"34072_1_WT_DMSO_5UL.raw", NativeID:"controllerType=0 controllerNumber=1 scan=4386"	KGEITGEVR	K	M	0.96	20.1	30.8	12.4	2			494.774	987.533	988.542	2	-0.001832	-1.853	1384.7	6358.51	1801	1809	TRUE
34072	34072_1_WT_DMSO_5UL	Filamin-A OS=Homo sapiens OX=9606 GN=FLNA PE=1 SV=4	FLNA_HUMAN	UNIPROT_HUMAN_Reviewed_HumanOnly__20190805.fasta	280729	1	6	6	6	0.000163	0.0257	correct	TRUE	34072_1_WT_DMSO_5UL.41304.41304.2 File:"34072_1_WT_DMSO_5UL.raw", NativeID:"controllerType=0 controllerNumber=1 scan=41304"	LIALLEVLSQK	R	K	0.997	44.6	26.2	42.2	2			613.889	1225.76	1226.77	2	-0.001368	-1.115	7235.23	9889.64	77	87	TRUE
34072	34072_1_WT_DMSO_5UL	Filamin-A OS=Homo sapiens OX=9606 GN=FLNA PE=1 SV=4	FLNA_HUMAN	UNIPROT_HUMAN_Reviewed_HumanOnly__20190805.fasta	280729	1	6	6	6	0.000163	0.0257	correct	TRUE	34072_1_WT_DMSO_5UL.7060.7060.2 File:"34072_1_WT_DMSO_5UL.raw", NativeID:"controllerType=0 controllerNumber=1 scan=7060"	VAQPTITDNK	K	D	0.949	18.6	30.3	16.1	2			543.792	1085.57	1086.58	2	-0.001828	-1.682	2060.14	10337.8	1815	1824	TRUE
34072	34072_1_WT_DMSO_5UL	Stress-induced-phosphoprotein 1 OS=Homo sapiens OX=9606 GN=STIP1 PE=1 SV=1	STIP1_HUMAN	UNIPROT_HUMAN_Reviewed_HumanOnly__20190805.fasta	62642.1	0.977	1	1	1	2.72e-05	0.0166	correct	TRUE	34072_1_WT_DMSO_5UL.18646.18646.2 File:"34072_1_WT_DMSO_5UL.raw", NativeID:"controllerType=0 controllerNumber=1 scan=18646"	AAALEFLNR	K	F	0.991	28.9	30.3	23.9	2			502.779	1003.54	1004.55	2	-0.002004	-1.995	4540.61	16916.2	79	87	TRUE
34072	34072_1_WT_DMSO_5UL	60S ribosomal protein L18a OS=Homo sapiens OX=9606 GN=RPL18A PE=1 SV=2	RL18A_HUMAN	UNIPROT_HUMAN_Reviewed_HumanOnly__20190805.fasta	20762.6	1	2	2	2	5.43e-05	0.119	correct	TRUE	34072_1_WT_DMSO_5UL.14423.14423.2 File:"34072_1_WT_DMSO_5UL.raw", NativeID:"controllerType=0 controllerNumber=1 scan=14423"	DLTTAGAVTQcYR	R	D	0.967	30	30.2	30	2	c11: Carbamidomethyl (+57.02)		728.347	1454.68	1455.69	2	-0.003971	-2.728	3799.62	6781.84	99	111	TRUE
34072	34072_1_WT_DMSO_5UL	60S ribosomal protein L18a OS=Homo sapiens OX=9606 GN=RPL18A PE=1 SV=2	RL18A_HUMAN	UNIPROT_HUMAN_Reviewed_HumanOnly__20190805.fasta	20762.6	1	2	2	2	5.43e-05	0.119	correct	TRUE	34072_1_WT_DMSO_5UL.4949.4949.2 File:"34072_1_WT_DMSO_5UL.raw", NativeID:"controllerType=0 controllerNumber=1 scan=4949"	VEEIAASK	K	C	0.99	40.2	28.1	19.1	2			423.731	845.448	846.457	2	-0.001558	-1.841	1505.1	16689	129	136	TRUE
34072	34072_1_WT_DMSO_5UL	Serine/threonine-protein phosphatase 2A 65 kDa regulatory subunit A alpha isoform OS=Homo sapiens OX=9606 GN=PPP2R1A PE=1 SV=4	2AAA_HUMAN	UNIPROT_HUMAN_Reviewed_HumanOnly__20190805.fasta	65309.7	0.941	1	1	1	2.72e-05	0.0136	correct	TRUE	34072_1_WT_DMSO_5UL.12422.12422.2 File:"34072_1_WT_DMSO_5UL.raw", NativeID:"controllerType=0 controllerNumber=1 scan=12422"	VLELDNVK	K	S	0.975	22.6	29	15.1	2			465.268	928.521	929.53	2	-0.001916	-2.061	3345.9	30133.5	195	202	TRUE
34072	34072_1_WT_DMSO_5UL	Keratin, type II cytoskeletal 5 OS=Homo sapiens OX=9606 GN=KRT5 PE=1 SV=3	K2C5_HUMAN	UNIPROT_HUMAN_Reviewed_HumanOnly__20190805.fasta	62379.6	1	4	4	4	0.000109	0.139	correct	TRUE	34072_1_WT_DMSO_5UL.16008.16008.2 File:"34072_1_WT_DMSO_5UL.raw", NativeID:"controllerType=0 controllerNumber=1 scan=16008"	LAELEEALQK	K	A	0.959	30.1	31.5	25.6	2			572.315	1142.62	1143.63	2	-0.002896	-2.532	4087.04	17846.7	432	441	TRUE
34072	34072_1_WT_DMSO_5UL	Keratin, type II cytoskeletal 5 OS=Homo sapiens OX=9606 GN=KRT5 PE=1 SV=3	K2C5_HUMAN	UNIPROT_HUMAN_Reviewed_HumanOnly__20190805.fasta	62379.6	1	4	4	4	0.000109	0.139	correct	FALSE	34072_1_WT_DMSO_5UL.27268.27268.2 File:"34072_1_WT_DMSO_5UL.raw", NativeID:"controllerType=0 controllerNumber=1 scan=27268"	LALDVEIATYR	K	K	0.997	35.2	32.7	32.4	2			632.35	1262.68	1263.69	2	-0.00226	-1.788	5755.77	10283.6	461	471	FALSE	K22E_HUMAN
34072	34072_1_WT_DMSO_5UL	Keratin, type II cytoskeletal 5 OS=Homo sapiens OX=9606 GN=KRT5 PE=1 SV=3	K2C5_HUMAN	UNIPROT_HUMAN_Reviewed_HumanOnly__20190805.fasta	62379.6	1	4	4	4	0.000109	0.139	correct	FALSE	34072_1_WT_DMSO_5UL.6779.6779.2 File:"34072_1_WT_DMSO_5UL.raw", NativeID:"controllerType=0 controllerNumber=1 scan=6779"	LLEGEEcR	K	L	0.99	48.5	27.3	32.9	2	c7: Carbamidomethyl (+57.02)		503.236	1004.46	1005.47	2	-0.002035	-2.024	1993.27	44772.3	473	480	FALSE	K22E_HUMAN
34072	34072_1_WT_DMSO_5UL	Keratin, type II cytoskeletal 5 OS=Homo sapiens OX=9606 GN=KRT5 PE=1 SV=3	K2C5_HUMAN	UNIPROT_HUMAN_Reviewed_HumanOnly__20190805.fasta	62379.6	1	4	4	4	0.000109	0.139	correct	FALSE	34072_1_WT_DMSO_5UL.39345.39345.2 File:"34072_1_WT_DMSO_5UL.raw", NativeID:"controllerType=0 controllerNumber=1 scan=39345"	NLDLDSIIAEVK	R	A	0.997	57	32.8	47.2	2			665.365	1328.72	1329.73	2	-0.003298	-2.48	7100.49	36323.4	332	343	FALSE	K22E_HUMAN
34072	34072_1_WT_DMSO_5UL	Keratin, type II cytoskeletal 5 OS=Homo sapiens OX=9606 GN=KRT5 PE=1 SV=3	K2C5_HUMAN	UNIPROT_HUMAN_Reviewed_HumanOnly__20190805.fasta	62379.6	1	4	4	4	0.000109	0.139	correct	FALSE	34072_1_WT_DMSO_5UL.11334.11334.2 File:"34072_1_WT_DMSO_5UL.raw", NativeID:"controllerType=0 controllerNumber=1 scan=11334"	QLDSIVGER	R	G	0.997	50.9	30	29.8	2			508.771	1015.53	1016.54	2	-0.002224	-2.188	3075.84	27408.8	229	237	FALSE	K2C6A_HUMAN
34072	34072_1_WT_DMSO_5UL	Keratin, type II cytoskeletal 5 OS=Homo sapiens OX=9606 GN=KRT5 PE=1 SV=3	K2C5_HUMAN	UNIPROT_HUMAN_Reviewed_HumanOnly__20190805.fasta	62379.6	1	4	4	4	0.000109	0.139	correct	TRUE	34072_1_WT_DMSO_5UL.15049.15049.2 File:"34072_1_WT_DMSO_5UL.raw", NativeID:"controllerType=0 controllerNumber=1 scan=15049"	SFSTASAITPSVSR	R	T	0.997	39.3	32.6	33.5	2			705.864	1409.71	1410.72	2	-0.00235	-1.666	3916.58	15161.3	16	29	TRUE
34072	34072_1_WT_DMSO_5UL	Keratin, type II cytoskeletal 5 OS=Homo sapiens OX=9606 GN=KRT5 PE=1 SV=3	K2C5_HUMAN	UNIPROT_HUMAN_Reviewed_HumanOnly__20190805.fasta	62379.6	1	4	4	4	0.000109	0.139	correct	TRUE	34072_1_WT_DMSO_5UL.7276.7276.2 File:"34072_1_WT_DMSO_5UL.raw", NativeID:"controllerType=0 controllerNumber=1 scan=7276"	TSFTSVSR	R	S	0.99	33.3	27.3	32.5	2			442.727	883.438	884.447	2	-0.00142	-1.605	2111.45	27424.6	30	37	TRUE
34072	34072_1_WT_DMSO_5UL	Keratin, type II cytoskeletal 5 OS=Homo sapiens OX=9606 GN=KRT5 PE=1 SV=3	K2C5_HUMAN	UNIPROT_HUMAN_Reviewed_HumanOnly__20190805.fasta	62379.6	1	4	4	4	0.000109	0.139	correct	TRUE	34072_1_WT_DMSO_5UL.7523.7523.2 File:"34072_1_WT_DMSO_5UL.raw", NativeID:"controllerType=0 controllerNumber=1 scan=7523"	YEELQQTAGR	K	H	0.986	28.7	29.6	28.7	2			597.79	1193.57	1194.58	2	-0.002732	-2.287	2166.63	10259.2	365	374	TRUE
34072	34072_1_WT_DMSO_5UL	Bifunctional glutamate/proline--tRNA ligase OS=Homo sapiens OX=9606 GN=EPRS PE=1 SV=5	SYEP_HUMAN	UNIPROT_HUMAN_Reviewed_HumanOnly__20190805.fasta	170593	0.898	1	1	1	2.72e-05	0.00595	correct	TRUE	34072_1_WT_DMSO_5UL.4954.4954.2 File:"34072_1_WT_DMSO_5UL.raw", NativeID:"controllerType=0 controllerNumber=1 scan=4954"	VASQGEVVR	K	K	0.956	18.1	29.3	14	2			472.761	943.507	944.516	2	-0.001676	-1.774	1506.07	8118.74	908	916	TRUE
34072	34072_1_WT_DMSO_5UL	Keratin, type II cytoskeletal 6A OS=Homo sapiens OX=9606 GN=KRT6A PE=1 SV=3	K2C6A_HUMAN	UNIPROT_HUMAN_Reviewed_HumanOnly__20190805.fasta	60046.4	1	9	9	9	0.000244	0.238	correct	TRUE	34072_1_WT_DMSO_5UL.31568.31568.2 File:"34072_1_WT_DMSO_5UL.raw", NativeID:"controllerType=0 controllerNumber=1 scan=31568"	ADTLTDEINFLR	K	A	0.967	29.7	32.6	25.5	2			704.358	1406.7	1407.71	2	-0.003346	-2.377	6276.84	8843.86	288	299	TRUE
34072	34072_1_WT_DMSO_5UL	Keratin, type II cytoskeletal 6A OS=Homo sapiens OX=9606 GN=KRT6A PE=1 SV=3	K2C6A_HUMAN	UNIPROT_HUMAN_Reviewed_HumanOnly__20190805.fasta	60046.4	1	9	9	9	0.000244	0.238	correct	TRUE	34072_1_WT_DMSO_5UL.10316.10316.2 File:"34072_1_WT_DMSO_5UL.raw", NativeID:"controllerType=0 controllerNumber=1 scan=10316"	AEAESWYQTK	R	Y	0.997	36.3	26.6	35.2	2			606.779	1211.54	1212.55	2	-0.00256	-2.111	2829.21	13977.2	350	359	TRUE
34072	34072_1_WT_DMSO_5UL	Keratin, type II cytoskeletal 6A OS=Homo sapiens OX=9606 GN=KRT6A PE=1 SV=3	K2C6A_HUMAN	UNIPROT_HUMAN_Reviewed_HumanOnly__20190805.fasta	60046.4	1	9	9	9	0.000244	0.238	correct	TRUE	34072_1_WT_DMSO_5UL.13673.13673.2 File:"34072_1_WT_DMSO_5UL.raw", NativeID:"controllerType=0 controllerNumber=1 scan=13673"	AIGGGLSSVGGGSSTIK	R	Y	0.978	30.8	33.8	27.1	2			724.39	1446.77	1447.78	2	-0.00186	-1.285	3633.6	18425.8	534	550	TRUE
34072	34072_1_WT_DMSO_5UL	Keratin, type II cytoskeletal 6A OS=Homo sapiens OX=9606 GN=KRT6A PE=1 SV=3	K2C6A_HUMAN	UNIPROT_HUMAN_Reviewed_HumanOnly__20190805.fasta	60046.4	1	9	9	9	0.000244	0.238	correct	FALSE	34072_1_WT_DMSO_5UL.8224.8224.2 File:"34072_1_WT_DMSO_5UL.raw", NativeID:"controllerType=0 controllerNumber=1 scan=8224"	AQYEEIAQR	K	S	0.997	38.3	30.1	29.3	2			554.274	1106.53	1107.54	2	-0.002126	-1.92	2337.4	54144.4	339	347	FALSE	K22E_HUMAN
34072	34072_1_WT_DMSO_5UL	Keratin, type II cytoskeletal 6A OS=Homo sapiens OX=9606 GN=KRT6A PE=1 SV=3	K2C6A_HUMAN	UNIPROT_HUMAN_Reviewed_HumanOnly__20190805.fasta	60046.4	1	9	9	9	0.000244	0.238	correct	FALSE	34072_1_WT_DMSO_5UL.27268.27268.2 File:"34072_1_WT_DMSO_5UL.raw", NativeID:"controllerType=0 controllerNumber=1 scan=27268"	LALDVEIATYR	K	K	0.997	35.2	32.7	32.4	2			632.35	1262.68	1263.69	2	-0.00226	-1.788	5755.77	10283.6	456	466	FALSE	K22E_HUMAN
34072	34072_1_WT_DMSO_5UL	Keratin, type II cytoskeletal 6A OS=Homo sapiens OX=9606 GN=KRT6A PE=1 SV=3	K2C6A_HUMAN	UNIPROT_HUMAN_Reviewed_HumanOnly__20190805.fasta	60046.4	1	9	9	9	0.000244	0.238	correct	FALSE	34072_1_WT_DMSO_5UL.6779.6779.2 File:"34072_1_WT_DMSO_5UL.raw", NativeID:"controllerType=0 controllerNumber=1 scan=6779"	LLEGEEcR	K	L	0.99	48.5	27.3	32.9	2	c7: Carbamidomethyl (+57.02)		503.236	1004.46	1005.47	2	-0.002035	-2.024	1993.27	44772.3	468	475	FALSE	K22E_HUMAN
34072	34072_1_WT_DMSO_5UL	Keratin, type II cytoskeletal 6A OS=Homo sapiens OX=9606 GN=KRT6A PE=1 SV=3	K2C6A_HUMAN	UNIPROT_HUMAN_Reviewed_HumanOnly__20190805.fasta	60046.4	1	9	9	9	0.000244	0.238	correct	FALSE	34072_1_WT_DMSO_5UL.39345.39345.2 File:"34072_1_WT_DMSO_5UL.raw", NativeID:"controllerType=0 controllerNumber=1 scan=39345"	NLDLDSIIAEVK	R	A	0.997	57	32.8	47.2	2			665.365	1328.72	1329.73	2	-0.003298	-2.48	7100.49	36323.4	327	338	FALSE	K22E_HUMAN
34072	34072_1_WT_DMSO_5UL	Keratin, type II cytoskeletal 6A OS=Homo sapiens OX=9606 GN=KRT6A PE=1 SV=3	K2C6A_HUMAN	UNIPROT_HUMAN_Reviewed_HumanOnly__20190805.fasta	60046.4	1	9	9	9	0.000244	0.238	correct	TRUE	34072_1_WT_DMSO_5UL.7997.7997.2 File:"34072_1_WT_DMSO_5UL.raw", NativeID:"controllerType=0 controllerNumber=1 scan=7997"	QEIAEINR	K	M	0.984	25.6	29.4	6.14	2			486.758	971.502	972.511	2	-0.001498	-1.54	2282.11	16143.3	379	386	TRUE
34072	34072_1_WT_DMSO_5UL	Keratin, type II cytoskeletal 6A OS=Homo sapiens OX=9606 GN=KRT6A PE=1 SV=3	K2C6A_HUMAN	UNIPROT_HUMAN_Reviewed_HumanOnly__20190805.fasta	60046.4	1	9	9	9	0.000244	0.238	correct	TRUE	34072_1_WT_DMSO_5UL.11334.11334.2 File:"34072_1_WT_DMSO_5UL.raw", NativeID:"controllerType=0 controllerNumber=1 scan=11334"	QLDSIVGER	R	G	0.997	50.9	30	29.8	2			508.771	1015.53	1016.54	2	-0.002224	-2.188	3075.84	27408.8	224	232	TRUE
34072	34072_1_WT_DMSO_5UL	Keratin, type II cytoskeletal 6A OS=Homo sapiens OX=9606 GN=KRT6A PE=1 SV=3	K2C6A_HUMAN	UNIPROT_HUMAN_Reviewed_HumanOnly__20190805.fasta	60046.4	1	9	9	9	0.000244	0.238	correct	TRUE	34072_1_WT_DMSO_5UL.3610.3610.2 File:"34072_1_WT_DMSO_5UL.raw", NativeID:"controllerType=0 controllerNumber=1 scan=3610"	RGFSANSAR	R	L	0.996	30.6	29.2	14	2			483.248	964.482	965.491	2	-0.001618	-1.676	1178.36	5969.67	16	24	TRUE
34072	34072_1_WT_DMSO_5UL	Keratin, type II cytoskeletal 6A OS=Homo sapiens OX=9606 GN=KRT6A PE=1 SV=3	K2C6A_HUMAN	UNIPROT_HUMAN_Reviewed_HumanOnly__20190805.fasta	60046.4	1	9	9	9	0.000244	0.238	correct	TRUE	34072_1_WT_DMSO_5UL.9894.9894.2 File:"34072_1_WT_DMSO_5UL.raw", NativeID:"controllerType=0 controllerNumber=1 scan=9894"	SGFSSVSVSR	R	S	0.997	47.4	28.8	40.2	2			506.755	1011.5	1012.51	2	-0.001936	-1.912	2732.26	39276.6	31	40	TRUE
34072	34072_1_WT_DMSO_5UL	Keratin, type II cytoskeletal 6A OS=Homo sapiens OX=9606 GN=KRT6A PE=1 SV=3	K2C6A_HUMAN	UNIPROT_HUMAN_Reviewed_HumanOnly__20190805.fasta	60046.4	1	9	9	9	0.000244	0.238	correct	TRUE	34072_1_WT_DMSO_5UL.10829.10829.2 File:"34072_1_WT_DMSO_5UL.raw", NativeID:"controllerType=0 controllerNumber=1 scan=10829"	SLYGLGGSK	R	R	0.997	38.8	27.6	31.7	2			441.239	880.464	881.473	2	-0.001728	-1.96	2956.89	47829.9	60	68	TRUE
34072	34072_1_WT_DMSO_5UL	Keratin, type II cytoskeletal 6A OS=Homo sapiens OX=9606 GN=KRT6A PE=1 SV=3	K2C6A_HUMAN	UNIPROT_HUMAN_Reviewed_HumanOnly__20190805.fasta	60046.4	1	9	9	9	0.000244	0.238	correct	TRUE	34072_1_WT_DMSO_5UL.11435.11435.2 File:"34072_1_WT_DMSO_5UL.raw", NativeID:"controllerType=0 controllerNumber=1 scan=11435"	YEELQVTAGR	K	H	0.997	52.4	30.7	40.2	2			583.295	1164.57	1165.58	2	-0.002644	-2.268	3105.44	29330.3	360	369	TRUE
34072	34072_1_WT_DMSO_5UL	14-3-3 protein epsilon OS=Homo sapiens OX=9606 GN=YWHAE PE=1 SV=1	1433E_HUMAN	UNIPROT_HUMAN_Reviewed_HumanOnly__20190805.fasta	29175	1	2	2	3	8.15e-05	0.0706	correct	TRUE	34072_1_WT_DMSO_5UL.34199.34199.2 File:"34072_1_WT_DMSO_5UL.raw", NativeID:"controllerType=0 controllerNumber=1 scan=34199"	DSTLImQLLR	K	D	0.996	33.1	32.5	24.3	2		m6: Oxidation (+15.99)	603.331	1204.65	1205.66	2	-0.002205	-1.829	6584.56	12342.6	216	225	TRUE
34072	34072_1_WT_DMSO_5UL	14-3-3 protein epsilon OS=Homo sapiens OX=9606 GN=YWHAE PE=1 SV=1	1433E_HUMAN	UNIPROT_HUMAN_Reviewed_HumanOnly__20190805.fasta	29175	1	2	2	3	8.15e-05	0.0706	correct	TRUE	34072_1_WT_DMSO_5UL.33636.33636.2 File:"34072_1_WT_DMSO_5UL.raw", NativeID:"controllerType=0 controllerNumber=1 scan=33636"	DSTLImQLLR	K	D	0.997	40.7	32.5	28.5	2		m6: Oxidation (+15.99)	603.331	1204.65	1205.66	2	-0.002083	-1.728	6524.44	10450.5	216	225	TRUE
34072	34072_1_WT_DMSO_5UL	14-3-3 protein epsilon OS=Homo sapiens OX=9606 GN=YWHAE PE=1 SV=1	1433E_HUMAN	UNIPROT_HUMAN_Reviewed_HumanOnly__20190805.fasta	29175	1	2	2	3	8.15e-05	0.0706	correct	TRUE	34072_1_WT_DMSO_5UL.7805.7805.2 File:"34072_1_WT_DMSO_5UL.raw", NativeID:"controllerType=0 controllerNumber=1 scan=7805"	IISSIEQK	R	E	0.953	20.9	29.9	12.9	2			459.268	916.522	917.53	2	-0.00149	-1.624	2234.71	16850	62	69	TRUE
34072	34072_1_WT_DMSO_5UL	D-3-phosphoglycerate dehydrogenase OS=Homo sapiens OX=9606 GN=PHGDH PE=1 SV=4	SERA_HUMAN	UNIPROT_HUMAN_Reviewed_HumanOnly__20190805.fasta	56650.6	0.934	1	1	1	2.72e-05	0.0169	correct	TRUE	34072_1_WT_DMSO_5UL.23454.23454.2 File:"34072_1_WT_DMSO_5UL.raw", NativeID:"controllerType=0 controllerNumber=1 scan=23454"	TLGILGLGR	K	I	0.972	18	25	18	2			450.286	898.558	899.568	2	-0.001824	-2.028	5228.97	18487.5	147	155	TRUE
34072	34072_1_WT_DMSO_5UL	Actin, cytoplasmic 1 OS=Homo sapiens OX=9606 GN=ACTB PE=1 SV=1	ACTB_HUMAN,ACTG_HUMAN	UNIPROT_HUMAN_Reviewed_HumanOnly__20190805.fasta	41737.8	1	8	8	8	0.000217	0.259	correct	TRUE	34072_1_WT_DMSO_5UL.7255.7255.2 File:"34072_1_WT_DMSO_5UL.raw", NativeID:"controllerType=0 controllerNumber=1 scan=7255"	AGFAGDDAPR	K	A	0.997	43.9	25.5	43.9	2			488.727	975.44	976.448	2	-0.001498	-1.534	2105.42	29738.2	19	28	TRUE
34072	34072_1_WT_DMSO_5UL	Actin, cytoplasmic 1 OS=Homo sapiens OX=9606 GN=ACTB PE=1 SV=1	ACTB_HUMAN,ACTG_HUMAN	UNIPROT_HUMAN_Reviewed_HumanOnly__20190805.fasta	41737.8	1	8	8	8	0.000217	0.259	correct	TRUE	34072_1_WT_DMSO_5UL.18645.18645.2 File:"34072_1_WT_DMSO_5UL.raw", NativeID:"controllerType=0 controllerNumber=1 scan=18645"	DLTDYLmK	R	I	0.983	22.8	27.3	16.4	2		m7: Oxidation (+15.99)	507.743	1013.47	1014.48	2	-0.002043	-2.014	4540.54	20868.1	184	191	TRUE
34072	34072_1_WT_DMSO_5UL	Actin, cytoplasmic 1 OS=Homo sapiens OX=9606 GN=ACTB PE=1 SV=1	ACTB_HUMAN,ACTG_HUMAN	UNIPROT_HUMAN_Reviewed_HumanOnly__20190805.fasta	41737.8	1	8	8	8	0.000217	0.259	correct	TRUE	34072_1_WT_DMSO_5UL.6124.6124.2 File:"34072_1_WT_DMSO_5UL.raw", NativeID:"controllerType=0 controllerNumber=1 scan=6124"	DSYVGDEAQSK	K	R	0.997	39.8	25	39.8	2			599.764	1197.51	1198.52	2	-0.002034	-1.697	1809.04	13451.8	51	61	TRUE
34072	34072_1_WT_DMSO_5UL	Actin, cytoplasmic 1 OS=Homo sapiens OX=9606 GN=ACTB PE=1 SV=1	ACTB_HUMAN,ACTG_HUMAN	UNIPROT_HUMAN_Reviewed_HumanOnly__20190805.fasta	41737.8	1	8	8	8	0.000217	0.259	correct	TRUE	34072_1_WT_DMSO_5UL.14338.14338.2 File:"34072_1_WT_DMSO_5UL.raw", NativeID:"controllerType=0 controllerNumber=1 scan=14338"	EITALAPSTMK	K	I	0.978	28.9	32.1	14.2	2			581.312	1160.61	1161.62	2	-0.00253	-2.178	3781.29	15093.1	316	326	TRUE
34072	34072_1_WT_DMSO_5UL	Actin, cytoplasmic 1 OS=Homo sapiens OX=9606 GN=ACTB PE=1 SV=1	ACTB_HUMAN,ACTG_HUMAN	UNIPROT_HUMAN_Reviewed_HumanOnly__20190805.fasta	41737.8	1	8	8	8	0.000217	0.259	correct	TRUE	34072_1_WT_DMSO_5UL.10789.10789.2 File:"34072_1_WT_DMSO_5UL.raw", NativeID:"controllerType=0 controllerNumber=1 scan=10789"	GYSFTTTAER	R	E	0.988	22.6	27.5	22.6	2			566.766	1131.52	1132.53	2	-0.001996	-1.762	2946.61	23721.7	197	206	TRUE
34072	34072_1_WT_DMSO_5UL	Actin, cytoplasmic 1 OS=Homo sapiens OX=9606 GN=ACTB PE=1 SV=1	ACTB_HUMAN,ACTG_HUMAN	UNIPROT_HUMAN_Reviewed_HumanOnly__20190805.fasta	41737.8	1	8	8	8	0.000217	0.259	correct	TRUE	34072_1_WT_DMSO_5UL.3548.3548.3 File:"34072_1_WT_DMSO_5UL.raw", NativeID:"controllerType=0 controllerNumber=1 scan=3548"	HQGVmVGmGQK	R	D	0.997	29.1	27.7	25.7	2		m5: Oxidation (+15.99), m8: Oxidation (+15.99)	401.858	1202.55	1203.56	3	-0.002264	-1.881	1161.68	17194.4	40	50	TRUE
34072	34072_1_WT_DMSO_5UL	Actin, cytoplasmic 1 OS=Homo sapiens OX=9606 GN=ACTB PE=1 SV=1	ACTB_HUMAN,ACTG_HUMAN	UNIPROT_HUMAN_Reviewed_HumanOnly__20190805.fasta	41737.8	1	8	8	8	0.000217	0.259	correct	TRUE	34072_1_WT_DMSO_5UL.42330.42330.2 File:"34072_1_WT_DMSO_5UL.raw", NativeID:"controllerType=0 controllerNumber=1 scan=42330"	LcYVALDFEQEMATAASSSSLEK	K	S	0.975	31.7	33.5	29.8	2	c2: Carbamidomethyl (+57.02)		1276.09	2550.17	2550.17	2	0.9997	-1.179	7303.53	5874.89	216	238	TRUE
34072	34072_1_WT_DMSO_5UL	Actin, cytoplasmic 1 OS=Homo sapiens OX=9606 GN=ACTB PE=1 SV=1	ACTB_HUMAN,ACTG_HUMAN	UNIPROT_HUMAN_Reviewed_HumanOnly__20190805.fasta	41737.8	1	8	8	8	0.000217	0.259	correct	TRUE	34072_1_WT_DMSO_5UL.9584.9584.3 File:"34072_1_WT_DMSO_5UL.raw", NativeID:"controllerType=0 controllerNumber=1 scan=9584"	QEYDESGPSIVHR	K	K	0.997	37	29.3	36.2	2			506.238	1515.69	1516.7	3	-0.002638	-1.739	2663.69	42093.4	360	372	TRUE
34072	34072_1_WT_DMSO_5UL	4-trimethylaminobutyraldehyde dehydrogenase OS=Homo sapiens OX=9606 GN=ALDH9A1 PE=1 SV=3	AL9A1_HUMAN	UNIPROT_HUMAN_Reviewed_HumanOnly__20190805.fasta	53802	0.992	1	1	1	2.72e-05	0.0202	correct	TRUE	34072_1_WT_DMSO_5UL.16080.16080.2 File:"34072_1_WT_DMSO_5UL.raw", NativeID:"controllerType=0 controllerNumber=1 scan=16080"	IGDPLLEDTR	K	M	0.997	37.9	30.8	37.9	2			564.797	1127.58	1128.59	2	-0.002396	-2.123	4101.25	11948.4	317	326	TRUE
34072	34072_1_WT_DMSO_5UL	Apoptosis-inducing factor 1, mitochondrial OS=Homo sapiens OX=9606 GN=AIFM1 PE=1 SV=1	AIFM1_HUMAN	UNIPROT_HUMAN_Reviewed_HumanOnly__20190805.fasta	66901.5	0.937	1	1	1	2.72e-05	0.0179	correct	TRUE	34072_1_WT_DMSO_5UL.4194.4194.2 File:"34072_1_WT_DMSO_5UL.raw", NativeID:"controllerType=0 controllerNumber=1 scan=4194"	SATEQSGTGIR	K	S	0.973	21.4	30.2	12	2			553.775	1105.53	1106.54	2	-0.001828	-1.652	1347.98	3942.63	519	529	TRUE
34072	34072_1_WT_DMSO_5UL	Heterogeneous nuclear ribonucleoprotein L OS=Homo sapiens OX=9606 GN=HNRNPL PE=1 SV=2	HNRPL_HUMAN	UNIPROT_HUMAN_Reviewed_HumanOnly__20190805.fasta	64132.8	0.891	1	1	1	2.72e-05	0.017	correct	TRUE	34072_1_WT_DMSO_5UL.4032.4032.2 File:"34072_1_WT_DMSO_5UL.raw", NativeID:"controllerType=0 controllerNumber=1 scan=4032"	YYGGGSEGGR	R	A	0.953	15.4	25	15.4	2			501.717	1001.42	1002.43	2	-0.001878	-1.873	1302.2	5899.78	47	56	TRUE
34072	34072_1_WT_DMSO_5UL	Heterogeneous nuclear ribonucleoprotein K OS=Homo sapiens OX=9606 GN=HNRNPK PE=1 SV=1	HNRPK_HUMAN	UNIPROT_HUMAN_Reviewed_HumanOnly__20190805.fasta	50978.5	0.915	1	1	1	2.72e-05	0.0238	correct	TRUE	34072_1_WT_DMSO_5UL.9960.9960.2 File:"34072_1_WT_DMSO_5UL.raw", NativeID:"controllerType=0 controllerNumber=1 scan=9960"	IDEPLEGSEDR	K	I	0.964	19	26.8	14	2			630.29	1258.57	1259.58	2	-0.001956	-1.553	2745.16	8419.18	423	433	TRUE
34072	34072_1_WT_DMSO_5UL	Pyruvate kinase PKM OS=Homo sapiens OX=9606 GN=PKM PE=1 SV=4	KPYM_HUMAN	UNIPROT_HUMAN_Reviewed_HumanOnly__20190805.fasta	57937.5	1	6	6	6	0.000163	0.128	correct	TRUE	34072_1_WT_DMSO_5UL.46751.46751.3 File:"34072_1_WT_DMSO_5UL.raw", NativeID:"controllerType=0 controllerNumber=1 scan=46751"	FGVEQDVDmVFASFIR	K	K	0.992	30.6	32.8	28.4	2		m9: Oxidation (+15.99)	625.969	1874.88	1875.89	3	-0.002963	-1.579	7618.4	14769.4	231	246	TRUE
34072	34072_1_WT_DMSO_5UL	Pyruvate kinase PKM OS=Homo sapiens OX=9606 GN=PKM PE=1 SV=4	KPYM_HUMAN	UNIPROT_HUMAN_Reviewed_HumanOnly__20190805.fasta	57937.5	1	6	6	6	0.000163	0.128	correct	TRUE	34072_1_WT_DMSO_5UL.18739.18739.2 File:"34072_1_WT_DMSO_5UL.raw", NativeID:"controllerType=0 controllerNumber=1 scan=18739"	GDLGIEIPAEK	R	V	0.994	33	31.8	17.5	2			571.308	1140.6	1141.61	2	-0.002166	-1.897	4556.07	21204.3	295	305	TRUE
34072	34072_1_WT_DMSO_5UL	Pyruvate kinase PKM OS=Homo sapiens OX=9606 GN=PKM PE=1 SV=4	KPYM_HUMAN	UNIPROT_HUMAN_Reviewed_HumanOnly__20190805.fasta	57937.5	1	6	6	6	0.000163	0.128	correct	TRUE	34072_1_WT_DMSO_5UL.11856.11856.2 File:"34072_1_WT_DMSO_5UL.raw", NativeID:"controllerType=0 controllerNumber=1 scan=11856"	ITLDNAYmEK	K	C	0.996	36.8	28.3	30.3	2		m8: Oxidation (+15.99)	607.291	1212.57	1213.58	2	-0.002917	-2.404	3207.54	18432.6	142	151	TRUE
34072	34072_1_WT_DMSO_5UL	Pyruvate kinase PKM OS=Homo sapiens OX=9606 GN=PKM PE=1 SV=4	KPYM_HUMAN	UNIPROT_HUMAN_Reviewed_HumanOnly__20190805.fasta	57937.5	1	6	6	6	0.000163	0.128	correct	TRUE	34072_1_WT_DMSO_5UL.15459.15459.2 File:"34072_1_WT_DMSO_5UL.raw", NativeID:"controllerType=0 controllerNumber=1 scan=15459"	NTGIIcTIGPASR	R	S	0.997	52.7	33.2	40.1	2	c6: Carbamidomethyl (+57.02)		680.355	1358.69	1359.71	2	-0.003159	-2.323	3992.6	35011.9	44	56	TRUE
34072	34072_1_WT_DMSO_5UL	Pyruvate kinase PKM OS=Homo sapiens OX=9606 GN=PKM PE=1 SV=4	KPYM_HUMAN	UNIPROT_HUMAN_Reviewed_HumanOnly__20190805.fasta	57937.5	1	6	6	6	0.000163	0.128	correct	TRUE	34072_1_WT_DMSO_5UL.10449.10449.2 File:"34072_1_WT_DMSO_5UL.raw", NativeID:"controllerType=0 controllerNumber=1 scan=10449"	PVAVALDTK	R	G	0.997	58.9	28.1	51.3	2			457.27	912.526	913.535	2	-0.001828	-2.001	2861.76	48309.2	107	115	TRUE
34072	34072_1_WT_DMSO_5UL	Pyruvate kinase PKM OS=Homo sapiens OX=9606 GN=PKM PE=1 SV=4	KPYM_HUMAN	UNIPROT_HUMAN_Reviewed_HumanOnly__20190805.fasta	57937.5	1	6	6	6	0.000163	0.128	correct	TRUE	34072_1_WT_DMSO_5UL.9302.9302.2 File:"34072_1_WT_DMSO_5UL.raw", NativeID:"controllerType=0 controllerNumber=1 scan=9302"	VNFAmNVGK	R	A	0.989	32.2	29	31.5	2		m5: Oxidation (+15.99)	498.251	994.488	995.498	2	-0.002329	-2.339	2600.1	24569.6	490	498	TRUE
34072	34072_1_WT_DMSO_5UL	T-complex protein 1 subunit beta OS=Homo sapiens OX=9606 GN=CCT2 PE=1 SV=4	TCPB_HUMAN	UNIPROT_HUMAN_Reviewed_HumanOnly__20190805.fasta	57489.9	0.977	1	1	1	2.72e-05	0.0224	correct	TRUE	34072_1_WT_DMSO_5UL.13998.13998.2 File:"34072_1_WT_DMSO_5UL.raw", NativeID:"controllerType=0 controllerNumber=1 scan=13998"	GATQQILDEAER	R	S	0.99	27.7	31.4	18.7	2			665.832	1329.65	1330.66	2	-0.002428	-1.825	3704.87	22311.3	377	388	TRUE
34072	34072_1_WT_DMSO_5UL	Probable ATP-dependent RNA helicase DDX17 OS=Homo sapiens OX=9606 GN=DDX17 PE=1 SV=2	DDX17_HUMAN	UNIPROT_HUMAN_Reviewed_HumanOnly__20190805.fasta	80274	1	2	2	3	8.15e-05	0.0329	correct	TRUE	34072_1_WT_DMSO_5UL.26640.26640.2 File:"34072_1_WT_DMSO_5UL.raw", NativeID:"controllerType=0 controllerNumber=1 scan=26640"	GDGPIcLVLAPTR	R	E	0.952	31	33.1	27.5	2	c6: Carbamidomethyl (+57.02)		685.369	1368.72	1368.73	2	0.9991	-2.669	5669.01	12372.1	242	254	TRUE
34072	34072_1_WT_DMSO_5UL	Probable ATP-dependent RNA helicase DDX17 OS=Homo sapiens OX=9606 GN=DDX17 PE=1 SV=2	DDX17_HUMAN	UNIPROT_HUMAN_Reviewed_HumanOnly__20190805.fasta	80274	1	2	2	3	8.15e-05	0.0329	correct	TRUE	34072_1_WT_DMSO_5UL.26614.26614.2 File:"34072_1_WT_DMSO_5UL.raw", NativeID:"controllerType=0 controllerNumber=1 scan=26614"	GDGPIcLVLAPTR	R	E	0.997	46.5	33.1	46.5	2	c6: Carbamidomethyl (+57.02)		684.868	1367.72	1368.73	2	-0.002147	-1.569	5665.62	13416.2	242	254	TRUE
34072	34072_1_WT_DMSO_5UL	Probable ATP-dependent RNA helicase DDX17 OS=Homo sapiens OX=9606 GN=DDX17 PE=1 SV=2	DDX17_HUMAN	UNIPROT_HUMAN_Reviewed_HumanOnly__20190805.fasta	80274	1	2	2	3	8.15e-05	0.0329	correct	TRUE	34072_1_WT_DMSO_5UL.16645.16645.2 File:"34072_1_WT_DMSO_5UL.raw", NativeID:"controllerType=0 controllerNumber=1 scan=16645"	GVEIcIATPGR	R	L	0.997	49.2	31.2	42.6	2	c5: Carbamidomethyl (+57.02)		586.807	1171.6	1172.61	2	-0.002917	-2.488	4206.23	12488.8	294	304	TRUE
34072	34072_1_WT_DMSO_5UL	Guanine nucleotide-binding protein G(I)/G(S)/G(T) subunit beta-1 OS=Homo sapiens OX=9606 GN=GNB1 PE=1 SV=3	GBB1_HUMAN	UNIPROT_HUMAN_Reviewed_HumanOnly__20190805.fasta	37377.5	0.957	1	1	1	2.72e-05	0.0294	correct	TRUE	34072_1_WT_DMSO_5UL.8200.8200.2 File:"34072_1_WT_DMSO_5UL.raw", NativeID:"controllerType=0 controllerNumber=1 scan=8200"	LLVSASQDGK	R	L	0.982	26.5	31.4	22.1	2			509.281	1016.55	1017.56	2	-0.001934	-1.901	2331.89	21976.4	69	78	TRUE
34072	34072_1_WT_DMSO_5UL	Importin-5 OS=Homo sapiens OX=9606 GN=IPO5 PE=1 SV=4	IPO5_HUMAN	UNIPROT_HUMAN_Reviewed_HumanOnly__20190805.fasta	123632	0.924	1	1	1	2.72e-05	0.0182	correct	TRUE	34072_1_WT_DMSO_5UL.46471.46471.3 File:"34072_1_WT_DMSO_5UL.raw", NativeID:"controllerType=0 controllerNumber=1 scan=46471"	LVLEQVVTSIASVADTAEEK	K	F	0.968	32	37	30.4	2			701.377	2101.11	2102.12	3	-0.005441	-2.588	7599.06	9363.74	507	526	TRUE
34072	34072_1_WT_DMSO_5UL	Nucleolin OS=Homo sapiens OX=9606 GN=NCL PE=1 SV=3	NUCL_HUMAN	UNIPROT_HUMAN_Reviewed_HumanOnly__20190805.fasta	76615.9	1	5	5	5	0.000136	0.0592	correct	TRUE	34072_1_WT_DMSO_5UL.14830.14830.2 File:"34072_1_WT_DMSO_5UL.raw", NativeID:"controllerType=0 controllerNumber=1 scan=14830"	ALELTGLK	K	V	0.985	21.7	25.7	8.28	2			422.76	843.505	844.514	2	-0.00173	-2.048	3875.76	25710.4	363	370	TRUE
34072	34072_1_WT_DMSO_5UL	Nucleolin OS=Homo sapiens OX=9606 GN=NCL PE=1 SV=3	NUCL_HUMAN	UNIPROT_HUMAN_Reviewed_HumanOnly__20190805.fasta	76615.9	1	5	5	5	0.000136	0.0592	correct	TRUE	34072_1_WT_DMSO_5UL.7106.7106.2 File:"34072_1_WT_DMSO_5UL.raw", NativeID:"controllerType=0 controllerNumber=1 scan=7106"	ALVATPGK	K	K	0.985	19.1	25	18.4	2			378.734	755.453	756.462	2	-0.001354	-1.79	2070.92	22223.1	117	124	TRUE
34072	34072_1_WT_DMSO_5UL	Nucleolin OS=Homo sapiens OX=9606 GN=NCL PE=1 SV=3	NUCL_HUMAN	UNIPROT_HUMAN_Reviewed_HumanOnly__20190805.fasta	76615.9	1	5	5	5	0.000136	0.0592	correct	TRUE	34072_1_WT_DMSO_5UL.6969.6969.2 File:"34072_1_WT_DMSO_5UL.raw", NativeID:"controllerType=0 controllerNumber=1 scan=6969"	ESFDGSVR	K	A	0.99	58.7	25.2	49.5	2			448.708	895.402	896.411	2	-0.001802	-2.01	2039.04	23082.1	590	597	TRUE
34072	34072_1_WT_DMSO_5UL	Nucleolin OS=Homo sapiens OX=9606 GN=NCL PE=1 SV=3	NUCL_HUMAN	UNIPROT_HUMAN_Reviewed_HumanOnly__20190805.fasta	76615.9	1	5	5	5	0.000136	0.0592	correct	TRUE	34072_1_WT_DMSO_5UL.15138.15138.2 File:"34072_1_WT_DMSO_5UL.raw", NativeID:"controllerType=0 controllerNumber=1 scan=15138"	EVFEDAAEIR	K	L	0.992	29.2	29.8	22.9	2			589.787	1177.56	1178.57	2	-0.00227	-1.926	3936.46	17297.3	411	420	TRUE
34072	34072_1_WT_DMSO_5UL	Nucleolin OS=Homo sapiens OX=9606 GN=NCL PE=1 SV=3	NUCL_HUMAN	UNIPROT_HUMAN_Reviewed_HumanOnly__20190805.fasta	76615.9	1	5	5	5	0.000136	0.0592	correct	TRUE	34072_1_WT_DMSO_5UL.5626.5626.2 File:"34072_1_WT_DMSO_5UL.raw", NativeID:"controllerType=0 controllerNumber=1 scan=5626"	VAVATPAK	K	K	0.99	29.6	25	28	2			378.734	755.453	756.461	2	-0.001254	-1.658	1669.22	22272.7	72	79	TRUE
34072	34072_1_WT_DMSO_5UL	Multifunctional protein ADE2 OS=Homo sapiens OX=9606 GN=PAICS PE=1 SV=3	PUR6_HUMAN	UNIPROT_HUMAN_Reviewed_HumanOnly__20190805.fasta	47080	0.993	1	1	1	2.72e-05	0.0259	correct	TRUE	34072_1_WT_DMSO_5UL.17564.17564.2 File:"34072_1_WT_DMSO_5UL.raw", NativeID:"controllerType=0 controllerNumber=1 scan=17564"	EVYELLDSPGK	K	V	0.997	35.5	32	35.5	2			625.318	1248.62	1249.63	2	-0.002292	-1.834	4366.35	13652.3	20	30	TRUE
34072	34072_1_WT_DMSO_5UL	Serine hydroxymethyltransferase, mitochondrial OS=Homo sapiens OX=9606 GN=SHMT2 PE=1 SV=3	GLYM_HUMAN	UNIPROT_HUMAN_Reviewed_HumanOnly__20190805.fasta	55994.7	0.993	1	1	1	2.72e-05	0.0218	correct	TRUE	34072_1_WT_DMSO_5UL.21741.21741.2 File:"34072_1_WT_DMSO_5UL.raw", NativeID:"controllerType=0 controllerNumber=1 scan=21741"	VLELVSITANK	R	N	0.997	40.2	30.7	35.2	2			593.855	1185.7	1186.7	2	-0.001562	-1.316	5001.04	19573.4	399	409	TRUE
34072	34072_1_WT_DMSO_5UL	60S ribosomal protein L18 OS=Homo sapiens OX=9606 GN=RPL18 PE=1 SV=2	RL18_HUMAN	UNIPROT_HUMAN_Reviewed_HumanOnly__20190805.fasta	21635.2	1	2	2	2	5.43e-05	0.128	correct	TRUE	34072_1_WT_DMSO_5UL.17881.17881.2 File:"34072_1_WT_DMSO_5UL.raw", NativeID:"controllerType=0 controllerNumber=1 scan=17881"	TAVVVGTITDDVR	K	V	0.995	36.2	33.2	33.4	2			673.369	1344.72	1345.73	2	-0.002196	-1.632	4421.24	10822	79	91	TRUE
34072	34072_1_WT_DMSO_5UL	60S ribosomal protein L18 OS=Homo sapiens OX=9606 GN=RPL18 PE=1 SV=2	RL18_HUMAN	UNIPROT_HUMAN_Reviewed_HumanOnly__20190805.fasta	21635.2	1	2	2	2	5.43e-05	0.128	correct	TRUE	34072_1_WT_DMSO_5UL.14155.14155.2 File:"34072_1_WT_DMSO_5UL.raw", NativeID:"controllerType=0 controllerNumber=1 scan=14155"	TNSTFNQVVLK	R	R	0.989	35.7	32.4	34.8	2			625.839	1249.66	1250.67	2	-0.003	-2.399	3738.33	12429.2	39	49	TRUE
34072	34072_1_WT_DMSO_5UL	Heat shock 70 kDa protein 4 OS=Homo sapiens OX=9606 GN=HSPA4 PE=1 SV=4	HSP74_HUMAN	UNIPROT_HUMAN_Reviewed_HumanOnly__20190805.fasta	94331.9	0.993	1	1	1	2.72e-05	0.0155	correct	TRUE	34072_1_WT_DMSO_5UL.21088.21088.2 File:"34072_1_WT_DMSO_5UL.raw", NativeID:"controllerType=0 controllerNumber=1 scan=21088"	VLATAFDTTLGGR	K	K	0.997	48.2	32.9	46.7	2			661.358	1320.7	1321.71	2	-0.003434	-2.598	4916.62	15752.3	222	234	TRUE
34072	34072_1_WT_DMSO_5UL	14-3-3 protein gamma OS=Homo sapiens OX=9606 GN=YWHAG PE=1 SV=2	1433G_HUMAN	UNIPROT_HUMAN_Reviewed_HumanOnly__20190805.fasta	28303.1	0.948	1	1	1	2.72e-05	0.0972	correct	FALSE	34072_1_WT_DMSO_5UL.34199.34199.2 File:"34072_1_WT_DMSO_5UL.raw", NativeID:"controllerType=0 controllerNumber=1 scan=34199"	DSTLImQLLR	K	D	0.996	33.1	32.5	24.3	2		m6: Oxidation (+15.99)	603.331	1204.65	1205.66	2	-0.002205	-1.829	6584.56	12342.6	218	227	FALSE	1433E_HUMAN
34072	34072_1_WT_DMSO_5UL	14-3-3 protein gamma OS=Homo sapiens OX=9606 GN=YWHAG PE=1 SV=2	1433G_HUMAN	UNIPROT_HUMAN_Reviewed_HumanOnly__20190805.fasta	28303.1	0.948	1	1	1	2.72e-05	0.0972	correct	FALSE	34072_1_WT_DMSO_5UL.33636.33636.2 File:"34072_1_WT_DMSO_5UL.raw", NativeID:"controllerType=0 controllerNumber=1 scan=33636"	DSTLImQLLR	K	D	0.997	40.7	32.5	28.5	2		m6: Oxidation (+15.99)	603.331	1204.65	1205.66	2	-0.002083	-1.728	6524.44	10450.5	218	227	FALSE	1433E_HUMAN
34072	34072_1_WT_DMSO_5UL	14-3-3 protein gamma OS=Homo sapiens OX=9606 GN=YWHAG PE=1 SV=2	1433G_HUMAN	UNIPROT_HUMAN_Reviewed_HumanOnly__20190805.fasta	28303.1	0.948	1	1	1	2.72e-05	0.0972	correct	TRUE	34072_1_WT_DMSO_5UL.13849.13849.2 File:"34072_1_WT_DMSO_5UL.raw", NativeID:"controllerType=0 controllerNumber=1 scan=13849"	NVTELNEPLSNEER	K	N	0.978	30.9	31.9	28.3	2			822.396	1642.78	1643.79	2	-0.001942	-1.181	3669.44	6066.49	29	42	TRUE
34072	34072_1_WT_DMSO_5UL	Sodium/potassium-transporting ATPase subunit alpha-1 OS=Homo sapiens OX=9606 GN=ATP1A1 PE=1 SV=1	AT1A1_HUMAN	UNIPROT_HUMAN_Reviewed_HumanOnly__20190805.fasta	112900	1	2	2	2	5.43e-05	0.0235	correct	TRUE	34072_1_WT_DMSO_5UL.12565.12565.2 File:"34072_1_WT_DMSO_5UL.raw", NativeID:"controllerType=0 controllerNumber=1 scan=12565"	AVAGDASESALLK	R	C	0.95	21	32.7	21	2			616.329	1230.64	1231.65	2	-0.00214	-1.737	3380.33	8382.25	446	458	TRUE
34072	34072_1_WT_DMSO_5UL	Sodium/potassium-transporting ATPase subunit alpha-1 OS=Homo sapiens OX=9606 GN=ATP1A1 PE=1 SV=1	AT1A1_HUMAN	UNIPROT_HUMAN_Reviewed_HumanOnly__20190805.fasta	112900	1	2	2	2	5.43e-05	0.0235	correct	TRUE	34072_1_WT_DMSO_5UL.17698.17698.2 File:"34072_1_WT_DMSO_5UL.raw", NativeID:"controllerType=0 controllerNumber=1 scan=17698"	IVEIPFNSTNK	K	Y	0.996	34	32.6	25.7	2			631.342	1260.67	1261.68	2	-0.002184	-1.731	4388.17	12433.2	477	487	TRUE
34072	34072_1_WT_DMSO_5UL	Histone H4 OS=Homo sapiens OX=9606 GN=HIST1H4A PE=1 SV=2	H4_HUMAN	UNIPROT_HUMAN_Reviewed_HumanOnly__20190805.fasta	11367.7	1	3	3	3	8.15e-05	0.291	correct	TRUE	34072_1_WT_DMSO_5UL.11670.11670.3 File:"34072_1_WT_DMSO_5UL.raw", NativeID:"controllerType=0 controllerNumber=1 scan=11670"	DNIQGITKPAIR	R	R	0.984	26.6	31.9	12.6	2			442.589	1324.74	1325.75	3	-0.002529	-1.908	3158.5	47639.1	25	36	TRUE
34072	34072_1_WT_DMSO_5UL	Histone H4 OS=Homo sapiens OX=9606 GN=HIST1H4A PE=1 SV=2	H4_HUMAN	UNIPROT_HUMAN_Reviewed_HumanOnly__20190805.fasta	11367.7	1	3	3	3	8.15e-05	0.291	correct	TRUE	34072_1_WT_DMSO_5UL.14980.14980.2 File:"34072_1_WT_DMSO_5UL.raw", NativeID:"controllerType=0 controllerNumber=1 scan=14980"	ISGLIYEETR	R	G	0.978	23.6	31.5	18.9	2			590.813	1179.61	1180.62	2	-0.002124	-1.799	3903.65	19673.5	47	56	TRUE
34072	34072_1_WT_DMSO_5UL	Histone H4 OS=Homo sapiens OX=9606 GN=HIST1H4A PE=1 SV=2	H4_HUMAN	UNIPROT_HUMAN_Reviewed_HumanOnly__20190805.fasta	11367.7	1	3	3	3	8.15e-05	0.291	correct	TRUE	34072_1_WT_DMSO_5UL.21249.21249.2 File:"34072_1_WT_DMSO_5UL.raw", NativeID:"controllerType=0 controllerNumber=1 scan=21249"	VFLENVIR	K	D	0.99	37.3	29.5	35.2	2			495.292	988.569	989.578	2	-0.001564	-1.58	4938.61	50177.7	61	68	TRUE
34072	34072_1_WT_DMSO_5UL	Adenylate kinase 2, mitochondrial OS=Homo sapiens OX=9606 GN=AK2 PE=1 SV=2	KAD2_HUMAN	UNIPROT_HUMAN_Reviewed_HumanOnly__20190805.fasta	26479	0.972	1	1	1	2.72e-05	0.046	correct	TRUE	34072_1_WT_DMSO_5UL.12972.12972.2 File:"34072_1_WT_DMSO_5UL.raw", NativeID:"controllerType=0 controllerNumber=1 scan=12972"	AVLLGPPGAGK	R	G	0.989	27	26.6	14.7	2			490.3	978.585	979.594	2	-0.00123	-1.256	3476.28	19742.7	18	28	TRUE
34072	34072_1_WT_DMSO_5UL	Histone H2B type 1-C/E/F/G/I OS=Homo sapiens OX=9606 GN=HIST1H2BC PE=1 SV=4	H2B1C_HUMAN,H2B1D_HUMAN,H2B1H_HUMAN,H2B1K_HUMAN,H2B1L_HUMAN,H2B1M_HUMAN,H2B1N_HUMAN,H2B2F_HUMAN,H2BFS_HUMAN	UNIPROT_HUMAN_Reviewed_HumanOnly__20190805.fasta	13906.6	1	3	3	3	8.15e-05	0.23	correct	TRUE	34072_1_WT_DMSO_5UL.14020.14020.2 File:"34072_1_WT_DMSO_5UL.raw", NativeID:"controllerType=0 controllerNumber=1 scan=14020"	ESYSVYVYK	K	V	0.97	26.5	29.4	26.5	2			569.276	1136.54	1137.55	2	-0.001176	-1.034	3709.72	14437.9	36	44	TRUE
34072	34072_1_WT_DMSO_5UL	Histone H2B type 1-C/E/F/G/I OS=Homo sapiens OX=9606 GN=HIST1H2BC PE=1 SV=4	H2B1C_HUMAN,H2B1D_HUMAN,H2B1H_HUMAN,H2B1K_HUMAN,H2B1L_HUMAN,H2B1M_HUMAN,H2B1N_HUMAN,H2B2F_HUMAN,H2BFS_HUMAN	UNIPROT_HUMAN_Reviewed_HumanOnly__20190805.fasta	13906.6	1	3	3	3	8.15e-05	0.23	correct	TRUE	34072_1_WT_DMSO_5UL.18356.18356.2 File:"34072_1_WT_DMSO_5UL.raw", NativeID:"controllerType=0 controllerNumber=1 scan=18356"	LLLPGELAK	R	H	0.993	26.8	26.9	1.39	2			477.304	952.594	953.603	2	-0.00194	-2.034	4494.64	15135.8	101	109	TRUE
34072	34072_1_WT_DMSO_5UL	Histone H2B type 1-C/E/F/G/I OS=Homo sapiens OX=9606 GN=HIST1H2BC PE=1 SV=4	H2B1C_HUMAN,H2B1D_HUMAN,H2B1H_HUMAN,H2B1K_HUMAN,H2B1L_HUMAN,H2B1M_HUMAN,H2B1N_HUMAN,H2B2F_HUMAN,H2BFS_HUMAN	UNIPROT_HUMAN_Reviewed_HumanOnly__20190805.fasta	13906.6	1	3	3	3	8.15e-05	0.23	correct	TRUE	34072_1_WT_DMSO_5UL.4568.4568.3 File:"34072_1_WT_DMSO_5UL.raw", NativeID:"controllerType=0 controllerNumber=1 scan=4568"	QVHPDTGISSK	K	A	0.997	50.3	30.5	31.7	2			390.203	1167.59	1168.6	3	-0.002304	-1.972	1422.01	39398.4	48	58	TRUE
34072	34072_1_WT_DMSO_5UL	Heterogeneous nuclear ribonucleoprotein M OS=Homo sapiens OX=9606 GN=HNRNPM PE=1 SV=3	HNRPM_HUMAN	UNIPROT_HUMAN_Reviewed_HumanOnly__20190805.fasta	77517.3	0.983	1	1	1	2.72e-05	0.0151	correct	TRUE	34072_1_WT_DMSO_5UL.11093.11093.2 File:"34072_1_WT_DMSO_5UL.raw", NativeID:"controllerType=0 controllerNumber=1 scan=11093"	mGAGmGFGLER	R	M	0.993	22.9	25	16.6	2		m1: Oxidation (+15.99), m5: Oxidation (+15.99)	579.257	1156.5	1157.51	2	-0.002068	-1.787	3021.21	16175.7	486	496	TRUE
34072	34072_3_KO_DMSO_5UL	60S ribosomal protein L27a OS=Homo sapiens OX=9606 GN=RPL27A PE=1 SV=2	RL27A_HUMAN	UNIPROT_HUMAN_Reviewed_HumanOnly__20190805.fasta	16561.4	1	2	2	2	3.53e-05	0.155	correct	TRUE	34072_3_KO_DMSO_5UL.20801.20801.2 File:"34072_3_KO_DMSO_5UL.raw", NativeID:"controllerType=0 controllerNumber=1 scan=20801"	NQSFcPTVNLDK	R	L	0.988	28	29.3	28	2	c5: Carbamidomethyl (+57.02)		711.836	1421.66	1422.67	2	-0.003345	-2.351	3974.28	14861.5	66	77	TRUE
34072	34072_3_KO_DMSO_5UL	60S ribosomal protein L27a OS=Homo sapiens OX=9606 GN=RPL27A PE=1 SV=2	RL27A_HUMAN	UNIPROT_HUMAN_Reviewed_HumanOnly__20190805.fasta	16561.4	1	2	2	2	3.53e-05	0.155	correct	TRUE	34072_3_KO_DMSO_5UL.26420.26420.2 File:"34072_3_KO_DMSO_5UL.raw", NativeID:"controllerType=0 controllerNumber=1 scan=26420"	TGAAPIIDVVR	K	S	0.985	27.3	30.4	27.3	2			556.326	1110.64	1111.65	2	-0.001468	-1.321	4549.33	20367.1	95	105	TRUE
34072	34072_3_KO_DMSO_5UL	ATP-dependent RNA helicase DDX42 OS=Homo sapiens OX=9606 GN=DDX42 PE=1 SV=1	DDX42_HUMAN	UNIPROT_HUMAN_Reviewed_HumanOnly__20190805.fasta	102977	0.739	1	1	1	1.76e-05	0.00959	correct	FALSE	34072_3_KO_DMSO_5UL.15925.15925.2 File:"34072_3_KO_DMSO_5UL.raw", NativeID:"controllerType=0 controllerNumber=1 scan=15925"	TVINYDVAR	K	D	0.949	21.3	30.7	15.2	2			525.782	1049.55	1050.56	2	-0.001402	-1.334	3326.97	25105.3	569	577	TRUE
34072	34072_3_KO_DMSO_5UL	>sp|CATD_HUMAN|	>sp|CATD_HUMAN|,CATD_HUMAN	UNIPROT_HUMAN_Reviewed_HumanOnly__20190805.fasta	0	0.917	1	1	1	1.76e-05	0	correct	TRUE	34072_3_KO_DMSO_5UL.29128.29128.2 File:"34072_3_KO_DMSO_5UL.raw", NativeID:"controllerType=0 controllerNumber=1 scan=29128"	VSTLPAITLK	?	?	0.986	20.6	27.2	17.1	2			521.828	1041.64	1042.65	2	-0.001994	-1.912	4817.44	27992.2	0	0	TRUE
34072	34072_3_KO_DMSO_5UL	Pre-mRNA-processing factor 40 homolog A OS=Homo sapiens OX=9606 GN=PRPF40A PE=1 SV=2	PR40A_HUMAN	UNIPROT_HUMAN_Reviewed_HumanOnly__20190805.fasta	108807	0.903	1	1	1	1.76e-05	0.0136	correct	TRUE	34072_3_KO_DMSO_5UL.32570.32570.2 File:"34072_3_KO_DMSO_5UL.raw", NativeID:"controllerType=0 controllerNumber=1 scan=32570"	EPAFEDITLESER	K	K	0.984	23	30.4	14.2	2			768.363	1534.71	1535.72	2	-0.002894	-1.884	5128.83	8935.22	777	789	TRUE
34072	34072_3_KO_DMSO_5UL	Thymidylate synthase OS=Homo sapiens OX=9606 GN=TYMS PE=1 SV=3	TYSY_HUMAN	UNIPROT_HUMAN_Reviewed_HumanOnly__20190805.fasta	35717.3	0.982	1	1	1	1.76e-05	0.0351	correct	FALSE	34072_3_KO_DMSO_5UL.53280.53280.2 File:"34072_3_KO_DMSO_5UL.raw", NativeID:"controllerType=0 controllerNumber=1 scan=53280"	DFLDSLGFSTR	R	E	0.997	34.8	30	28.3	2			629.308	1256.6	1257.61	2	-0.0027	-2.147	6962.15	10339.1	116	126	TRUE
34072	34072_3_KO_DMSO_5UL	DnaJ homolog subfamily A member 2 OS=Homo sapiens OX=9606 GN=DNAJA2 PE=1 SV=1	DNJA2_HUMAN	UNIPROT_HUMAN_Reviewed_HumanOnly__20190805.fasta	45745.7	0.853	1	1	1	1.76e-05	0.0316	correct	TRUE	34072_3_KO_DMSO_5UL.7864.7864.2 File:"34072_3_KO_DMSO_5UL.raw", NativeID:"controllerType=0 controllerNumber=1 scan=7864"	NVLcSAcSGQGGK	K	S	0.974	16.7	26.3	16.7	2	c4: Carbamidomethyl (+57.02), c7: Carbamidomethyl (+57.02)		669.299	1336.58	1337.59	2	-0.002665	-1.992	2000.06	7800.82	140	152	TRUE
34072	34072_3_KO_DMSO_5UL	La-related protein 7 OS=Homo sapiens OX=9606 GN=LARP7 PE=1 SV=1	LARP7_HUMAN	UNIPROT_HUMAN_Reviewed_HumanOnly__20190805.fasta	66900.6	0.915	1	1	1	1.76e-05	0.0172	correct	FALSE	34072_3_KO_DMSO_5UL.16521.16521.2 File:"34072_3_KO_DMSO_5UL.raw", NativeID:"controllerType=0 controllerNumber=1 scan=16521"	IISTEPLPGR	K	K	0.986	23.7	30.4	20.2	2			541.813	1081.61	1082.62	2	-0.00219	-2.023	3420.78	18559.6	459	468	TRUE
34072	34072_3_KO_DMSO_5UL	Ataxin-2-like protein OS=Homo sapiens OX=9606 GN=ATXN2L PE=1 SV=2	ATX2L_HUMAN	UNIPROT_HUMAN_Reviewed_HumanOnly__20190805.fasta	113372	0.764	1	1	1	1.76e-05	0.00837	correct	FALSE	34072_3_KO_DMSO_5UL.8026.8026.2 File:"34072_3_KO_DMSO_5UL.raw", NativeID:"controllerType=0 controllerNumber=1 scan=8026"	EIESSPQYR	R	L	0.955	22.8	28.8	17.9	2			554.766	1107.52	1108.53	2	-0.002728	-2.461	2030.07	14312.3	302	310	TRUE
34072	34072_3_KO_DMSO_5UL	Glutaredoxin-3 OS=Homo sapiens OX=9606 GN=GLRX3 PE=1 SV=2	GLRX3_HUMAN	UNIPROT_HUMAN_Reviewed_HumanOnly__20190805.fasta	37432.8	0.786	1	1	1	1.76e-05	0.0328	correct	TRUE	34072_3_KO_DMSO_5UL.31749.31749.2 File:"34072_3_KO_DMSO_5UL.raw", NativeID:"controllerType=0 controllerNumber=1 scan=31749"	GELVGGLDIVK	K	E	0.96	22.6	30.1	10.8	2			550.32	1098.63	1099.64	2	-0.002696	-2.452	5053.49	23325.9	309	319	TRUE
34072	34072_3_KO_DMSO_5UL	FACT complex subunit SPT16 OS=Homo sapiens OX=9606 GN=SUPT16H PE=1 SV=1	SP16H_HUMAN	UNIPROT_HUMAN_Reviewed_HumanOnly__20190805.fasta	119917	1	2	2	2	3.53e-05	0.0191	correct	TRUE	34072_3_KO_DMSO_5UL.24643.24643.2 File:"34072_3_KO_DMSO_5UL.raw", NativeID:"controllerType=0 controllerNumber=1 scan=24643"	QDSLVINLNR	K	S	0.99	27.5	31.6	19.2	2			586.324	1170.63	1171.64	2	-0.002006	-1.712	4382.99	24999.5	648	657	TRUE
34072	34072_3_KO_DMSO_5UL	FACT complex subunit SPT16 OS=Homo sapiens OX=9606 GN=SUPT16H PE=1 SV=1	SP16H_HUMAN	UNIPROT_HUMAN_Reviewed_HumanOnly__20190805.fasta	119917	1	2	2	2	3.53e-05	0.0191	correct	TRUE	34072_3_KO_DMSO_5UL.10362.10362.2 File:"34072_3_KO_DMSO_5UL.raw", NativeID:"controllerType=0 controllerNumber=1 scan=10362"	VmEIVDADEK	R	V	0.963	17.1	28.4	15.5	2		m2: Oxidation (+15.99)	582.775	1163.54	1164.55	2	-0.002199	-1.888	2439.18	17492.9	202	211	TRUE
34072	34072_3_KO_DMSO_5UL	Pre-mRNA-splicing factor ATP-dependent RNA helicase DHX15 OS=Homo sapiens OX=9606 GN=DHX15 PE=1 SV=2	DHX15_HUMAN	UNIPROT_HUMAN_Reviewed_HumanOnly__20190805.fasta	90935.2	1	3	3	3	5.29e-05	0.039	correct	TRUE	34072_3_KO_DMSO_5UL.14262.14262.2 File:"34072_3_KO_DMSO_5UL.raw", NativeID:"controllerType=0 controllerNumber=1 scan=14262"	EAmNDPLLER	R	Y	0.99	27.4	28.3	17.6	2		m3: Oxidation (+15.99)	602.287	1202.56	1203.57	2	-0.001473	-1.224	3069.24	15649	244	253	TRUE
34072	34072_3_KO_DMSO_5UL	Pre-mRNA-splicing factor ATP-dependent RNA helicase DHX15 OS=Homo sapiens OX=9606 GN=DHX15 PE=1 SV=2	DHX15_HUMAN	UNIPROT_HUMAN_Reviewed_HumanOnly__20190805.fasta	90935.2	1	3	3	3	5.29e-05	0.039	correct	TRUE	34072_3_KO_DMSO_5UL.61202.61202.2 File:"34072_3_KO_DMSO_5UL.raw", NativeID:"controllerType=0 controllerNumber=1 scan=61202"	TLATDILMGVLK	R	E	0.997	64.3	31.8	61.1	2			637.872	1273.73	1274.74	2	-0.002282	-1.79	7419.52	17234.1	266	277	TRUE
34072	34072_3_KO_DMSO_5UL	Pre-mRNA-splicing factor ATP-dependent RNA helicase DHX15 OS=Homo sapiens OX=9606 GN=DHX15 PE=1 SV=2	DHX15_HUMAN	UNIPROT_HUMAN_Reviewed_HumanOnly__20190805.fasta	90935.2	1	3	3	3	5.29e-05	0.039	correct	TRUE	34072_3_KO_DMSO_5UL.5003.5003.2 File:"34072_3_KO_DMSO_5UL.raw", NativeID:"controllerType=0 controllerNumber=1 scan=5003"	VAAmSVAQR	R	V	0.989	25.5	30	17.3	2		m4: Oxidation (+15.99)	474.749	947.484	948.493	2	-0.001557	-1.642	1394.79	16386.4	196	204	TRUE
34072	34072_3_KO_DMSO_5UL	Gamma-enolase OS=Homo sapiens OX=9606 GN=ENO2 PE=1 SV=3	ENOG_HUMAN	UNIPROT_HUMAN_Reviewed_HumanOnly__20190805.fasta	47269.7	0.967	1	1	1	1.76e-05	0.023	correct	TRUE	34072_3_KO_DMSO_5UL.10993.10993.2 File:"34072_3_KO_DMSO_5UL.raw", NativeID:"controllerType=0 controllerNumber=1 scan=10993"	IEEELGDEAR	R	F	0.995	31	28.1	15.7	2			580.774	1159.53	1160.54	2	-0.001594	-1.373	2551.52	23466.9	413	422	TRUE
34072	34072_3_KO_DMSO_5UL	Glypican-4 OS=Homo sapiens OX=9606 GN=GPC4 PE=1 SV=4	GPC4_HUMAN	UNIPROT_HUMAN_Reviewed_HumanOnly__20190805.fasta	62412.5	0.752	1	1	1	1.76e-05	0.027	correct	TRUE	34072_3_KO_DMSO_5UL.33948.33948.2 File:"34072_3_KO_DMSO_5UL.raw", NativeID:"controllerType=0 controllerNumber=1 scan=33948"	TFAQGLAVAGDVVSK	R	V	0.952	21.7	34.3	19.9	2			731.897	1461.78	1462.79	2	-0.002744	-1.876	5251.6	15540.3	220	234	TRUE
34072	34072_3_KO_DMSO_5UL	40S ribosomal protein S16 OS=Homo sapiens OX=9606 GN=RPS16 PE=1 SV=2	RS16_HUMAN	UNIPROT_HUMAN_Reviewed_HumanOnly__20190805.fasta	16445.9	1	5	5	5	8.82e-05	0.308	correct	TRUE	34072_3_KO_DMSO_5UL.13895.13895.2 File:"34072_3_KO_DMSO_5UL.raw", NativeID:"controllerType=0 controllerNumber=1 scan=13895"	ALVAYYQK	K	Y	0.981	21	29.2	18.3	2			478.265	954.516	955.525	2	-0.001932	-2.022	3010.11	39898.3	91	98	TRUE
34072	34072_3_KO_DMSO_5UL	40S ribosomal protein S16 OS=Homo sapiens OX=9606 GN=RPS16 PE=1 SV=2	RS16_HUMAN	UNIPROT_HUMAN_Reviewed_HumanOnly__20190805.fasta	16445.9	1	5	5	5	8.82e-05	0.308	correct	TRUE	34072_3_KO_DMSO_5UL.23278.23278.2 File:"34072_3_KO_DMSO_5UL.raw", NativeID:"controllerType=0 controllerNumber=1 scan=23278"	DILIQYDR	K	T	0.977	22.6	30.9	15.6	2			518.276	1034.54	1035.55	2	-0.00181	-1.748	4242.98	30102.1	110	117	TRUE
34072	34072_3_KO_DMSO_5UL	40S ribosomal protein S16 OS=Homo sapiens OX=9606 GN=RPS16 PE=1 SV=2	RS16_HUMAN	UNIPROT_HUMAN_Reviewed_HumanOnly__20190805.fasta	16445.9	1	5	5	5	8.82e-05	0.308	correct	TRUE	34072_3_KO_DMSO_5UL.28624.28624.2 File:"34072_3_KO_DMSO_5UL.raw", NativeID:"controllerType=0 controllerNumber=1 scan=28624"	GPLQSVQVFGR	K	K	0.963	29.7	32.2	29.6	2			594.329	1186.64	1187.65	2	-0.003418	-2.878	4767.85	22491.9	5	15	TRUE
34072	34072_3_KO_DMSO_5UL	40S ribosomal protein S16 OS=Homo sapiens OX=9606 GN=RPS16 PE=1 SV=2	RS16_HUMAN	UNIPROT_HUMAN_Reviewed_HumanOnly__20190805.fasta	16445.9	1	5	5	5	8.82e-05	0.308	correct	TRUE	34072_3_KO_DMSO_5UL.48446.48446.2 File:"34072_3_KO_DMSO_5UL.raw", NativeID:"controllerType=0 controllerNumber=1 scan=48446"	LLEPVLLLGK	K	E	0.958	13.1	25	13.1	2			547.862	1093.71	1094.72	2	-0.002168	-1.98	6575.85	12603.6	51	60	TRUE
34072	34072_3_KO_DMSO_5UL	40S ribosomal protein S16 OS=Homo sapiens OX=9606 GN=RPS16 PE=1 SV=2	RS16_HUMAN	UNIPROT_HUMAN_Reviewed_HumanOnly__20190805.fasta	16445.9	1	5	5	5	8.82e-05	0.308	correct	TRUE	34072_3_KO_DMSO_5UL.15997.15997.2 File:"34072_3_KO_DMSO_5UL.raw", NativeID:"controllerType=0 controllerNumber=1 scan=15997"	TLLVADPR	R	R	0.988	19.9	25.9	4.87	2			442.763	883.511	884.52	2	-0.001666	-1.883	3337.37	97662.3	118	125	TRUE
34072	34072_3_KO_DMSO_5UL	Hydroxyacyl-coenzyme A dehydrogenase, mitochondrial OS=Homo sapiens OX=9606 GN=HADH PE=1 SV=3	HCDH_HUMAN	UNIPROT_HUMAN_Reviewed_HumanOnly__20190805.fasta	34294.2	0.828	1	1	1	1.76e-05	0.0255	correct	FALSE	34072_3_KO_DMSO_5UL.7643.7643.2 File:"34072_3_KO_DMSO_5UL.raw", NativeID:"controllerType=0 controllerNumber=1 scan=7643"	AGDEFVEK	K	T	0.969	20.8	25.5	15.6	2			447.713	893.412	894.42	2	-0.001026	-1.147	1960.97	38168.6	88	95	TRUE
34072	34072_3_KO_DMSO_5UL	Very-long-chain enoyl-CoA reductase OS=Homo sapiens OX=9606 GN=TECR PE=1 SV=1	TECR_HUMAN	UNIPROT_HUMAN_Reviewed_HumanOnly__20190805.fasta	36036	0.951	1	1	1	1.76e-05	0.039	correct	FALSE	34072_3_KO_DMSO_5UL.36331.36331.2 File:"34072_3_KO_DMSO_5UL.raw", NativeID:"controllerType=0 controllerNumber=1 scan=36331"	LPVGTTATLYFR	K	D	0.992	29.4	33.1	27.1	2			669.873	1337.73	1338.74	2	-0.00244	-1.823	5503.93	11145.5	68	79	TRUE
34072	34072_3_KO_DMSO_5UL	Proteasome subunit alpha type-2 OS=Homo sapiens OX=9606 GN=PSMA2 PE=1 SV=2	PSA2_HUMAN	UNIPROT_HUMAN_Reviewed_HumanOnly__20190805.fasta	25898.9	1	2	2	2	3.53e-05	0.171	correct	FALSE	34072_3_KO_DMSO_5UL.60654.60654.3 File:"34072_3_KO_DMSO_5UL.raw", NativeID:"controllerType=0 controllerNumber=1 scan=60654"	LVQIEYALAAVAGGAPSVGIK	K	A	0.997	60.5	35	51.1	2			676.388	2026.14	2027.15	3	-0.003197	-1.577	7390.15	19202.5	19	39	TRUE
34072	34072_3_KO_DMSO_5UL	Proteasome subunit alpha type-2 OS=Homo sapiens OX=9606 GN=PSMA2 PE=1 SV=2	PSA2_HUMAN	UNIPROT_HUMAN_Reviewed_HumanOnly__20190805.fasta	25898.9	1	2	2	2	3.53e-05	0.171	correct	FALSE	34072_3_KO_DMSO_5UL.62129.62129.3 File:"34072_3_KO_DMSO_5UL.raw", NativeID:"controllerType=0 controllerNumber=1 scan=62129"	YNEDLELEDAIHTAILTLK	R	E	0.987	29.1	37.4	29.1	2			734.716	2201.12	2201.13	3	0.9982	-2.043	7472.56	14875.3	178	196	TRUE
34072	34072_3_KO_DMSO_5UL	Signal recognition particle 14 kDa protein OS=Homo sapiens OX=9606 GN=SRP14 PE=1 SV=2	SRP14_HUMAN	UNIPROT_HUMAN_Reviewed_HumanOnly__20190805.fasta	14570.6	0.917	1	1	1	1.76e-05	0.0588	correct	TRUE	34072_3_KO_DMSO_5UL.6762.6762.2 File:"34072_3_KO_DMSO_5UL.raw", NativeID:"controllerType=0 controllerNumber=1 scan=6762"	ISTVVSSK	K	E	0.986	20.7	25	20.7	2			410.742	819.469	820.477	2	-0.001262	-1.538	1729	51503.2	67	74	TRUE
34072	34072_3_KO_DMSO_5UL	Electron transfer flavoprotein subunit beta OS=Homo sapiens OX=9606 GN=ETFB PE=1 SV=3	ETFB_HUMAN	UNIPROT_HUMAN_Reviewed_HumanOnly__20190805.fasta	27843.6	1	3	3	3	5.29e-05	0.11	correct	TRUE	34072_3_KO_DMSO_5UL.19867.19867.2 File:"34072_3_KO_DMSO_5UL.raw", NativeID:"controllerType=0 controllerNumber=1 scan=19867"	EIDGGLETLR	R	L	0.996	36.6	30.7	27	2			551.789	1101.56	1102.57	2	-0.002686	-2.436	3860.89	33396.4	165	174	TRUE
34072	34072_3_KO_DMSO_5UL	Electron transfer flavoprotein subunit beta OS=Homo sapiens OX=9606 GN=ETFB PE=1 SV=3	ETFB_HUMAN	UNIPROT_HUMAN_Reviewed_HumanOnly__20190805.fasta	27843.6	1	3	3	3	5.29e-05	0.11	correct	TRUE	34072_3_KO_DMSO_5UL.26589.26589.2 File:"34072_3_KO_DMSO_5UL.raw", NativeID:"controllerType=0 controllerNumber=1 scan=26589"	LPAVVTADLR	K	L	0.992	29.9	29	29.9	2			527.815	1053.62	1054.63	2	-0.002428	-2.302	4565.01	23020.7	177	186	TRUE
34072	34072_3_KO_DMSO_5UL	Electron transfer flavoprotein subunit beta OS=Homo sapiens OX=9606 GN=ETFB PE=1 SV=3	ETFB_HUMAN	UNIPROT_HUMAN_Reviewed_HumanOnly__20190805.fasta	27843.6	1	3	3	3	5.29e-05	0.11	correct	TRUE	34072_3_KO_DMSO_5UL.31172.31172.2 File:"34072_3_KO_DMSO_5UL.raw", NativeID:"controllerType=0 controllerNumber=1 scan=31172"	VDLVLLGK	K	Q	0.984	20	25	20	2			428.778	855.541	856.55	2	-0.001814	-2.118	5001.72	23926.3	117	124	TRUE
34072	34072_3_KO_DMSO_5UL	ATP synthase subunit beta, mitochondrial OS=Homo sapiens OX=9606 GN=ATP5F1B PE=1 SV=3	ATPB_HUMAN	UNIPROT_HUMAN_Reviewed_HumanOnly__20190805.fasta	56560.6	1	5	5	5	8.82e-05	0.106	correct	TRUE	34072_3_KO_DMSO_5UL.25477.25477.2 File:"34072_3_KO_DMSO_5UL.raw", NativeID:"controllerType=0 controllerNumber=1 scan=25477"	IGLFGGAGVGK	K	T	0.993	26.4	29.4	19	2			488.284	974.553	975.562	2	-0.00185	-1.896	4463.02	26681.8	202	212	TRUE
34072	34072_3_KO_DMSO_5UL	ATP synthase subunit beta, mitochondrial OS=Homo sapiens OX=9606 GN=ATP5F1B PE=1 SV=3	ATPB_HUMAN	UNIPROT_HUMAN_Reviewed_HumanOnly__20190805.fasta	56560.6	1	5	5	5	8.82e-05	0.106	correct	TRUE	34072_3_KO_DMSO_5UL.21553.21553.2 File:"34072_3_KO_DMSO_5UL.raw", NativeID:"controllerType=0 controllerNumber=1 scan=21553"	ImNVIGEPIDER	R	G	0.967	21	31.9	18.9	2		m2: Oxidation (+15.99)	701.354	1400.69	1401.7	2	-0.002753	-1.964	4055.98	15494.5	144	155	TRUE
34072	34072_3_KO_DMSO_5UL	ATP synthase subunit beta, mitochondrial OS=Homo sapiens OX=9606 GN=ATP5F1B PE=1 SV=3	ATPB_HUMAN	UNIPROT_HUMAN_Reviewed_HumanOnly__20190805.fasta	56560.6	1	5	5	5	8.82e-05	0.106	correct	TRUE	34072_3_KO_DMSO_5UL.19004.19004.2 File:"34072_3_KO_DMSO_5UL.raw", NativeID:"controllerType=0 controllerNumber=1 scan=19004"	IPVGPETLGR	K	I	0.997	33	29.5	33	2			519.8	1037.59	1038.59	2	-0.001624	-1.564	3756.28	39161.6	134	143	TRUE
34072	34072_3_KO_DMSO_5UL	ATP synthase subunit beta, mitochondrial OS=Homo sapiens OX=9606 GN=ATP5F1B PE=1 SV=3	ATPB_HUMAN	UNIPROT_HUMAN_Reviewed_HumanOnly__20190805.fasta	56560.6	1	5	5	5	8.82e-05	0.106	correct	TRUE	34072_3_KO_DMSO_5UL.62012.62012.2 File:"34072_3_KO_DMSO_5UL.raw", NativeID:"controllerType=0 controllerNumber=1 scan=62012"	TVLIMELINNVAK	K	A	0.983	29.1	32.8	21.8	2			729.423	1456.83	1457.84	2	-0.001808	-1.24	7465.08	11647.1	213	225	TRUE
34072	34072_3_KO_DMSO_5UL	ATP synthase subunit beta, mitochondrial OS=Homo sapiens OX=9606 GN=ATP5F1B PE=1 SV=3	ATPB_HUMAN	UNIPROT_HUMAN_Reviewed_HumanOnly__20190805.fasta	56560.6	1	5	5	5	8.82e-05	0.106	correct	TRUE	34072_3_KO_DMSO_5UL.32189.32189.2 File:"34072_3_KO_DMSO_5UL.raw", NativeID:"controllerType=0 controllerNumber=1 scan=32189"	VVDLLAPYAK	K	G	0.997	59.9	30.8	59.2	2			544.82	1087.63	1088.64	2	-0.002286	-2.1	5093.91	23436.3	189	198	TRUE
34072	34072_3_KO_DMSO_5UL	Kinesin-like protein KIF1A OS=Homo sapiens OX=9606 GN=KIF1A PE=1 SV=2	KIF1A_HUMAN	UNIPROT_HUMAN_Reviewed_HumanOnly__20190805.fasta	191067	0.762	1	1	1	1.76e-05	0.00592	correct	TRUE	34072_3_KO_DMSO_5UL.11197.11197.2 File:"34072_3_KO_DMSO_5UL.raw", NativeID:"controllerType=0 controllerNumber=1 scan=11197"	PSPLEAPNER	R	Q	0.954	18	30.3	18	2			555.282	1108.55	1109.56	2	-0.00208	-1.875	2584.07	20617.2	1438	1447	TRUE
34072	34072_3_KO_DMSO_5UL	Heterogeneous nuclear ribonucleoprotein R OS=Homo sapiens OX=9606 GN=HNRNPR PE=1 SV=1	HNRPR_HUMAN	UNIPROT_HUMAN_Reviewed_HumanOnly__20190805.fasta	70943.9	1	3	3	3	5.29e-05	0.049	correct	TRUE	34072_3_KO_DMSO_5UL.28574.28574.2 File:"34072_3_KO_DMSO_5UL.raw", NativeID:"controllerType=0 controllerNumber=1 scan=28574"	AGPIWDLR	K	L	0.96	18.8	28.4	16.2	2			464.255	926.496	927.505	2	-0.00199	-2.145	4762.05	29553.6	188	195	TRUE
34072	34072_3_KO_DMSO_5UL	Heterogeneous nuclear ribonucleoprotein R OS=Homo sapiens OX=9606 GN=HNRNPR PE=1 SV=1	HNRPR_HUMAN	UNIPROT_HUMAN_Reviewed_HumanOnly__20190805.fasta	70943.9	1	3	3	3	5.29e-05	0.049	correct	TRUE	34072_3_KO_DMSO_5UL.47402.47402.2 File:"34072_3_KO_DMSO_5UL.raw", NativeID:"controllerType=0 controllerNumber=1 scan=47402"	NLATTVTEEILEK	R	S	0.961	26	34	23.1	2			730.895	1459.78	1460.78	2	-0.001806	-1.236	6484.5	21503.2	347	359	TRUE
34072	34072_3_KO_DMSO_5UL	Heterogeneous nuclear ribonucleoprotein R OS=Homo sapiens OX=9606 GN=HNRNPR PE=1 SV=1	HNRPR_HUMAN	UNIPROT_HUMAN_Reviewed_HumanOnly__20190805.fasta	70943.9	1	3	3	3	5.29e-05	0.049	correct	TRUE	34072_3_KO_DMSO_5UL.19590.19590.2 File:"34072_3_KO_DMSO_5UL.raw", NativeID:"controllerType=0 controllerNumber=1 scan=19590"	TLIEAGLPQK	K	V	0.958	17.5	29.4	10.4	2			535.315	1068.62	1069.63	2	-0.002106	-1.969	3827.87	35739.8	32	41	TRUE
34072	34072_3_KO_DMSO_5UL	60S ribosomal protein L8 OS=Homo sapiens OX=9606 GN=RPL8 PE=1 SV=2	RL8_HUMAN	UNIPROT_HUMAN_Reviewed_HumanOnly__20190805.fasta	28024.8	0.756	1	1	1	1.76e-05	0.0428	correct	TRUE	34072_3_KO_DMSO_5UL.10915.10915.2 File:"34072_3_KO_DMSO_5UL.raw", NativeID:"controllerType=0 controllerNumber=1 scan=10915"	AVVGVVAGGGR	R	I	0.953	15.1	27.5	12.2	2			471.279	940.544	941.553	2	-0.001794	-1.905	2540.48	48012	164	174	TRUE
34072	34072_3_KO_DMSO_5UL	60S ribosomal protein L7 OS=Homo sapiens OX=9606 GN=RPL7 PE=1 SV=1	RL7_HUMAN	UNIPROT_HUMAN_Reviewed_HumanOnly__20190805.fasta	29227.7	0.982	1	1	1	1.76e-05	0.0444	correct	TRUE	34072_3_KO_DMSO_5UL.28875.28875.2 File:"34072_3_KO_DMSO_5UL.raw", NativeID:"controllerType=0 controllerNumber=1 scan=28875"	IALTDNALIAR	R	S	0.997	59.6	30.6	54.8	2			585.845	1169.67	1170.68	2	-0.00219	-1.871	4791.97	32208.1	167	177	TRUE
34072	34072_3_KO_DMSO_5UL	COP9 signalosome complex subunit 6 OS=Homo sapiens OX=9606 GN=COPS6 PE=1 SV=1	CSN6_HUMAN	UNIPROT_HUMAN_Reviewed_HumanOnly__20190805.fasta	36163.5	0.871	1	1	1	1.76e-05	0.0336	correct	FALSE	34072_3_KO_DMSO_5UL.34519.34519.2 File:"34072_3_KO_DMSO_5UL.raw", NativeID:"controllerType=0 controllerNumber=1 scan=34519"	PVQVIGALIGK	R	Q	0.978	16.9	25.8	16.9	2			547.849	1093.68	1094.69	2	-0.002114	-1.931	5305.5	20567.2	65	75	TRUE
34072	34072_3_KO_DMSO_5UL	Proteasome subunit alpha type-3 OS=Homo sapiens OX=9606 GN=PSMA3 PE=1 SV=2	PSA3_HUMAN	UNIPROT_HUMAN_Reviewed_HumanOnly__20190805.fasta	28433.7	0.982	1	1	1	1.76e-05	0.0471	correct	TRUE	34072_3_KO_DMSO_5UL.13204.13204.2 File:"34072_3_KO_DMSO_5UL.raw", NativeID:"controllerType=0 controllerNumber=1 scan=13204"	AVENSSTAIGIR	K	C	0.997	47.6	32.7	43.8	2			609.327	1216.64	1217.65	2	-0.00167	-1.371	2904.45	29166.5	30	41	TRUE
34072	34072_3_KO_DMSO_5UL	Hsc70-interacting protein OS=Homo sapiens OX=9606 GN=ST13 PE=1 SV=2	F10A1_HUMAN	UNIPROT_HUMAN_Reviewed_HumanOnly__20190805.fasta	41332.4	0.86	1	1	1	1.76e-05	0.0325	correct	TRUE	34072_3_KO_DMSO_5UL.17392.17392.2 File:"34072_3_KO_DMSO_5UL.raw", NativeID:"controllerType=0 controllerNumber=1 scan=17392"	LDYDEDASAmLK	K	E	0.976	23.3	25.9	23.3	2		m10: Oxidation (+15.99)	693.807	1385.6	1386.61	2	-0.003555	-2.564	3542.04	10154.8	211	222	TRUE
34072	34072_3_KO_DMSO_5UL	Eukaryotic translation initiation factor 2 subunit 1 OS=Homo sapiens OX=9606 GN=EIF2S1 PE=1 SV=3	IF2A_HUMAN	UNIPROT_HUMAN_Reviewed_HumanOnly__20190805.fasta	36112.7	1	2	2	2	3.53e-05	0.054	correct	TRUE	34072_3_KO_DMSO_5UL.16317.16317.2 File:"34072_3_KO_DMSO_5UL.raw", NativeID:"controllerType=0 controllerNumber=1 scan=16317"	EVLINNINR	R	R	0.993	32.1	30.5	25.5	2			542.808	1083.6	1084.61	2	-0.0014	-1.291	3391.13	24564.5	174	182	TRUE
34072	34072_3_KO_DMSO_5UL	Eukaryotic translation initiation factor 2 subunit 1 OS=Homo sapiens OX=9606 GN=EIF2S1 PE=1 SV=3	IF2A_HUMAN	UNIPROT_HUMAN_Reviewed_HumanOnly__20190805.fasta	36112.7	1	2	2	2	3.53e-05	0.054	correct	TRUE	34072_3_KO_DMSO_5UL.21207.21207.2 File:"34072_3_KO_DMSO_5UL.raw", NativeID:"controllerType=0 controllerNumber=1 scan=21207"	INLIAPPR	K	Y	0.965	21.9	25	15.6	2			447.282	892.549	893.557	2	-0.0007059	-0.79	4020.44	45357.3	227	234	TRUE
34072	34072_3_KO_DMSO_5UL	Protein transport protein Sec31A OS=Homo sapiens OX=9606 GN=SEC31A PE=1 SV=3	SC31A_HUMAN	UNIPROT_HUMAN_Reviewed_HumanOnly__20190805.fasta	133017	0.999	2	2	2	3.53e-05	0.0131	correct	TRUE	34072_3_KO_DMSO_5UL.18426.18426.2 File:"34072_3_KO_DMSO_5UL.raw", NativeID:"controllerType=0 controllerNumber=1 scan=18426"	LVTFENVR	K	M	0.949	17.4	30.2	7.36	2			489.273	976.532	977.541	2	-0.001786	-1.827	3679.65	26241.6	404	411	TRUE
34072	34072_3_KO_DMSO_5UL	Protein transport protein Sec31A OS=Homo sapiens OX=9606 GN=SEC31A PE=1 SV=3	SC31A_HUMAN	UNIPROT_HUMAN_Reviewed_HumanOnly__20190805.fasta	133017	0.999	2	2	2	3.53e-05	0.0131	correct	TRUE	34072_3_KO_DMSO_5UL.8329.8329.2 File:"34072_3_KO_DMSO_5UL.raw", NativeID:"controllerType=0 controllerNumber=1 scan=8329"	VNFEDDSR	K	G	0.99	22.7	25	22.7	2			491.216	980.418	981.427	2	-0.001538	-1.567	2088.15	25749.6	479	486	TRUE
34072	34072_3_KO_DMSO_5UL	Programmed cell death 6-interacting protein OS=Homo sapiens OX=9606 GN=PDCD6IP PE=1 SV=1	PDC6I_HUMAN	UNIPROT_HUMAN_Reviewed_HumanOnly__20190805.fasta	96025.4	1	3	3	3	5.29e-05	0.03	correct	TRUE	34072_3_KO_DMSO_5UL.17701.17701.2 File:"34072_3_KO_DMSO_5UL.raw", NativeID:"controllerType=0 controllerNumber=1 scan=17701"	EILDESLR	R	L	0.973	23.1	30.7	2.24	2			487.76	973.506	974.515	2	-0.002154	-2.21	3587.33	26255	449	456	TRUE
34072	34072_3_KO_DMSO_5UL	Programmed cell death 6-interacting protein OS=Homo sapiens OX=9606 GN=PDCD6IP PE=1 SV=1	PDC6I_HUMAN	UNIPROT_HUMAN_Reviewed_HumanOnly__20190805.fasta	96025.4	1	3	3	3	5.29e-05	0.03	correct	TRUE	34072_3_KO_DMSO_5UL.21990.21990.2 File:"34072_3_KO_DMSO_5UL.raw", NativeID:"controllerType=0 controllerNumber=1 scan=21990"	ETVLSALSR	K	E	0.997	36	30.5	27.5	2			488.276	974.538	975.547	2	-0.00167	-1.712	4100.17	28385.1	165	173	TRUE
34072	34072_3_KO_DMSO_5UL	Programmed cell death 6-interacting protein OS=Homo sapiens OX=9606 GN=PDCD6IP PE=1 SV=1	PDC6I_HUMAN	UNIPROT_HUMAN_Reviewed_HumanOnly__20190805.fasta	96025.4	1	3	3	3	5.29e-05	0.03	correct	TRUE	34072_3_KO_DMSO_5UL.27691.27691.2 File:"34072_3_KO_DMSO_5UL.raw", NativeID:"controllerType=0 controllerNumber=1 scan=27691"	EVFPVLAAK	K	H	0.961	18.1	29.7	8.53	2			487.289	972.563	973.572	2	-0.001812	-1.861	4677.72	22696.1	240	248	TRUE
34072	34072_3_KO_DMSO_5UL	Ras-related protein Rab-2A OS=Homo sapiens OX=9606 GN=RAB2A PE=1 SV=1	RAB2A_HUMAN	UNIPROT_HUMAN_Reviewed_HumanOnly__20190805.fasta	23546.2	0.847	1	1	1	1.76e-05	0.0613	correct	TRUE	34072_3_KO_DMSO_5UL.40176.40176.2 File:"34072_3_KO_DMSO_5UL.raw", NativeID:"controllerType=0 controllerNumber=1 scan=40176"	GAAGALLVYDITR	R	R	0.973	22.9	32.8	20	2			660.368	1318.72	1319.73	2	-0.002528	-1.916	5853.07	16819	78	90	TRUE
34072	34072_3_KO_DMSO_5UL	60S ribosomal protein L27 OS=Homo sapiens OX=9606 GN=RPL27 PE=1 SV=2	RL27_HUMAN	UNIPROT_HUMAN_Reviewed_HumanOnly__20190805.fasta	15798.4	0.948	1	1	1	1.76e-05	0.0662	correct	TRUE	34072_3_KO_DMSO_5UL.26028.26028.2 File:"34072_3_KO_DMSO_5UL.raw", NativeID:"controllerType=0 controllerNumber=1 scan=26028"	YSVDIPLDK	R	T	0.992	29.6	31.1	25.4	2			525.278	1048.54	1049.55	2	-0.002304	-2.195	4515.79	22470.1	85	93	TRUE
34072	34072_3_KO_DMSO_5UL	WD repeat-containing protein 1 OS=Homo sapiens OX=9606 GN=WDR1 PE=1 SV=4	WDR1_HUMAN	UNIPROT_HUMAN_Reviewed_HumanOnly__20190805.fasta	66193.2	1	4	4	4	7.06e-05	0.0743	correct	TRUE	34072_3_KO_DMSO_5UL.8926.8926.2 File:"34072_3_KO_DMSO_5UL.raw", NativeID:"controllerType=0 controllerNumber=1 scan=8926"	IAVVGEGR	R	E	0.99	32.9	25	24.2	2			400.734	799.453	800.463	2	-0.001866	-2.331	2190.52	63457.8	117	124	TRUE
34072	34072_3_KO_DMSO_5UL	WD repeat-containing protein 1 OS=Homo sapiens OX=9606 GN=WDR1 PE=1 SV=4	WDR1_HUMAN	UNIPROT_HUMAN_Reviewed_HumanOnly__20190805.fasta	66193.2	1	4	4	4	7.06e-05	0.0743	correct	TRUE	34072_3_KO_DMSO_5UL.43922.43922.2 File:"34072_3_KO_DMSO_5UL.raw", NativeID:"controllerType=0 controllerNumber=1 scan=43922"	LATGSDDNcAAFFEGPPFK	R	F	0.977	24.5	29.1	24.5	2	c9: Carbamidomethyl (+57.02)		1022.46	2042.9	2043.91	2	-0.004759	-2.329	6178.13	5426.28	162	180	TRUE
34072	34072_3_KO_DMSO_5UL	WD repeat-containing protein 1 OS=Homo sapiens OX=9606 GN=WDR1 PE=1 SV=4	WDR1_HUMAN	UNIPROT_HUMAN_Reviewed_HumanOnly__20190805.fasta	66193.2	1	4	4	4	7.06e-05	0.0743	correct	TRUE	34072_3_KO_DMSO_5UL.35731.35731.2 File:"34072_3_KO_DMSO_5UL.raw", NativeID:"controllerType=0 controllerNumber=1 scan=35731"	LYSILGTTLK	R	D	0.981	21	29.3	13.8	2			554.833	1107.65	1108.66	2	-0.002096	-1.891	5440.21	17016.5	471	480	TRUE
34072	34072_3_KO_DMSO_5UL	WD repeat-containing protein 1 OS=Homo sapiens OX=9606 GN=WDR1 PE=1 SV=4	WDR1_HUMAN	UNIPROT_HUMAN_Reviewed_HumanOnly__20190805.fasta	66193.2	1	4	4	4	7.06e-05	0.0743	correct	TRUE	34072_3_KO_DMSO_5UL.5048.5048.2 File:"34072_3_KO_DMSO_5UL.raw", NativeID:"controllerType=0 controllerNumber=1 scan=5048"	VcALGGSK	K	A	0.973	17.2	26.5	1.98	2	c2: Carbamidomethyl (+57.02)		396.207	790.4	791.408	2	-0.001325	-1.675	1402.27	42600.2	224	231	TRUE
34072	34072_3_KO_DMSO_5UL	Serine/threonine-protein phosphatase 2A catalytic subunit beta isoform OS=Homo sapiens OX=9606 GN=PPP2CB PE=1 SV=1	PP2AB_HUMAN	UNIPROT_HUMAN_Reviewed_HumanOnly__20190805.fasta	35575.4	0.829	1	1	1	1.76e-05	0.0356	correct	TRUE	34072_3_KO_DMSO_5UL.41922.41922.2 File:"34072_3_KO_DMSO_5UL.raw", NativeID:"controllerType=0 controllerNumber=1 scan=41922"	YSFLQFDPAPR	K	R	0.969	25	31.1	24.5	2			670.834	1339.65	1340.66	2	-0.00312	-2.327	6006.11	16855.8	284	294	TRUE
34072	34072_3_KO_DMSO_5UL	Protein SEC13 homolog OS=Homo sapiens OX=9606 GN=SEC13 PE=1 SV=3	SEC13_HUMAN	UNIPROT_HUMAN_Reviewed_HumanOnly__20190805.fasta	35539.6	0.868	1	2	2	3.53e-05	0.0342	correct	FALSE	34072_3_KO_DMSO_5UL.41480.41480.2 File:"34072_3_KO_DMSO_5UL.raw", NativeID:"controllerType=0 controllerNumber=1 scan=41480"	nGGQILIADLR	R	G	0.955	21.3	31.6	7.16	2		n1: Deamidated (+0.98)	585.826	1169.64	1170.65	2	-0.002406	-2.055	5966.83	19257.1	44	54	TRUE
34072	34072_3_KO_DMSO_5UL	Protein SEC13 homolog OS=Homo sapiens OX=9606 GN=SEC13 PE=1 SV=3	SEC13_HUMAN	UNIPROT_HUMAN_Reviewed_HumanOnly__20190805.fasta	35539.6	0.868	1	2	2	3.53e-05	0.0342	correct	FALSE	34072_3_KO_DMSO_5UL.29877.29877.2 File:"34072_3_KO_DMSO_5UL.raw", NativeID:"controllerType=0 controllerNumber=1 scan=29877"	NGGQILIADLR	R	G	0.977	26.5	31	14.5	2			585.334	1168.65	1169.66	2	-0.002764	-2.363	4881.13	19843.9	44	54	TRUE
34072	34072_3_KO_DMSO_5UL	Glutathione S-transferase omega-1 OS=Homo sapiens OX=9606 GN=GSTO1 PE=1 SV=2	GSTO1_HUMAN	UNIPROT_HUMAN_Reviewed_HumanOnly__20190805.fasta	27567.2	1	2	2	2	3.53e-05	0.0996	correct	TRUE	34072_3_KO_DMSO_5UL.15323.15323.2 File:"34072_3_KO_DMSO_5UL.raw", NativeID:"controllerType=0 controllerNumber=1 scan=15323"	GSAPPGPVPEGSIR	K	I	0.989	29.9	32.9	29.8	2			660.848	1319.68	1320.69	2	-0.001956	-1.481	3242.97	18317.9	12	25	TRUE
34072	34072_3_KO_DMSO_5UL	Glutathione S-transferase omega-1 OS=Homo sapiens OX=9606 GN=GSTO1 PE=1 SV=2	GSTO1_HUMAN	UNIPROT_HUMAN_Reviewed_HumanOnly__20190805.fasta	27567.2	1	2	2	2	3.53e-05	0.0996	correct	TRUE	34072_3_KO_DMSO_5UL.38638.38638.2 File:"34072_3_KO_DMSO_5UL.raw", NativeID:"controllerType=0 controllerNumber=1 scan=38638"	VPSLVGSFIR	K	S	0.993	29.9	30.6	25.3	2			537.818	1073.62	1074.63	2	-0.002302	-2.142	5713.06	19717.8	123	132	TRUE
34072	34072_3_KO_DMSO_5UL	Annexin A1 OS=Homo sapiens OX=9606 GN=ANXA1 PE=1 SV=2	ANXA1_HUMAN	UNIPROT_HUMAN_Reviewed_HumanOnly__20190805.fasta	38715.9	1	2	2	2	3.53e-05	0.0694	correct	TRUE	34072_3_KO_DMSO_5UL.7991.7991.2 File:"34072_3_KO_DMSO_5UL.raw", NativeID:"controllerType=0 controllerNumber=1 scan=7991"	ALYEAGER	R	R	0.976	20.3	27.6	12.1	2			454.727	907.439	908.447	2	-0.001396	-1.537	2024.11	31262.2	205	212	TRUE
34072	34072_3_KO_DMSO_5UL	Annexin A1 OS=Homo sapiens OX=9606 GN=ANXA1 PE=1 SV=2	ANXA1_HUMAN	UNIPROT_HUMAN_Reviewed_HumanOnly__20190805.fasta	38715.9	1	2	2	2	3.53e-05	0.0694	correct	TRUE	34072_3_KO_DMSO_5UL.60591.60591.2 File:"34072_3_KO_DMSO_5UL.raw", NativeID:"controllerType=0 controllerNumber=1 scan=60591"	GLGTDEDTLIEILASR	K	T	0.995	41.2	35	32.3	2			851.944	1701.87	1702.89	2	-0.004506	-2.646	7386.66	14613.4	129	144	TRUE
34072	34072_3_KO_DMSO_5UL	Pre-mRNA-processing factor 19 OS=Homo sapiens OX=9606 GN=PRPF19 PE=1 SV=1	PRP19_HUMAN	UNIPROT_HUMAN_Reviewed_HumanOnly__20190805.fasta	55181.3	1	2	2	2	3.53e-05	0.0476	correct	TRUE	34072_3_KO_DMSO_5UL.21778.21778.2 File:"34072_3_KO_DMSO_5UL.raw", NativeID:"controllerType=0 controllerNumber=1 scan=21778"	SSEQILATLK	K	G	0.987	25.5	31.7	7.65	2			545.31	1088.61	1089.62	2	-0.00206	-1.891	4078.05	21452.2	252	261	TRUE
34072	34072_3_KO_DMSO_5UL	Pre-mRNA-processing factor 19 OS=Homo sapiens OX=9606 GN=PRPF19 PE=1 SV=1	PRP19_HUMAN	UNIPROT_HUMAN_Reviewed_HumanOnly__20190805.fasta	55181.3	1	2	2	2	3.53e-05	0.0476	correct	TRUE	34072_3_KO_DMSO_5UL.21452.21452.3 File:"34072_3_KO_DMSO_5UL.raw", NativeID:"controllerType=0 controllerNumber=1 scan=21452"	TVPEELVKPEELSK	K	Y	0.993	28.8	34.3	21.7	2			533.293	1596.86	1597.87	3	-0.003276	-2.05	4044.15	27018	193	206	TRUE
34072	34072_3_KO_DMSO_5UL	Heterogeneous nuclear ribonucleoprotein H3 OS=Homo sapiens OX=9606 GN=HNRNPH3 PE=1 SV=2	HNRH3_HUMAN	UNIPROT_HUMAN_Reviewed_HumanOnly__20190805.fasta	36927.6	0.957	1	1	1	1.76e-05	0.0491	correct	TRUE	34072_3_KO_DMSO_5UL.59261.59261.2 File:"34072_3_KO_DMSO_5UL.raw", NativeID:"controllerType=0 controllerNumber=1 scan=59261"	ATENDIANFFSPLNPIR	R	V	0.993	42.6	35.2	37.8	2			959.984	1917.95	1918.97	2	-0.005226	-2.723	7314.53	14262.3	206	222	TRUE
34072	34072_3_KO_DMSO_5UL	Ras-related protein Rab-9A OS=Homo sapiens OX=9606 GN=RAB9A PE=1 SV=1	RAB9A_HUMAN	UNIPROT_HUMAN_Reviewed_HumanOnly__20190805.fasta	22837.8	0.945	1	1	1	1.76e-05	0.0547	correct	FALSE	34072_3_KO_DMSO_5UL.22606.22606.2 File:"34072_3_KO_DMSO_5UL.raw", NativeID:"controllerType=0 controllerNumber=1 scan=22606"	VILLGDGGVGK	K	S	0.991	26.2	28.2	23.3	2			514.31	1026.61	1027.61	2	-0.001616	-1.573	4168.03	21835.1	10	20	TRUE
34072	34072_3_KO_DMSO_5UL	Vigilin OS=Homo sapiens OX=9606 GN=HDLBP PE=1 SV=2	VIGLN_HUMAN	UNIPROT_HUMAN_Reviewed_HumanOnly__20190805.fasta	141458	1	2	2	2	3.53e-05	0.026	correct	TRUE	34072_3_KO_DMSO_5UL.63076.63076.3 File:"34072_3_KO_DMSO_5UL.raw", NativeID:"controllerType=0 controllerNumber=1 scan=63076"	EALEALVPVTIEVEVPFDLHR	K	Y	0.997	38.1	37.9	38.1	2			792.764	2375.27	2376.28	3	-0.004133	-1.739	7524.77	13170.3	965	985	TRUE
34072	34072_3_KO_DMSO_5UL	Vigilin OS=Homo sapiens OX=9606 GN=HDLBP PE=1 SV=2	VIGLN_HUMAN	UNIPROT_HUMAN_Reviewed_HumanOnly__20190805.fasta	141458	1	2	2	2	3.53e-05	0.026	correct	TRUE	34072_3_KO_DMSO_5UL.7600.7600.2 File:"34072_3_KO_DMSO_5UL.raw", NativeID:"controllerType=0 controllerNumber=1 scan=7600"	IEGDPQGVQQAK	R	R	0.976	22.8	31.5	17.1	2			635.324	1268.63	1269.64	2	-0.00224	-1.764	1953.35	12299.6	483	494	TRUE
34072	34072_3_KO_DMSO_5UL	26S proteasome regulatory subunit 6A OS=Homo sapiens OX=9606 GN=PSMC3 PE=1 SV=3	PRS6A_HUMAN	UNIPROT_HUMAN_Reviewed_HumanOnly__20190805.fasta	49205	0.934	1	1	1	1.76e-05	0.0228	correct	TRUE	34072_3_KO_DMSO_5UL.44490.44490.2 File:"34072_3_KO_DMSO_5UL.raw", NativeID:"controllerType=0 controllerNumber=1 scan=44490"	VDILDPALLR	R	S	0.989	27.2	30.1	25.8	2			562.836	1123.66	1124.67	2	-0.002314	-2.057	6235.04	11218	335	344	TRUE
34072	34072_3_KO_DMSO_5UL	2-oxoglutarate dehydrogenase, mitochondrial OS=Homo sapiens OX=9606 GN=OGDH PE=1 SV=3	ODO1_HUMAN	UNIPROT_HUMAN_Reviewed_HumanOnly__20190805.fasta	115937	0.751	1	1	1	1.76e-05	0.00782	correct	FALSE	34072_3_KO_DMSO_5UL.5734.5734.2 File:"34072_3_KO_DMSO_5UL.raw", NativeID:"controllerType=0 controllerNumber=1 scan=5734"	LSGQDVER	R	G	0.952	17.2	27.7	6.98	2			452.229	902.444	903.453	2	-0.001926	-2.132	1543.61	30584.5	673	680	TRUE
34072	34072_3_KO_DMSO_5UL	Lamina-associated polypeptide 2, isoform alpha OS=Homo sapiens OX=9606 GN=TMPO PE=1 SV=2	LAP2A_HUMAN	UNIPROT_HUMAN_Reviewed_HumanOnly__20190805.fasta	75493.8	1	3	3	3	5.29e-05	0.0576	correct	TRUE	34072_3_KO_DMSO_5UL.20651.20651.2 File:"34072_3_KO_DMSO_5UL.raw", NativeID:"controllerType=0 controllerNumber=1 scan=20651"	EPLVATNLPGR	R	G	0.96	25.3	31.4	23.7	2			583.829	1165.64	1166.65	2	-0.001286	-1.102	3957.71	20276.2	254	264	TRUE
34072	34072_3_KO_DMSO_5UL	Lamina-associated polypeptide 2, isoform alpha OS=Homo sapiens OX=9606 GN=TMPO PE=1 SV=2	LAP2A_HUMAN	UNIPROT_HUMAN_Reviewed_HumanOnly__20190805.fasta	75493.8	1	3	3	3	5.29e-05	0.0576	correct	TRUE	34072_3_KO_DMSO_5UL.23590.23590.2 File:"34072_3_KO_DMSO_5UL.raw", NativeID:"controllerType=0 controllerNumber=1 scan=23590"	SELVANNVTLPAGEQR	K	K	0.997	56.7	34.9	54.5	2			849.443	1696.87	1697.88	2	-0.002792	-1.644	4274.31	12394.6	18	33	TRUE
34072	34072_3_KO_DMSO_5UL	Lamina-associated polypeptide 2, isoform alpha OS=Homo sapiens OX=9606 GN=TMPO PE=1 SV=2	LAP2A_HUMAN	UNIPROT_HUMAN_Reviewed_HumanOnly__20190805.fasta	75493.8	1	3	3	3	5.29e-05	0.0576	correct	TRUE	34072_3_KO_DMSO_5UL.20524.20524.2 File:"34072_3_KO_DMSO_5UL.raw", NativeID:"controllerType=0 controllerNumber=1 scan=20524"	YGVNPGPIVGTTR	K	K	0.965	28.4	33	28.4	2			665.858	1329.7	1330.71	2	-0.003368	-2.531	3941.19	17997.4	127	139	TRUE
34072	34072_3_KO_DMSO_5UL	Importin subunit alpha-7 OS=Homo sapiens OX=9606 GN=KPNA6 PE=1 SV=1	IMA7_HUMAN	UNIPROT_HUMAN_Reviewed_HumanOnly__20190805.fasta	60031	0.982	1	1	1	1.76e-05	0.0261	correct	TRUE	34072_3_KO_DMSO_5UL.54181.54181.2 File:"34072_3_KO_DMSO_5UL.raw", NativeID:"controllerType=0 controllerNumber=1 scan=54181"	IVQVALnGLENILR	K	L	0.997	35.7	32.8	12.3	2		n7: Deamidated (+0.98)	776.955	1551.9	1552.91	2	-0.003104	-1.999	7026.44	10939.5	437	450	TRUE
34072	34072_3_KO_DMSO_5UL	Mitochondrial import inner membrane translocase subunit TIM50 OS=Homo sapiens OX=9606 GN=TIMM50 PE=1 SV=2	TIM50_HUMAN	UNIPROT_HUMAN_Reviewed_HumanOnly__20190805.fasta	39647.5	0.982	1	1	1	1.76e-05	0.0283	correct	FALSE	34072_3_KO_DMSO_5UL.61031.61031.2 File:"34072_3_KO_DMSO_5UL.raw", NativeID:"controllerType=0 controllerNumber=1 scan=61031"	VLLDLSAFLK	R	T	0.997	36.7	28.5	28.7	2			559.844	1117.67	1118.68	2	-0.001556	-1.391	7410.47	13778	275	284	TRUE
34072	34072_3_KO_DMSO_5UL	Structural maintenance of chromosomes protein 1A OS=Homo sapiens OX=9606 GN=SMC1A PE=1 SV=2	SMC1A_HUMAN	UNIPROT_HUMAN_Reviewed_HumanOnly__20190805.fasta	143238	0.783	1	1	1	1.76e-05	0.00811	correct	FALSE	34072_3_KO_DMSO_5UL.11199.11199.2 File:"34072_3_KO_DMSO_5UL.raw", NativeID:"controllerType=0 controllerNumber=1 scan=11199"	LNEQQSVLQR	K	I	0.959	24	31.5	21.8	2			607.827	1213.64	1214.65	2	-0.002924	-2.407	2584.5	12933.6	1010	1019	TRUE
34072	34072_3_KO_DMSO_5UL	N-alpha-acetyltransferase 15, NatA auxiliary subunit OS=Homo sapiens OX=9606 GN=NAA15 PE=1 SV=1	NAA15_HUMAN	UNIPROT_HUMAN_Reviewed_HumanOnly__20190805.fasta	101278	0.982	1	1	1	1.76e-05	0.0104	correct	TRUE	34072_3_KO_DMSO_5UL.12874.12874.2 File:"34072_3_KO_DMSO_5UL.raw", NativeID:"controllerType=0 controllerNumber=1 scan=12874"	LEDAADVYR	R	G	0.997	42.8	29	33.7	2			526.256	1050.5	1051.51	2	-0.00147	-1.398	2853.11	22809.2	240	248	TRUE
34072	34072_3_KO_DMSO_5UL	Eukaryotic translation initiation factor 3 subunit B OS=Homo sapiens OX=9606 GN=EIF3B PE=1 SV=3	EIF3B_HUMAN	UNIPROT_HUMAN_Reviewed_HumanOnly__20190805.fasta	92482.8	0.982	1	1	1	1.76e-05	0.0111	correct	TRUE	34072_3_KO_DMSO_5UL.27140.27140.2 File:"34072_3_KO_DMSO_5UL.raw", NativeID:"controllerType=0 controllerNumber=1 scan=27140"	VTLMQLPTR	R	Q	0.997	40.9	31.1	35.1	2			529.804	1057.59	1058.6	2	-0.002578	-2.435	4621.42	22616	493	501	TRUE
34072	34072_3_KO_DMSO_5UL	N-acylglucosamine 2-epimerase OS=Homo sapiens OX=9606 GN=RENBP PE=1 SV=2	RENBP_HUMAN	UNIPROT_HUMAN_Reviewed_HumanOnly__20190805.fasta	48831.1	0.938	1	1	1	1.76e-05	0.0187	correct	FALSE	34072_3_KO_DMSO_5UL.19334.19334.2 File:"34072_3_KO_DMSO_5UL.raw", NativeID:"controllerType=0 controllerNumber=1 scan=19334"	AGGEFLLR	K	Y	0.99	26.5	29	15	2			431.742	861.469	862.478	2	-0.001818	-2.108	3795.8	28383.5	96	103	TRUE
34072	34072_3_KO_DMSO_5UL	Activator of 90 kDa heat shock protein ATPase homolog 1 OS=Homo sapiens OX=9606 GN=AHSA1 PE=1 SV=1	AHSA1_HUMAN	UNIPROT_HUMAN_Reviewed_HumanOnly__20190805.fasta	38274.4	0.925	1	1	1	1.76e-05	0.0237	correct	TRUE	34072_3_KO_DMSO_5UL.5820.5820.2 File:"34072_3_KO_DMSO_5UL.raw", NativeID:"controllerType=0 controllerNumber=1 scan=5820"	cEVTEVSK	K	L	0.988	32.2	27.1	30.2	2	c1: Carbamidomethyl (+57.02)		476.226	950.437	951.445	2	-0.0007052	-0.7412	1561.6	16197.3	56	63	TRUE
34072	34072_3_KO_DMSO_5UL	Receptor expression-enhancing protein 5 OS=Homo sapiens OX=9606 GN=REEP5 PE=1 SV=3	REEP5_HUMAN	UNIPROT_HUMAN_Reviewed_HumanOnly__20190805.fasta	21494.5	0.888	1	1	1	1.76e-05	0.0423	correct	FALSE	34072_3_KO_DMSO_5UL.5148.5148.2 File:"34072_3_KO_DMSO_5UL.raw", NativeID:"controllerType=0 controllerNumber=1 scan=5148"	ETADAITK	K	E	0.981	22.7	28.6	10.5	2			424.721	847.427	848.436	2	-0.001832	-2.159	1422.22	26622.7	165	172	TRUE
34072	34072_3_KO_DMSO_5UL	E3 ubiquitin-protein ligase TRIP12 OS=Homo sapiens OX=9606 GN=TRIP12 PE=1 SV=1	TRIPC_HUMAN	UNIPROT_HUMAN_Reviewed_HumanOnly__20190805.fasta	220438	0.982	1	1	1	1.76e-05	0.00602	correct	FALSE	34072_3_KO_DMSO_5UL.61571.61571.2 File:"34072_3_KO_DMSO_5UL.raw", NativeID:"controllerType=0 controllerNumber=1 scan=61571"	IDPLALVQAIER	K	Y	0.997	36.6	31.8	32.6	2			669.392	1336.77	1337.78	2	-0.002652	-1.982	7440.21	9227.59	1289	1300	TRUE
34072	34072_3_KO_DMSO_5UL	Calcyclin-binding protein OS=Homo sapiens OX=9606 GN=CACYBP PE=1 SV=2	CYBP_HUMAN	UNIPROT_HUMAN_Reviewed_HumanOnly__20190805.fasta	26210.3	0.979	1	1	1	1.76e-05	0.0395	correct	TRUE	34072_3_KO_DMSO_5UL.25372.25372.2 File:"34072_3_KO_DMSO_5UL.raw", NativeID:"controllerType=0 controllerNumber=1 scan=25372"	TDTVLILcR	K	K	0.997	35.3	31.6	29.8	2	c8: Carbamidomethyl (+57.02)		545.799	1089.58	1090.59	2	-0.002209	-2.026	4451.94	21658.1	147	155	TRUE
34072	34072_3_KO_DMSO_5UL	Serine/threonine-protein phosphatase PP1-alpha catalytic subunit OS=Homo sapiens OX=9606 GN=PPP1CA PE=1 SV=1	PP1A_HUMAN	UNIPROT_HUMAN_Reviewed_HumanOnly__20190805.fasta	37513.9	1	3	3	3	5.29e-05	0.106	correct	TRUE	34072_3_KO_DMSO_5UL.66462.66462.3 File:"34072_3_KO_DMSO_5UL.raw", NativeID:"controllerType=0 controllerNumber=1 scan=66462"	EIFLSQPILLELEAPLK	R	I	0.99	31.9	33.6	27.1	2			651.713	1952.12	1953.13	3	-0.005461	-2.796	7717.85	12808.2	44	60	TRUE
34072	34072_3_KO_DMSO_5UL	Serine/threonine-protein phosphatase PP1-alpha catalytic subunit OS=Homo sapiens OX=9606 GN=PPP1CA PE=1 SV=1	PP1A_HUMAN	UNIPROT_HUMAN_Reviewed_HumanOnly__20190805.fasta	37513.9	1	3	3	3	5.29e-05	0.106	correct	TRUE	34072_3_KO_DMSO_5UL.21115.21115.2 File:"34072_3_KO_DMSO_5UL.raw", NativeID:"controllerType=0 controllerNumber=1 scan=21115"	IYGFYDEcK	R	R	0.987	23.6	25	20.3	2	c8: Carbamidomethyl (+57.02)		597.759	1193.5	1194.51	2	-0.002677	-2.241	4009.45	24339.5	133	141	TRUE
34072	34072_3_KO_DMSO_5UL	Serine/threonine-protein phosphatase PP1-alpha catalytic subunit OS=Homo sapiens OX=9606 GN=PPP1CA PE=1 SV=1	PP1A_HUMAN	UNIPROT_HUMAN_Reviewed_HumanOnly__20190805.fasta	37513.9	1	3	3	3	5.29e-05	0.106	correct	TRUE	34072_3_KO_DMSO_5UL.36240.36240.2 File:"34072_3_KO_DMSO_5UL.raw", NativeID:"controllerType=0 controllerNumber=1 scan=36240"	LNLDSIIGR	K	L	0.985	32.4	29.7	26.3	2			500.792	999.569	1000.58	2	-0.002832	-2.83	5495.46	18852.3	7	15	TRUE
34072	34072_3_KO_DMSO_5UL	>sp|ANXA5_HUMAN|	>sp|ANXA5_HUMAN|,ANXA5_HUMAN	UNIPROT_HUMAN_Reviewed_HumanOnly__20190805.fasta	0	1	5	5	5	8.82e-05	0	correct	TRUE	34072_3_KO_DMSO_5UL.35591.35591.2 File:"34072_3_KO_DMSO_5UL.raw", NativeID:"controllerType=0 controllerNumber=1 scan=35591"	FITIFGTR	?	?	0.947	27.5	29.4	14.1	2			477.773	953.531	954.541	2	-0.002772	-2.904	5426.88	23385.9	0	0	TRUE
34072	34072_3_KO_DMSO_5UL	>sp|ANXA5_HUMAN|	>sp|ANXA5_HUMAN|,ANXA5_HUMAN	UNIPROT_HUMAN_Reviewed_HumanOnly__20190805.fasta	0	1	5	5	5	8.82e-05	0	correct	TRUE	34072_3_KO_DMSO_5UL.7567.7567.2 File:"34072_3_KO_DMSO_5UL.raw", NativeID:"controllerType=0 controllerNumber=1 scan=7567"	GAGTDDHTLIR	?	?	0.997	45.5	30.2	25.9	2			578.291	1154.57	1155.58	2	-0.001524	-1.319	1947.85	9199.28	0	0	TRUE
34072	34072_3_KO_DMSO_5UL	>sp|ANXA5_HUMAN|	>sp|ANXA5_HUMAN|,ANXA5_HUMAN	UNIPROT_HUMAN_Reviewed_HumanOnly__20190805.fasta	0	1	5	5	5	8.82e-05	0	correct	TRUE	34072_3_KO_DMSO_5UL.61765.61765.3 File:"34072_3_KO_DMSO_5UL.raw", NativeID:"controllerType=0 controllerNumber=1 scan=61765"	GLGTDEESILTLLTSR	?	?	0.98	28.5	35.2	28	2			568.971	1703.89	1704.9	3	-0.004555	-2.672	7451.41	15067.9	0	0	TRUE
34072	34072_3_KO_DMSO_5UL	>sp|ANXA5_HUMAN|	>sp|ANXA5_HUMAN|,ANXA5_HUMAN	UNIPROT_HUMAN_Reviewed_HumanOnly__20190805.fasta	0	1	5	5	5	8.82e-05	0	correct	TRUE	34072_3_KO_DMSO_5UL.28761.28761.2 File:"34072_3_KO_DMSO_5UL.raw", NativeID:"controllerType=0 controllerNumber=1 scan=28761"	GTVTDFPGFDER	?	?	0.997	29.8	27.9	25.8	2			670.809	1339.6	1340.61	2	-0.002156	-1.608	4780.12	13204	0	0	TRUE
34072	34072_3_KO_DMSO_5UL	>sp|ANXA5_HUMAN|	>sp|ANXA5_HUMAN|,ANXA5_HUMAN	UNIPROT_HUMAN_Reviewed_HumanOnly__20190805.fasta	0	1	5	5	5	8.82e-05	0	correct	TRUE	34072_3_KO_DMSO_5UL.20912.20912.2 File:"34072_3_KO_DMSO_5UL.raw", NativeID:"controllerType=0 controllerNumber=1 scan=20912"	VLTEIIASR	?	?	0.997	52.9	29.7	40.2	2			501.302	1000.59	1001.6	2	-0.002134	-2.131	3986.61	36652.4	0	0	TRUE
34072	34072_3_KO_DMSO_5UL	Dihydrolipoyllysine-residue succinyltransferase component of 2-oxoglutarate dehydrogenase complex, mitochondrial OS=Homo sapiens OX=9606 GN=DLST PE=1 SV=4	ODO2_HUMAN	UNIPROT_HUMAN_Reviewed_HumanOnly__20190805.fasta	48755.2	1	2	2	3	5.29e-05	0.0486	correct	TRUE	34072_3_KO_DMSO_5UL.28644.28644.2 File:"34072_3_KO_DMSO_5UL.raw", NativeID:"controllerType=0 controllerNumber=1 scan=28644"	GLVVPVIR	R	N	0.966	16.1	25	10.5	2			426.786	851.558	852.567	2	-0.001778	-2.085	4769.13	22947.7	326	333	TRUE
34072	34072_3_KO_DMSO_5UL	Dihydrolipoyllysine-residue succinyltransferase component of 2-oxoglutarate dehydrogenase complex, mitochondrial OS=Homo sapiens OX=9606 GN=DLST PE=1 SV=4	ODO2_HUMAN	UNIPROT_HUMAN_Reviewed_HumanOnly__20190805.fasta	48755.2	1	2	2	3	5.29e-05	0.0486	correct	TRUE	34072_3_KO_DMSO_5UL.30714.30714.2 File:"34072_3_KO_DMSO_5UL.raw", NativeID:"controllerType=0 controllerNumber=1 scan=30714"	GLVVPVIR	R	N	0.99	28.3	25	14.8	2			426.786	851.558	852.567	2	-0.001534	-1.799	4960.86	44146	326	333	TRUE
34072	34072_3_KO_DMSO_5UL	Dihydrolipoyllysine-residue succinyltransferase component of 2-oxoglutarate dehydrogenase complex, mitochondrial OS=Homo sapiens OX=9606 GN=DLST PE=1 SV=4	ODO2_HUMAN	UNIPROT_HUMAN_Reviewed_HumanOnly__20190805.fasta	48755.2	1	2	2	3	5.29e-05	0.0486	correct	TRUE	34072_3_KO_DMSO_5UL.21911.21911.2 File:"34072_3_KO_DMSO_5UL.raw", NativeID:"controllerType=0 controllerNumber=1 scan=21911"	TPAFAESVTEGDVR	K	W	0.997	35.3	31.5	32.9	2			739.858	1477.7	1478.71	2	-0.003092	-2.091	4090.49	12216.6	75	88	TRUE
34072	34072_3_KO_DMSO_5UL	Large neutral amino acids transporter small subunit 1 OS=Homo sapiens OX=9606 GN=SLC7A5 PE=1 SV=2	LAT1_HUMAN	UNIPROT_HUMAN_Reviewed_HumanOnly__20190805.fasta	55012.1	0.955	1	1	1	1.76e-05	0.0355	correct	FALSE	34072_3_KO_DMSO_5UL.13866.13866.2 File:"34072_3_KO_DMSO_5UL.raw", NativeID:"controllerType=0 controllerNumber=1 scan=13866"	SADGSAPAGEGEGVTLQR	K	N	0.993	30.5	31.3	28.3	2			851.404	1700.79	1701.8	2	-0.002484	-1.46	3005.96	5524.53	31	48	TRUE
34072	34072_3_KO_DMSO_5UL	Testis-expressed protein 10 OS=Homo sapiens OX=9606 GN=TEX10 PE=1 SV=2	TEX10_HUMAN	UNIPROT_HUMAN_Reviewed_HumanOnly__20190805.fasta	105678	0.912	1	1	1	1.76e-05	0.00861	correct	FALSE	34072_3_KO_DMSO_5UL.18017.18017.2 File:"34072_3_KO_DMSO_5UL.raw", NativeID:"controllerType=0 controllerNumber=1 scan=18017"	qSALLGLK	K	D	0.985	22	26.6	-1.26	2		q1: Deamidated (+0.98)	415.752	829.49	830.498	2	-0.001182	-1.423	3626.44	49830.1	75	82	TRUE
34072	34072_3_KO_DMSO_5UL	Eukaryotic translation initiation factor 3 subunit D OS=Homo sapiens OX=9606 GN=EIF3D PE=1 SV=1	EIF3D_HUMAN	UNIPROT_HUMAN_Reviewed_HumanOnly__20190805.fasta	63973.8	0.977	1	1	1	1.76e-05	0.0164	correct	TRUE	34072_3_KO_DMSO_5UL.14477.14477.2 File:"34072_3_KO_DMSO_5UL.raw", NativeID:"controllerType=0 controllerNumber=1 scan=14477"	GAVIATELK	R	N	0.996	29.7	28.3	17.6	2			451.271	900.527	901.535	2	-0.001524	-1.69	3101.48	38066.6	418	426	TRUE
34072	34072_3_KO_DMSO_5UL	>sp|ALBU_HUMAN|	>sp|ALBU_HUMAN|,ALBU_HUMAN	UNIPROT_HUMAN_Reviewed_HumanOnly__20190805.fasta	0	1	2	2	2	3.53e-05	0	correct	TRUE	34072_3_KO_DMSO_5UL.8814.8814.2 File:"34072_3_KO_DMSO_5UL.raw", NativeID:"controllerType=0 controllerNumber=1 scan=8814"	AEFAEVSK	?	?	0.99	26.8	27.8	19	2			440.723	879.432	880.441	2	-0.001422	-1.615	2173.57	41109	0	0	TRUE
34072	34072_3_KO_DMSO_5UL	>sp|ALBU_HUMAN|	>sp|ALBU_HUMAN|,ALBU_HUMAN	UNIPROT_HUMAN_Reviewed_HumanOnly__20190805.fasta	0	1	2	2	2	3.53e-05	0	correct	TRUE	34072_3_KO_DMSO_5UL.8877.8877.2 File:"34072_3_KO_DMSO_5UL.raw", NativeID:"controllerType=0 controllerNumber=1 scan=8877"	DDNPNLPR	?	?	0.958	16.6	26.4	16.6	2			470.727	939.439	940.448	2	-0.001986	-2.112	2184.16	26740.2	0	0	TRUE
34072	34072_3_KO_DMSO_5UL	Sideroflexin-1 OS=Homo sapiens OX=9606 GN=SFXN1 PE=1 SV=4	SFXN1_HUMAN	UNIPROT_HUMAN_Reviewed_HumanOnly__20190805.fasta	35620	0.785	1	1	1	1.76e-05	0.0311	correct	FALSE	34072_3_KO_DMSO_5UL.15449.15449.2 File:"34072_3_KO_DMSO_5UL.raw", NativeID:"controllerType=0 controllerNumber=1 scan=15449"	QAITQVVVSR	K	I	0.96	29.2	31	24.3	2			550.824	1099.63	1100.64	2	-0.0007179	-0.6523	3260.14	21688.6	224	233	TRUE
34072	34072_3_KO_DMSO_5UL	Elongation factor 1-beta OS=Homo sapiens OX=9606 GN=EEF1B2 PE=1 SV=3	EF1B_HUMAN	UNIPROT_HUMAN_Reviewed_HumanOnly__20190805.fasta	24764.2	0.95	1	1	1	1.76e-05	0.0667	correct	FALSE	34072_3_KO_DMSO_5UL.46066.46066.2 File:"34072_3_KO_DMSO_5UL.raw", NativeID:"controllerType=0 controllerNumber=1 scan=46066"	SPAGLQVLNDYLADK	K	S	0.992	38.2	34.5	38.2	2			802.418	1602.82	1603.83	2	-0.004062	-2.533	6368.43	14601.4	8	22	TRUE
34072	34072_3_KO_DMSO_5UL	Heterogeneous nuclear ribonucleoprotein D0 OS=Homo sapiens OX=9606 GN=HNRNPD PE=1 SV=1	HNRPD_HUMAN	UNIPROT_HUMAN_Reviewed_HumanOnly__20190805.fasta	38434.5	0.982	1	1	2	3.53e-05	0.0282	correct	TRUE	34072_3_KO_DMSO_5UL.20390.20390.2 File:"34072_3_KO_DMSO_5UL.raw", NativeID:"controllerType=0 controllerNumber=1 scan=20390"	FGEVVDcTLK	K	L	0.994	26.9	29.6	0	2	c7: Carbamidomethyl (+57.02)		584.288	1166.56	1167.57	2	-0.002227	-1.908	3923.94	19322.3	120	129	TRUE
34072	34072_3_KO_DMSO_5UL	Heterogeneous nuclear ribonucleoprotein D0 OS=Homo sapiens OX=9606 GN=HNRNPD PE=1 SV=1	HNRPD_HUMAN	UNIPROT_HUMAN_Reviewed_HumanOnly__20190805.fasta	38434.5	0.982	1	1	2	3.53e-05	0.0282	correct	TRUE	34072_3_KO_DMSO_5UL.19439.19439.2 File:"34072_3_KO_DMSO_5UL.raw", NativeID:"controllerType=0 controllerNumber=1 scan=19439"	FGEVVDcTLK	K	L	0.997	46.4	29.6	0	2	c7: Carbamidomethyl (+57.02)		584.288	1166.56	1167.57	2	-0.002227	-1.908	3809.63	30791.7	120	129	TRUE
34072	34072_3_KO_DMSO_5UL	Neurolysin, mitochondrial OS=Homo sapiens OX=9606 GN=NLN PE=1 SV=1	NEUL_HUMAN	UNIPROT_HUMAN_Reviewed_HumanOnly__20190805.fasta	80654.3	0.739	1	1	1	1.76e-05	0.0142	correct	TRUE	34072_3_KO_DMSO_5UL.33158.33158.2 File:"34072_3_KO_DMSO_5UL.raw", NativeID:"controllerType=0 controllerNumber=1 scan=33158"	LVNTGLLTLR	R	Q	0.949	18.4	27.8	18.4	2			550.345	1098.67	1099.68	2	-0.001368	-1.244	5178.57	18321.9	568	577	TRUE
34072	34072_3_KO_DMSO_5UL	Poly(U)-binding-splicing factor PUF60 OS=Homo sapiens OX=9606 GN=PUF60 PE=1 SV=1	PUF60_HUMAN	UNIPROT_HUMAN_Reviewed_HumanOnly__20190805.fasta	59875.6	0.856	1	1	1	1.76e-05	0.0286	correct	TRUE	34072_3_KO_DMSO_5UL.22129.22129.3 File:"34072_3_KO_DMSO_5UL.raw", NativeID:"controllerType=0 controllerNumber=1 scan=22129"	IYVASVHQDLSDDDIK	R	S	0.975	24.2	33.5	22.7	2			606.634	1816.88	1817.89	3	-0.004482	-2.465	4115.97	17472.3	228	243	TRUE
34072	34072_3_KO_DMSO_5UL	Far upstream element-binding protein 3 OS=Homo sapiens OX=9606 GN=FUBP3 PE=1 SV=2	FUBP3_HUMAN	UNIPROT_HUMAN_Reviewed_HumanOnly__20190805.fasta	61639.9	0.982	1	1	1	1.76e-05	0.021	correct	TRUE	34072_3_KO_DMSO_5UL.16926.16926.2 File:"34072_3_KO_DMSO_5UL.raw", NativeID:"controllerType=0 controllerNumber=1 scan=16926"	mGGGSIEVSVPR	R	F	0.997	42.8	30.6	39.3	2		m1: Oxidation (+15.99)	602.802	1203.59	1204.6	2	-0.002799	-2.324	3479.49	16671.9	251	262	TRUE
34072	34072_3_KO_DMSO_5UL	Serine/arginine repetitive matrix protein 2 OS=Homo sapiens OX=9606 GN=SRRM2 PE=1 SV=2	SRRM2_HUMAN	UNIPROT_HUMAN_Reviewed_HumanOnly__20190805.fasta	299622	0.932	1	1	1	1.76e-05	0.00363	correct	TRUE	34072_3_KO_DMSO_5UL.7790.7790.2 File:"34072_3_KO_DMSO_5UL.raw", NativeID:"controllerType=0 controllerNumber=1 scan=7790"	TAPAANLASR	R	I	0.989	31.2	29.4	25.5	2			486.266	970.517	971.527	2	-0.002384	-2.454	1988.54	21062	2222	2231	TRUE
34072	34072_3_KO_DMSO_5UL	Serine incorporator 1 OS=Homo sapiens OX=9606 GN=SERINC1 PE=1 SV=1	SERC1_HUMAN	UNIPROT_HUMAN_Reviewed_HumanOnly__20190805.fasta	50495.9	0.869	1	1	1	1.76e-05	0.0375	correct	FALSE	34072_3_KO_DMSO_5UL.32462.32462.2 File:"34072_3_KO_DMSO_5UL.raw", NativeID:"controllerType=0 controllerNumber=1 scan=32462"	LTLTSDESTLIEDGGAR	K	S	0.978	34.5	34.1	28.2	2			889.943	1777.87	1777.88	2	0.9977	-2.829	5119.81	8182.53	344	360	TRUE
34072	34072_3_KO_DMSO_5UL	Tubulin beta-2B chain OS=Homo sapiens OX=9606 GN=TUBB2B PE=1 SV=1	TBB2B_HUMAN	UNIPROT_HUMAN_Reviewed_HumanOnly__20190805.fasta	49953.1	0.982	1	1	1	1.76e-05	0.348	correct	FALSE	34072_3_KO_DMSO_5UL.15143.15143.3 File:"34072_3_KO_DMSO_5UL.raw", NativeID:"controllerType=0 controllerNumber=1 scan=15143"	EIVHIQAGQcGNQIGAK	R	F	0.997	59.5	34.7	0	2	c10: Carbamidomethyl (+57.02)		608.312	1821.91	1822.92	3	-0.003094	-1.697	3210.47	55099.4	3	19	FALSE	TBB5_HUMAN
34072	34072_3_KO_DMSO_5UL	Tubulin beta-2B chain OS=Homo sapiens OX=9606 GN=TUBB2B PE=1 SV=1	TBB2B_HUMAN	UNIPROT_HUMAN_Reviewed_HumanOnly__20190805.fasta	49953.1	0.982	1	1	1	1.76e-05	0.348	correct	FALSE	34072_3_KO_DMSO_5UL.16969.16969.2 File:"34072_3_KO_DMSO_5UL.raw", NativeID:"controllerType=0 controllerNumber=1 scan=16969"	EVDEQMLNVQNK	K	N	0.997	44.7	30.8	44.7	2			723.847	1445.68	1446.69	2	-0.002264	-1.565	3486.03	28711.2	325	336	FALSE	TBB5_HUMAN
34072	34072_3_KO_DMSO_5UL	Tubulin beta-2B chain OS=Homo sapiens OX=9606 GN=TUBB2B PE=1 SV=1	TBB2B_HUMAN	UNIPROT_HUMAN_Reviewed_HumanOnly__20190805.fasta	49953.1	0.982	1	1	1	1.76e-05	0.348	correct	FALSE	34072_3_KO_DMSO_5UL.24192.24192.2 File:"34072_3_KO_DMSO_5UL.raw", NativeID:"controllerType=0 controllerNumber=1 scan=24192"	FPGQLnADLR	R	K	0.991	26.9	30.7	16.4	2		n6: Deamidated (+0.98)	566.292	1130.57	1131.58	2	-0.0019	-1.679	4336.38	20299.9	242	251	FALSE	TBB5_HUMAN
34072	34072_3_KO_DMSO_5UL	Tubulin beta-2B chain OS=Homo sapiens OX=9606 GN=TUBB2B PE=1 SV=1	TBB2B_HUMAN	UNIPROT_HUMAN_Reviewed_HumanOnly__20190805.fasta	49953.1	0.982	1	1	1	1.76e-05	0.348	correct	FALSE	34072_3_KO_DMSO_5UL.22972.22972.2 File:"34072_3_KO_DMSO_5UL.raw", NativeID:"controllerType=0 controllerNumber=1 scan=22972"	FPGQLNADLR	R	K	0.993	28.1	30.9	24.2	2			565.8	1129.59	1130.6	2	-0.002258	-1.997	4207.37	43399.8	242	251	FALSE	TBB5_HUMAN
34072	34072_3_KO_DMSO_5UL	Tubulin beta-2B chain OS=Homo sapiens OX=9606 GN=TUBB2B PE=1 SV=1	TBB2B_HUMAN	UNIPROT_HUMAN_Reviewed_HumanOnly__20190805.fasta	49953.1	0.982	1	1	1	1.76e-05	0.348	correct	FALSE	34072_3_KO_DMSO_5UL.23524.23524.2 File:"34072_3_KO_DMSO_5UL.raw", NativeID:"controllerType=0 controllerNumber=1 scan=23524"	FPGQLNADLR	R	K	0.997	52.5	31	43	2			565.8	1129.59	1130.6	2	-0.00238	-2.105	4267.54	127621	242	251	FALSE	TBB5_HUMAN
34072	34072_3_KO_DMSO_5UL	Tubulin beta-2B chain OS=Homo sapiens OX=9606 GN=TUBB2B PE=1 SV=1	TBB2B_HUMAN	UNIPROT_HUMAN_Reviewed_HumanOnly__20190805.fasta	49953.1	0.982	1	1	1	1.76e-05	0.348	correct	FALSE	34072_3_KO_DMSO_5UL.54590.54590.3 File:"34072_3_KO_DMSO_5UL.raw", NativeID:"controllerType=0 controllerNumber=1 scan=54590"	GHYTEGAELVDSVLDVVR	K	K	0.997	68.9	35.5	59.4	2			653.664	1957.97	1958.98	3	-0.003943	-2.013	7054.13	34231.5	104	121	FALSE	TBB5_HUMAN
34072	34072_3_KO_DMSO_5UL	Tubulin beta-2B chain OS=Homo sapiens OX=9606 GN=TUBB2B PE=1 SV=1	TBB2B_HUMAN	UNIPROT_HUMAN_Reviewed_HumanOnly__20190805.fasta	49953.1	0.982	1	1	1	1.76e-05	0.348	correct	TRUE	34072_3_KO_DMSO_5UL.15258.15258.2 File:"34072_3_KO_DMSO_5UL.raw", NativeID:"controllerType=0 controllerNumber=1 scan=15258"	INVYYNEATGNK	R	Y	0.997	56	30.8	53.9	2			693.338	1384.66	1385.67	2	-0.00153	-1.104	3229.22	18757	47	58	TRUE
34072	34072_3_KO_DMSO_5UL	Tubulin beta-2B chain OS=Homo sapiens OX=9606 GN=TUBB2B PE=1 SV=1	TBB2B_HUMAN	UNIPROT_HUMAN_Reviewed_HumanOnly__20190805.fasta	49953.1	0.982	1	1	1	1.76e-05	0.348	correct	FALSE	34072_3_KO_DMSO_5UL.6093.6093.3 File:"34072_3_KO_DMSO_5UL.raw", NativeID:"controllerType=0 controllerNumber=1 scan=6093"	IREEYPDR	K	I	0.99	27.4	29.8	9.03	2			359.848	1076.52	1077.53	3	-0.001924	-1.786	1612.57	249848	155	162	FALSE	TBB5_HUMAN
34072	34072_3_KO_DMSO_5UL	Tubulin beta-2B chain OS=Homo sapiens OX=9606 GN=TUBB2B PE=1 SV=1	TBB2B_HUMAN	UNIPROT_HUMAN_Reviewed_HumanOnly__20190805.fasta	49953.1	0.982	1	1	1	1.76e-05	0.348	correct	FALSE	34072_3_KO_DMSO_5UL.6095.6095.2 File:"34072_3_KO_DMSO_5UL.raw", NativeID:"controllerType=0 controllerNumber=1 scan=6095"	IREEYPDR	K	I	0.99	33	29.4	29.4	2			539.269	1076.52	1077.53	2	-0.002246	-2.084	1613.01	23922.2	155	162	FALSE	TBB5_HUMAN
34072	34072_3_KO_DMSO_5UL	Tubulin beta-2B chain OS=Homo sapiens OX=9606 GN=TUBB2B PE=1 SV=1	TBB2B_HUMAN	UNIPROT_HUMAN_Reviewed_HumanOnly__20190805.fasta	49953.1	0.982	1	1	1	1.76e-05	0.348	correct	FALSE	34072_3_KO_DMSO_5UL.24477.24477.2 File:"34072_3_KO_DMSO_5UL.raw", NativeID:"controllerType=0 controllerNumber=1 scan=24477"	ISEQFTAmFR	R	R	0.947	18.1	29	18.1	2		m8: Oxidation (+15.99)	623.299	1244.58	1245.59	2	-0.002637	-2.117	4367.7	22270.5	381	390	FALSE	TBB5_HUMAN
34072	34072_3_KO_DMSO_5UL	Tubulin beta-2B chain OS=Homo sapiens OX=9606 GN=TUBB2B PE=1 SV=1	TBB2B_HUMAN	UNIPROT_HUMAN_Reviewed_HumanOnly__20190805.fasta	49953.1	0.982	1	1	1	1.76e-05	0.348	correct	FALSE	34072_3_KO_DMSO_5UL.35316.35316.2 File:"34072_3_KO_DMSO_5UL.raw", NativeID:"controllerType=0 controllerNumber=1 scan=35316"	ISEQFTAMFR	R	R	0.997	44.1	30.2	38.6	2			615.803	1229.59	1229.6	2	1	-1.944	5393.85	26005.8	381	390	FALSE	TBB5_HUMAN
34072	34072_3_KO_DMSO_5UL	Tubulin beta-2B chain OS=Homo sapiens OX=9606 GN=TUBB2B PE=1 SV=1	TBB2B_HUMAN	UNIPROT_HUMAN_Reviewed_HumanOnly__20190805.fasta	49953.1	0.982	1	1	1	1.76e-05	0.348	correct	FALSE	34072_3_KO_DMSO_5UL.23893.23893.2 File:"34072_3_KO_DMSO_5UL.raw", NativeID:"controllerType=0 controllerNumber=1 scan=23893"	ISEQFTAmFR	R	R	0.997	49.9	28.9	49.9	2		m8: Oxidation (+15.99)	623.299	1244.58	1245.59	2	-0.002515	-2.019	4306.66	27405.2	381	390	FALSE	TBB5_HUMAN
34072	34072_3_KO_DMSO_5UL	Tubulin beta-2B chain OS=Homo sapiens OX=9606 GN=TUBB2B PE=1 SV=1	TBB2B_HUMAN	UNIPROT_HUMAN_Reviewed_HumanOnly__20190805.fasta	49953.1	0.982	1	1	1	1.76e-05	0.348	correct	FALSE	34072_3_KO_DMSO_5UL.35086.35086.2 File:"34072_3_KO_DMSO_5UL.raw", NativeID:"controllerType=0 controllerNumber=1 scan=35086"	ISEQFTAMFR	R	R	0.997	69.1	30.3	62.1	2			615.302	1228.59	1229.6	2	-0.001496	-1.217	5356.51	28057.9	381	390	FALSE	TBB5_HUMAN
34072	34072_3_KO_DMSO_5UL	Tubulin beta-2B chain OS=Homo sapiens OX=9606 GN=TUBB2B PE=1 SV=1	TBB2B_HUMAN	UNIPROT_HUMAN_Reviewed_HumanOnly__20190805.fasta	49953.1	0.982	1	1	1	1.76e-05	0.348	correct	FALSE	34072_3_KO_DMSO_5UL.21160.21160.3 File:"34072_3_KO_DMSO_5UL.raw", NativeID:"controllerType=0 controllerNumber=1 scan=21160"	KLAVNmVPFPR	R	L	0.996	27.7	32.6	24.2	2		m6: Oxidation (+15.99)	429.912	1286.71	1287.72	3	-0.002576	-2	4014.84	37173.4	252	262	FALSE	TBB5_HUMAN
34072	34072_3_KO_DMSO_5UL	Tubulin beta-2B chain OS=Homo sapiens OX=9606 GN=TUBB2B PE=1 SV=1	TBB2B_HUMAN	UNIPROT_HUMAN_Reviewed_HumanOnly__20190805.fasta	49953.1	0.982	1	1	1	1.76e-05	0.348	correct	FALSE	34072_3_KO_DMSO_5UL.28927.28927.2 File:"34072_3_KO_DMSO_5UL.raw", NativeID:"controllerType=0 controllerNumber=1 scan=28927"	LAVNmVPFPR	K	L	0.98	25.8	32.1	23.2	2		m5: Oxidation (+15.99)	580.317	1158.62	1159.63	2	-0.001649	-1.422	4797.06	26870.5	253	262	FALSE	TBB5_HUMAN
34072	34072_3_KO_DMSO_5UL	Tubulin beta-2B chain OS=Homo sapiens OX=9606 GN=TUBB2B PE=1 SV=1	TBB2B_HUMAN	UNIPROT_HUMAN_Reviewed_HumanOnly__20190805.fasta	49953.1	0.982	1	1	1	1.76e-05	0.348	correct	FALSE	34072_3_KO_DMSO_5UL.37970.37970.2 File:"34072_3_KO_DMSO_5UL.raw", NativeID:"controllerType=0 controllerNumber=1 scan=37970"	LAVNMVPFPR	K	L	0.997	41.3	32	38	2			572.319	1142.62	1143.63	2	-0.002706	-2.366	5648.06	35574	253	262	FALSE	TBB5_HUMAN
34072	34072_3_KO_DMSO_5UL	Tubulin beta-2B chain OS=Homo sapiens OX=9606 GN=TUBB2B PE=1 SV=1	TBB2B_HUMAN	UNIPROT_HUMAN_Reviewed_HumanOnly__20190805.fasta	49953.1	0.982	1	1	1	1.76e-05	0.348	correct	FALSE	34072_3_KO_DMSO_5UL.29595.29595.2 File:"34072_3_KO_DMSO_5UL.raw", NativeID:"controllerType=0 controllerNumber=1 scan=29595"	LAVNmVPFPR	K	L	0.997	60.1	32.1	46.3	2		m5: Oxidation (+15.99)	580.317	1158.62	1159.63	2	-0.002747	-2.369	4857.16	79532.8	253	262	FALSE	TBB5_HUMAN
34072	34072_3_KO_DMSO_5UL	Tubulin beta-2B chain OS=Homo sapiens OX=9606 GN=TUBB2B PE=1 SV=1	TBB2B_HUMAN	UNIPROT_HUMAN_Reviewed_HumanOnly__20190805.fasta	49953.1	0.982	1	1	1	1.76e-05	0.348	correct	FALSE	34072_3_KO_DMSO_5UL.50375.50375.3 File:"34072_3_KO_DMSO_5UL.raw", NativeID:"controllerType=0 controllerNumber=1 scan=50375"	LHFFMPGFAPLTSR	R	G	0.989	29.3	34.2	27.2	2			540.949	1619.83	1620.84	3	-0.001809	-1.116	6735.4	13954.8	263	276	FALSE	TBB5_HUMAN
34072	34072_3_KO_DMSO_5UL	Tubulin beta-2B chain OS=Homo sapiens OX=9606 GN=TUBB2B PE=1 SV=1	TBB2B_HUMAN	UNIPROT_HUMAN_Reviewed_HumanOnly__20190805.fasta	49953.1	0.982	1	1	1	1.76e-05	0.348	correct	FALSE	34072_3_KO_DMSO_5UL.40928.40928.3 File:"34072_3_KO_DMSO_5UL.raw", NativeID:"controllerType=0 controllerNumber=1 scan=40928"	LHFFmPGFAPLTSR	R	G	0.989	26.5	34	20.1	2		m5: Oxidation (+15.99)	546.281	1635.82	1636.83	3	-0.003559	-2.174	5920.71	33182.6	263	276	FALSE	TBB5_HUMAN
34072	34072_3_KO_DMSO_5UL	Tubulin beta-2B chain OS=Homo sapiens OX=9606 GN=TUBB2B PE=1 SV=1	TBB2B_HUMAN	UNIPROT_HUMAN_Reviewed_HumanOnly__20190805.fasta	49953.1	0.982	1	1	1	1.76e-05	0.348	correct	FALSE	34072_3_KO_DMSO_5UL.48664.48664.3 File:"34072_3_KO_DMSO_5UL.raw", NativeID:"controllerType=0 controllerNumber=1 scan=48664"	LTTPTYGDLNHLVSATmSGVTTcLR	K	F	0.984	27.2	37.7	25.6	2	c23: Carbamidomethyl (+57.02)	m17: Oxidation (+15.99)	908.781	2723.32	2724.33	3	-0.005143	-1.888	6594.13	17622.3	217	241	FALSE	TBB5_HUMAN
34072	34072_3_KO_DMSO_5UL	Tubulin beta-2B chain OS=Homo sapiens OX=9606 GN=TUBB2B PE=1 SV=1	TBB2B_HUMAN	UNIPROT_HUMAN_Reviewed_HumanOnly__20190805.fasta	49953.1	0.982	1	1	1	1.76e-05	0.348	correct	FALSE	34072_3_KO_DMSO_5UL.58784.58784.3 File:"34072_3_KO_DMSO_5UL.raw", NativeID:"controllerType=0 controllerNumber=1 scan=58784"	LTTPTYGDLNHLVSATMSGVTTcLR	K	F	0.997	44.4	38.1	43.1	2	c23: Carbamidomethyl (+57.02)		903.449	2707.33	2708.34	3	-0.005589	-2.064	7288.53	66139.7	217	241	FALSE	TBB5_HUMAN
34072	34072_3_KO_DMSO_5UL	Tubulin beta-2B chain OS=Homo sapiens OX=9606 GN=TUBB2B PE=1 SV=1	TBB2B_HUMAN	UNIPROT_HUMAN_Reviewed_HumanOnly__20190805.fasta	49953.1	0.982	1	1	1	1.76e-05	0.348	correct	FALSE	34072_3_KO_DMSO_5UL.3805.3805.2 File:"34072_3_KO_DMSO_5UL.raw", NativeID:"controllerType=0 controllerNumber=1 scan=3805"	NmmAAcDPR	K	H	0.96	14	25	14	2	c6: Carbamidomethyl (+57.02)	m2: Oxidation (+15.99), m3: Oxidation (+15.99)	549.211	1096.41	1097.42	2	-0.001887	-1.72	1149.67	7633.56	298	306	FALSE	TBB5_HUMAN
34072	34072_3_KO_DMSO_5UL	Tubulin beta-2B chain OS=Homo sapiens OX=9606 GN=TUBB2B PE=1 SV=1	TBB2B_HUMAN	UNIPROT_HUMAN_Reviewed_HumanOnly__20190805.fasta	49953.1	0.982	1	1	1	1.76e-05	0.348	correct	FALSE	34072_3_KO_DMSO_5UL.6272.6272.2 File:"34072_3_KO_DMSO_5UL.raw", NativeID:"controllerType=0 controllerNumber=1 scan=6272"	NmMAAcDPR	K	H	0.997	31.8	25	11.6	2	c6: Carbamidomethyl (+57.02)	m2: Oxidation (+15.99)	541.214	1080.41	1081.42	2	-0.002212	-2.046	1644.98	21124.5	298	306	FALSE	TBB5_HUMAN
34072	34072_3_KO_DMSO_5UL	Tubulin beta-2B chain OS=Homo sapiens OX=9606 GN=TUBB2B PE=1 SV=1	TBB2B_HUMAN	UNIPROT_HUMAN_Reviewed_HumanOnly__20190805.fasta	49953.1	0.982	1	1	1	1.76e-05	0.348	correct	FALSE	34072_3_KO_DMSO_5UL.11319.11319.2 File:"34072_3_KO_DMSO_5UL.raw", NativeID:"controllerType=0 controllerNumber=1 scan=11319"	TAVcDIPPR	K	G	0.992	31.9	30.3	26.9	2	c4: Carbamidomethyl (+57.02)		514.762	1027.51	1028.52	2	-0.002495	-2.426	2606.04	24851.8	351	359	FALSE	TBB5_HUMAN
34072	34072_3_KO_DMSO_5UL	Tubulin beta-2B chain OS=Homo sapiens OX=9606 GN=TUBB2B PE=1 SV=1	TBB2B_HUMAN	UNIPROT_HUMAN_Reviewed_HumanOnly__20190805.fasta	49953.1	0.982	1	1	1	1.76e-05	0.348	correct	FALSE	34072_3_KO_DMSO_5UL.12931.12931.2 File:"34072_3_KO_DMSO_5UL.raw", NativeID:"controllerType=0 controllerNumber=1 scan=12931"	TAVcDIPPR	K	G	0.997	46.4	30	39.8	2	c4: Carbamidomethyl (+57.02)		514.763	1027.51	1028.52	2	-0.001763	-1.714	2860.31	31824.3	351	359	FALSE	TBB5_HUMAN
34072	34072_3_KO_DMSO_5UL	Tubulin beta-2B chain OS=Homo sapiens OX=9606 GN=TUBB2B PE=1 SV=1	TBB2B_HUMAN	UNIPROT_HUMAN_Reviewed_HumanOnly__20190805.fasta	49953.1	0.982	1	1	1	1.76e-05	0.348	correct	FALSE	34072_3_KO_DMSO_5UL.11707.11707.2 File:"34072_3_KO_DMSO_5UL.raw", NativeID:"controllerType=0 controllerNumber=1 scan=11707"	TAVcDIPPR	K	G	0.997	49.7	30	41.4	2	c4: Carbamidomethyl (+57.02)		514.763	1027.51	1028.52	2	-0.001763	-1.714	2666.18	51524.5	351	359	FALSE	TBB5_HUMAN
34072	34072_3_KO_DMSO_5UL	Tubulin beta-2B chain OS=Homo sapiens OX=9606 GN=TUBB2B PE=1 SV=1	TBB2B_HUMAN	UNIPROT_HUMAN_Reviewed_HumanOnly__20190805.fasta	49953.1	0.982	1	1	1	1.76e-05	0.348	correct	FALSE	34072_3_KO_DMSO_5UL.12485.12485.2 File:"34072_3_KO_DMSO_5UL.raw", NativeID:"controllerType=0 controllerNumber=1 scan=12485"	TAVcDIPPR	K	G	0.997	52.6	30	44.8	2	c4: Carbamidomethyl (+57.02)		514.763	1027.51	1028.52	2	-0.001641	-1.596	2786.66	44788.2	351	359	FALSE	TBB5_HUMAN
34072	34072_3_KO_DMSO_5UL	Tubulin beta-2B chain OS=Homo sapiens OX=9606 GN=TUBB2B PE=1 SV=1	TBB2B_HUMAN	UNIPROT_HUMAN_Reviewed_HumanOnly__20190805.fasta	49953.1	0.982	1	1	1	1.76e-05	0.348	correct	FALSE	34072_3_KO_DMSO_5UL.12095.12095.2 File:"34072_3_KO_DMSO_5UL.raw", NativeID:"controllerType=0 controllerNumber=1 scan=12095"	TAVcDIPPR	K	G	0.997	66.7	30	58.9	2	c4: Carbamidomethyl (+57.02)		514.763	1027.51	1028.52	2	-0.001641	-1.596	2726.6	49944	351	359	FALSE	TBB5_HUMAN
34072	34072_3_KO_DMSO_5UL	CAAX prenyl protease 1 homolog OS=Homo sapiens OX=9606 GN=ZMPSTE24 PE=1 SV=2	FACE1_HUMAN	UNIPROT_HUMAN_Reviewed_HumanOnly__20190805.fasta	54816	0.847	1	1	1	1.76e-05	0.0168	correct	FALSE	34072_3_KO_DMSO_5UL.25575.25575.2 File:"34072_3_KO_DMSO_5UL.raw", NativeID:"controllerType=0 controllerNumber=1 scan=25575"	SIDFPLTK	K	V	0.973	23.8	29.2	22.3	2			460.757	919.499	920.509	2	-0.002184	-2.373	4470.69	22542.6	244	251	TRUE
34072	34072_3_KO_DMSO_5UL	60S ribosomal protein L34 OS=Homo sapiens OX=9606 GN=RPL34 PE=1 SV=3	RL34_HUMAN	UNIPROT_HUMAN_Reviewed_HumanOnly__20190805.fasta	13293.1	1	3	3	3	5.29e-05	0.222	correct	TRUE	34072_3_KO_DMSO_5UL.17176.17176.2 File:"34072_3_KO_DMSO_5UL.raw", NativeID:"controllerType=0 controllerNumber=1 scan=17176"	AFLIEEQK	R	I	0.99	27.1	30.2	15.7	2			489.268	976.521	977.53	2	-0.001916	-1.96	3512.83	42202.3	94	101	TRUE
34072	34072_3_KO_DMSO_5UL	60S ribosomal protein L34 OS=Homo sapiens OX=9606 GN=RPL34 PE=1 SV=3	RL34_HUMAN	UNIPROT_HUMAN_Reviewed_HumanOnly__20190805.fasta	13293.1	1	3	3	3	5.29e-05	0.222	correct	TRUE	34072_3_KO_DMSO_5UL.6162.6162.2 File:"34072_3_KO_DMSO_5UL.raw", NativeID:"controllerType=0 controllerNumber=1 scan=6162"	LSYNTASNK	R	T	0.997	50.2	28.4	45.4	2			499.25	996.486	997.495	2	-0.00206	-2.065	1623.79	21316.5	11	19	TRUE
34072	34072_3_KO_DMSO_5UL	60S ribosomal protein L34 OS=Homo sapiens OX=9606 GN=RPL34 PE=1 SV=3	RL34_HUMAN	UNIPROT_HUMAN_Reviewed_HumanOnly__20190805.fasta	13293.1	1	3	3	3	5.29e-05	0.222	correct	TRUE	34072_3_KO_DMSO_5UL.4751.4751.2 File:"34072_3_KO_DMSO_5UL.raw", NativeID:"controllerType=0 controllerNumber=1 scan=4751"	SAcGVcPGR	K	L	0.995	24.6	25	24.6	2	c3: Carbamidomethyl (+57.02), c6: Carbamidomethyl (+57.02)		482.21	962.405	963.414	2	-0.001725	-1.79	1348.09	19074.5	44	52	TRUE
34072	34072_3_KO_DMSO_5UL	Protein RCC2 OS=Homo sapiens OX=9606 GN=RCC2 PE=1 SV=2	RCC2_HUMAN	UNIPROT_HUMAN_Reviewed_HumanOnly__20190805.fasta	56084.8	1	4	4	4	7.06e-05	0.105	correct	TRUE	34072_3_KO_DMSO_5UL.11860.11860.3 File:"34072_3_KO_DMSO_5UL.raw", NativeID:"controllerType=0 controllerNumber=1 scan=11860"	AGGAAVVITEPEHTK	K	E	0.995	29.6	33.6	15.3	2			493.931	1478.77	1479.78	3	-0.003179	-2.148	2691.9	48920.2	78	92	TRUE
34072	34072_3_KO_DMSO_5UL	Protein RCC2 OS=Homo sapiens OX=9606 GN=RCC2 PE=1 SV=2	RCC2_HUMAN	UNIPROT_HUMAN_Reviewed_HumanOnly__20190805.fasta	56084.8	1	4	4	4	7.06e-05	0.105	correct	TRUE	34072_3_KO_DMSO_5UL.43632.43632.2 File:"34072_3_KO_DMSO_5UL.raw", NativeID:"controllerType=0 controllerNumber=1 scan=43632"	DGQILPVPNVVVR	K	D	0.975	22.5	32.1	14.3	2			703.411	1404.81	1405.82	2	-0.002578	-1.834	6155.12	20577.2	321	333	TRUE
34072	34072_3_KO_DMSO_5UL	Protein RCC2 OS=Homo sapiens OX=9606 GN=RCC2 PE=1 SV=2	RCC2_HUMAN	UNIPROT_HUMAN_Reviewed_HumanOnly__20190805.fasta	56084.8	1	4	4	4	7.06e-05	0.105	correct	TRUE	34072_3_KO_DMSO_5UL.24306.24306.2 File:"34072_3_KO_DMSO_5UL.raw", NativeID:"controllerType=0 controllerNumber=1 scan=24306"	IEYDcELVPR	R	R	0.972	29.8	29.6	28.7	2	c5: Carbamidomethyl (+57.02)		647.31	1292.61	1293.61	2	-0.0008152	-0.6302	4350.52	26429.9	301	310	TRUE
34072	34072_3_KO_DMSO_5UL	Protein RCC2 OS=Homo sapiens OX=9606 GN=RCC2 PE=1 SV=2	RCC2_HUMAN	UNIPROT_HUMAN_Reviewed_HumanOnly__20190805.fasta	56084.8	1	4	4	4	7.06e-05	0.105	correct	TRUE	34072_3_KO_DMSO_5UL.30126.30126.3 File:"34072_3_KO_DMSO_5UL.raw", NativeID:"controllerType=0 controllerNumber=1 scan=30126"	LIEGLSHEVIVSAAcGR	R	N	0.988	26.3	35.5	19.6	2	c15: Carbamidomethyl (+57.02)		604.32	1809.94	1810.95	3	-0.002459	-1.358	4902.9	19529.6	195	211	TRUE
34072	34072_3_KO_DMSO_5UL	Spermidine synthase OS=Homo sapiens OX=9606 GN=SRM PE=1 SV=1	SPEE_HUMAN	UNIPROT_HUMAN_Reviewed_HumanOnly__20190805.fasta	33824.5	0.891	1	1	1	1.76e-05	0.043	correct	TRUE	34072_3_KO_DMSO_5UL.33071.33071.2 File:"34072_3_KO_DMSO_5UL.raw", NativeID:"controllerType=0 controllerNumber=1 scan=33071"	VLIIGGGDGGVLR	K	E	0.982	21.9	29.9	21.9	2			613.366	1224.72	1225.73	2	-0.002476	-2.02	5172.53	15273.9	97	109	TRUE
34072	34072_3_KO_DMSO_5UL	Ras-related protein Rap-1b OS=Homo sapiens OX=9606 GN=RAP1B PE=1 SV=1	RAP1B_HUMAN	UNIPROT_HUMAN_Reviewed_HumanOnly__20190805.fasta	20824.9	0.961	1	1	1	1.76e-05	0.0598	correct	TRUE	34072_3_KO_DMSO_5UL.17788.17788.2 File:"34072_3_KO_DMSO_5UL.raw", NativeID:"controllerType=0 controllerNumber=1 scan=17788"	LVVLGSGGVGK	K	S	0.994	27.8	27.7	27.2	2			493.305	984.595	985.604	2	-0.002024	-2.054	3598.01	29693	6	16	TRUE
34072	34072_3_KO_DMSO_5UL	Histone H1.3 OS=Homo sapiens OX=9606 GN=HIST1H1D PE=1 SV=2	H13_HUMAN	UNIPROT_HUMAN_Reviewed_HumanOnly__20190805.fasta	22351.3	0.856	1	1	1	1.76e-05	0.0814	correct	FALSE	34072_3_KO_DMSO_5UL.2947.2947.2 File:"34072_3_KO_DMSO_5UL.raw", NativeID:"controllerType=0 controllerNumber=1 scan=2947"	KVAGAATPK	K	K	0.975	15.5	25	4.93	2			421.758	841.501	842.51	2	-0.001564	-1.856	1001.22	56731.3	141	149	TRUE
34072	34072_3_KO_DMSO_5UL	Histone H1.3 OS=Homo sapiens OX=9606 GN=HIST1H1D PE=1 SV=2	H13_HUMAN	UNIPROT_HUMAN_Reviewed_HumanOnly__20190805.fasta	22351.3	0.856	1	1	1	1.76e-05	0.0814	correct	FALSE	34072_3_KO_DMSO_5UL.17915.17915.2 File:"34072_3_KO_DMSO_5UL.raw", NativeID:"controllerType=0 controllerNumber=1 scan=17915"	SGVSLAALK	R	K	0.997	60.2	27.1	36.5	2			423.257	844.5	845.509	2	-0.00153	-1.809	3614.07	83363.2	56	64	FALSE	H14_HUMAN
34072	34072_3_KO_DMSO_5UL	Serine/threonine-protein kinase 26 OS=Homo sapiens OX=9606 GN=STK26 PE=1 SV=2	STK26_HUMAN	UNIPROT_HUMAN_Reviewed_HumanOnly__20190805.fasta	46530.4	0.899	1	1	1	1.76e-05	0.0312	correct	FALSE	34072_3_KO_DMSO_5UL.17705.17705.2 File:"34072_3_KO_DMSO_5UL.raw", NativeID:"controllerType=0 controllerNumber=1 scan=17705"	AANVLLSEQGDVK	K	L	0.983	32.6	33.2	26.7	2			672.36	1342.71	1343.72	2	-0.00334	-2.486	3587.76	13397.9	147	159	TRUE
34072	34072_3_KO_DMSO_5UL	60S ribosomal protein L26-like 1 OS=Homo sapiens OX=9606 GN=RPL26L1 PE=1 SV=1	RL26L_HUMAN	UNIPROT_HUMAN_Reviewed_HumanOnly__20190805.fasta	17256.3	1	2	2	2	3.53e-05	0.117	correct	TRUE	34072_3_KO_DMSO_5UL.10047.10047.2 File:"34072_3_KO_DMSO_5UL.raw", NativeID:"controllerType=0 controllerNumber=1 scan=10047"	DDEVQVVR	K	G	0.99	42.5	28.2	30.3	2			480.243	958.471	959.479	2	-0.001392	-1.451	2387.88	36676	52	59	TRUE
34072	34072_3_KO_DMSO_5UL	60S ribosomal protein L26-like 1 OS=Homo sapiens OX=9606 GN=RPL26L1 PE=1 SV=1	RL26L_HUMAN	UNIPROT_HUMAN_Reviewed_HumanOnly__20190805.fasta	17256.3	1	2	2	2	3.53e-05	0.117	correct	TRUE	34072_3_KO_DMSO_5UL.22094.22094.2 File:"34072_3_KO_DMSO_5UL.raw", NativeID:"controllerType=0 controllerNumber=1 scan=22094"	FNPFVTSDR	K	S	0.971	19	29.3	12	2			541.766	1081.52	1082.53	2	-0.001962	-1.812	4112.15	29319.6	3	11	TRUE
34072	34072_3_KO_DMSO_5UL	DNA (cytosine-5)-methyltransferase 1 OS=Homo sapiens OX=9606 GN=DNMT1 PE=1 SV=2	DNMT1_HUMAN	UNIPROT_HUMAN_Reviewed_HumanOnly__20190805.fasta	183169	0.89	1	1	1	1.76e-05	0.00681	correct	FALSE	34072_3_KO_DMSO_5UL.27538.27538.2 File:"34072_3_KO_DMSO_5UL.raw", NativeID:"controllerType=0 controllerNumber=1 scan=27538"	VLEQLEDLDSR	R	V	0.982	23.7	31.8	18.9	2			658.837	1315.66	1316.67	2	-0.002406	-1.827	4662.46	14091	910	920	TRUE
34072	34072_3_KO_DMSO_5UL	60S ribosomal protein L36 OS=Homo sapiens OX=9606 GN=RPL36 PE=1 SV=3	RL36_HUMAN	UNIPROT_HUMAN_Reviewed_HumanOnly__20190805.fasta	12254.2	1	2	2	2	3.53e-05	0.2	correct	TRUE	34072_3_KO_DMSO_5UL.37534.37534.2 File:"34072_3_KO_DMSO_5UL.raw", NativeID:"controllerType=0 controllerNumber=1 scan=37534"	EELSNVLAAMR	R	K	0.995	33.5	31.9	30.2	2			616.817	1231.62	1232.63	2	-0.002734	-2.218	5608.34	16324.3	88	98	TRUE
34072	34072_3_KO_DMSO_5UL	60S ribosomal protein L36 OS=Homo sapiens OX=9606 GN=RPL36 PE=1 SV=3	RL36_HUMAN	UNIPROT_HUMAN_Reviewed_HumanOnly__20190805.fasta	12254.2	1	2	2	2	3.53e-05	0.2	correct	TRUE	34072_3_KO_DMSO_5UL.18191.18191.2 File:"34072_3_KO_DMSO_5UL.raw", NativeID:"controllerType=0 controllerNumber=1 scan=18191"	EVcGFAPYER	R	R	0.997	37.7	25.3	37.7	2	c3: Carbamidomethyl (+57.02)		614.276	1226.54	1227.55	2	-0.002317	-1.888	3649.41	28394.9	46	55	TRUE
34072	34072_3_KO_DMSO_5UL	Minor histocompatibility antigen H13 OS=Homo sapiens OX=9606 GN=HM13 PE=1 SV=1	HM13_HUMAN	UNIPROT_HUMAN_Reviewed_HumanOnly__20190805.fasta	41490.9	0.944	1	1	1	1.76e-05	0.0318	correct	FALSE	34072_3_KO_DMSO_5UL.8451.8451.2 File:"34072_3_KO_DMSO_5UL.raw", NativeID:"controllerType=0 controllerNumber=1 scan=8451"	NASDmPETITSR	K	D	0.991	22.5	26.9	19.8	2		m5: Oxidation (+15.99)	669.303	1336.59	1337.6	2	-0.002435	-1.82	2111.9	9733.95	62	73	TRUE
34072	34072_3_KO_DMSO_5UL	Chloride intracellular channel protein 4 OS=Homo sapiens OX=9606 GN=CLIC4 PE=1 SV=4	CLIC4_HUMAN	UNIPROT_HUMAN_Reviewed_HumanOnly__20190805.fasta	28773.6	0.726	1	1	1	1.76e-05	0.0435	correct	TRUE	34072_3_KO_DMSO_5UL.9435.9435.2 File:"34072_3_KO_DMSO_5UL.raw", NativeID:"controllerType=0 controllerNumber=1 scan=9435"	DEFTNTcPSDK	R	E	0.945	11.9	25	11.9	2	c7: Carbamidomethyl (+57.02)		657.268	1312.52	1313.53	2	-0.002633	-2.005	2281.38	8956.62	228	238	TRUE
34072	34072_3_KO_DMSO_5UL	Calnexin OS=Homo sapiens OX=9606 GN=CANX PE=1 SV=2	CALX_HUMAN	UNIPROT_HUMAN_Reviewed_HumanOnly__20190805.fasta	67570.2	1	2	2	2	3.53e-05	0.0304	correct	TRUE	34072_3_KO_DMSO_5UL.12361.12361.2 File:"34072_3_KO_DMSO_5UL.raw", NativeID:"controllerType=0 controllerNumber=1 scan=12361"	AEEDEILNR	K	S	0.978	21.9	28.7	18.8	2			544.764	1087.51	1088.52	2	-0.001512	-1.389	2765.98	25490.6	574	582	TRUE
34072	34072_3_KO_DMSO_5UL	Calnexin OS=Homo sapiens OX=9606 GN=CANX PE=1 SV=2	CALX_HUMAN	UNIPROT_HUMAN_Reviewed_HumanOnly__20190805.fasta	67570.2	1	2	2	2	3.53e-05	0.0304	correct	TRUE	34072_3_KO_DMSO_5UL.10920.10920.2 File:"34072_3_KO_DMSO_5UL.raw", NativeID:"controllerType=0 controllerNumber=1 scan=10920"	PVIDNPNYK	R	G	0.992	31.3	30.4	29.2	2			530.276	1058.54	1059.55	2	-0.002442	-2.305	2540.98	24343	372	380	TRUE
34072	34072_3_KO_DMSO_5UL	WD repeat-containing protein 18 OS=Homo sapiens OX=9606 GN=WDR18 PE=1 SV=2	WDR18_HUMAN	UNIPROT_HUMAN_Reviewed_HumanOnly__20190805.fasta	47405.1	0.905	1	1	1	1.76e-05	0.0208	correct	FALSE	34072_3_KO_DMSO_5UL.12923.12923.2 File:"34072_3_KO_DMSO_5UL.raw", NativeID:"controllerType=0 controllerNumber=1 scan=12923"	VTELEDEVR	R	N	0.984	27.2	30.6	22.6	2			545.274	1088.53	1089.54	2	-0.001404	-1.289	2859.04	18941.4	402	410	TRUE
34072	34072_3_KO_DMSO_5UL	Splicing factor U2AF 35 kDa subunit OS=Homo sapiens OX=9606 GN=U2AF1 PE=1 SV=3	U2AF1_HUMAN,U2AF5_HUMAN	UNIPROT_HUMAN_Reviewed_HumanOnly__20190805.fasta	27872.2	0.87	1	1	1	1.76e-05	0.0542	correct	FALSE	34072_3_KO_DMSO_5UL.6112.6112.2 File:"34072_3_KO_DMSO_5UL.raw", NativeID:"controllerType=0 controllerNumber=1 scan=6112"	NPQNSSQSADGLR	R	C	0.978	26.3	28.5	26.3	2			687.322	1372.63	1373.64	2	-0.003434	-2.5	1615.7	4864.29	54	66	TRUE
34072	34072_3_KO_DMSO_5UL	Heterogeneous nuclear ribonucleoprotein A/B OS=Homo sapiens OX=9606 GN=HNRNPAB PE=1 SV=2	ROAA_HUMAN	UNIPROT_HUMAN_Reviewed_HumanOnly__20190805.fasta	36225.2	0.938	1	1	1	1.76e-05	0.0542	correct	FALSE	34072_3_KO_DMSO_5UL.20390.20390.2 File:"34072_3_KO_DMSO_5UL.raw", NativeID:"controllerType=0 controllerNumber=1 scan=20390"	FGEVVDcTIK	K	M	0.994	26.9	29.6	0	2	c7: Carbamidomethyl (+57.02)		584.288	1166.56	1167.57	2	-0.002227	-1.908	3923.94	19322.3	92	101	FALSE	HNRPD_HUMAN
34072	34072_3_KO_DMSO_5UL	Heterogeneous nuclear ribonucleoprotein A/B OS=Homo sapiens OX=9606 GN=HNRNPAB PE=1 SV=2	ROAA_HUMAN	UNIPROT_HUMAN_Reviewed_HumanOnly__20190805.fasta	36225.2	0.938	1	1	1	1.76e-05	0.0542	correct	FALSE	34072_3_KO_DMSO_5UL.19439.19439.2 File:"34072_3_KO_DMSO_5UL.raw", NativeID:"controllerType=0 controllerNumber=1 scan=19439"	FGEVVDcTIK	K	M	0.997	46.4	29.6	0	2	c7: Carbamidomethyl (+57.02)		584.288	1166.56	1167.57	2	-0.002227	-1.908	3809.63	30791.7	92	101	FALSE	HNRPD_HUMAN
34072	34072_3_KO_DMSO_5UL	Heterogeneous nuclear ribonucleoprotein A/B OS=Homo sapiens OX=9606 GN=HNRNPAB PE=1 SV=2	ROAA_HUMAN	UNIPROT_HUMAN_Reviewed_HumanOnly__20190805.fasta	36225.2	0.938	1	1	1	1.76e-05	0.0542	correct	FALSE	34072_3_KO_DMSO_5UL.51681.51681.2 File:"34072_3_KO_DMSO_5UL.raw", NativeID:"controllerType=0 controllerNumber=1 scan=51681"	GFGFILFK	R	D	0.99	25.3	28	20.3	2			464.767	927.52	928.529	2	-0.001792	-1.93	6834.45	21799.5	111	118	TRUE
34072	34072_3_KO_DMSO_5UL	Ubiquitin carboxyl-terminal hydrolase 14 OS=Homo sapiens OX=9606 GN=USP14 PE=1 SV=3	UBP14_HUMAN	UNIPROT_HUMAN_Reviewed_HumanOnly__20190805.fasta	56070.3	0.982	1	1	1	1.76e-05	0.0263	correct	TRUE	34072_3_KO_DMSO_5UL.35263.35263.2 File:"34072_3_KO_DMSO_5UL.raw", NativeID:"controllerType=0 controllerNumber=1 scan=35263"	AQLFALTGVQPAR	K	Q	0.997	59.2	32.6	50.8	2			686.39	1370.77	1371.77	2	-0.002058	-1.5	5385.68	20365.7	31	43	TRUE
34072	34072_3_KO_DMSO_5UL	Tubulin gamma-1 chain OS=Homo sapiens OX=9606 GN=TUBG1 PE=1 SV=2	TBG1_HUMAN,TBG2_HUMAN	UNIPROT_HUMAN_Reviewed_HumanOnly__20190805.fasta	51171.2	0.798	1	1	1	1.76e-05	0.02	correct	FALSE	34072_3_KO_DMSO_5UL.31204.31204.2 File:"34072_3_KO_DMSO_5UL.raw", NativeID:"controllerType=0 controllerNumber=1 scan=31204"	AVLLDLEPR	R	V	0.963	25	30	19.3	2			513.302	1024.59	1025.6	2	-0.00254	-2.477	5003.92	17309.6	64	72	TRUE
34072	34072_3_KO_DMSO_5UL	ATP synthase F(0) complex subunit B1, mitochondrial OS=Homo sapiens OX=9606 GN=ATP5PB PE=1 SV=2	AT5F1_HUMAN	UNIPROT_HUMAN_Reviewed_HumanOnly__20190805.fasta	28908.8	0.907	1	1	1	1.76e-05	0.0312	correct	TRUE	34072_3_KO_DMSO_5UL.8487.8487.2 File:"34072_3_KO_DMSO_5UL.raw", NativeID:"controllerType=0 controllerNumber=1 scan=8487"	LAQLEEAK	K	Q	0.985	22.4	28.8	5.05	2			451.252	900.49	901.499	2	-0.0015	-1.664	2116.91	32748	132	139	TRUE
34072	34072_3_KO_DMSO_5UL	AP-2 complex subunit alpha-1 OS=Homo sapiens OX=9606 GN=AP2A1 PE=1 SV=3	AP2A1_HUMAN	UNIPROT_HUMAN_Reviewed_HumanOnly__20190805.fasta	107549	0.817	1	1	1	1.76e-05	0.0102	correct	FALSE	34072_3_KO_DMSO_5UL.41810.41810.2 File:"34072_3_KO_DMSO_5UL.raw", NativeID:"controllerType=0 controllerNumber=1 scan=41810"	GLAVFISDIR	R	N	0.967	29.4	31.3	24.1	2			545.815	1089.62	1090.63	2	-0.00304	-2.787	5997.08	14087.1	12	21	TRUE
34072	34072_3_KO_DMSO_5UL	L-xylulose reductase OS=Homo sapiens OX=9606 GN=DCXR PE=1 SV=2	DCXR_HUMAN	UNIPROT_HUMAN_Reviewed_HumanOnly__20190805.fasta	25912.2	0.973	1	1	1	1.76e-05	0.0451	correct	FALSE	34072_3_KO_DMSO_5UL.26736.26736.2 File:"34072_3_KO_DMSO_5UL.raw", NativeID:"controllerType=0 controllerNumber=1 scan=26736"	AVIQVSQIVAR	R	G	0.996	33.7	28.7	26.1	2			592.36	1182.71	1183.72	2	-0.002686	-2.269	4578.81	17022.9	110	120	TRUE
34072	34072_3_KO_DMSO_5UL	Nucleolar complex protein 2 homolog OS=Homo sapiens OX=9606 GN=NOC2L PE=1 SV=4	NOC2L_HUMAN	UNIPROT_HUMAN_Reviewed_HumanOnly__20190805.fasta	84921.2	0.728	1	1	1	1.76e-05	0.0134	correct	TRUE	34072_3_KO_DMSO_5UL.36190.36190.2 File:"34072_3_KO_DMSO_5UL.raw", NativeID:"controllerType=0 controllerNumber=1 scan=36190"	LEDLNFPEIK	R	R	0.946	21.1	32.2	14.6	2			609.323	1216.63	1217.64	2	-0.002604	-2.139	5490.09	14682.4	640	649	TRUE
34072	34072_3_KO_DMSO_5UL	RNA-binding protein 8A OS=Homo sapiens OX=9606 GN=RBM8A PE=1 SV=1	RBM8A_HUMAN	UNIPROT_HUMAN_Reviewed_HumanOnly__20190805.fasta	19889.4	0.971	1	1	1	1.76e-05	0.109	correct	TRUE	34072_3_KO_DMSO_5UL.11889.11889.3 File:"34072_3_KO_DMSO_5UL.raw", NativeID:"controllerType=0 controllerNumber=1 scan=11889"	mREDYDSVEQDGDEPGPQR	R	S	0.995	19.5	25	19.5	2		m1: Oxidation (+15.99)	746.977	2237.91	2238.92	3	-0.00416	-1.858	2696.95	10030.2	50	68	TRUE
34072	34072_3_KO_DMSO_5UL	Protein transport protein Sec61 subunit beta OS=Homo sapiens OX=9606 GN=SEC61B PE=1 SV=2	SC61B_HUMAN	UNIPROT_HUMAN_Reviewed_HumanOnly__20190805.fasta	9974.4	0.999	2	2	2	3.53e-05	0.26	correct	FALSE	34072_3_KO_DMSO_5UL.15525.15525.2 File:"34072_3_KO_DMSO_5UL.raw", NativeID:"controllerType=0 controllerNumber=1 scan=15525"	FYTEDSPGLK	R	V	0.961	21.1	29.1	6.28	2			578.779	1155.54	1156.55	2	-0.001416	-1.224	3271.52	20319.7	58	67	TRUE
34072	34072_3_KO_DMSO_5UL	Protein transport protein Sec61 subunit beta OS=Homo sapiens OX=9606 GN=SEC61B PE=1 SV=2	SC61B_HUMAN	UNIPROT_HUMAN_Reviewed_HumanOnly__20190805.fasta	9974.4	0.999	2	2	2	3.53e-05	0.26	correct	FALSE	34072_3_KO_DMSO_5UL.7635.7635.2 File:"34072_3_KO_DMSO_5UL.raw", NativeID:"controllerType=0 controllerNumber=1 scan=7635"	PGPTPSGTNVGSSGR	M	S	0.979	22.9	30.8	21.3	1			685.836	1369.66	1370.67	2	-0.002302	-1.679	1959.7	8722.35	2	16	TRUE
34072	34072_3_KO_DMSO_5UL	Signal recognition particle subunit SRP72 OS=Homo sapiens OX=9606 GN=SRP72 PE=1 SV=3	SRP72_HUMAN	UNIPROT_HUMAN_Reviewed_HumanOnly__20190805.fasta	74608.3	0.785	1	1	1	1.76e-05	0.0149	correct	FALSE	34072_3_KO_DMSO_5UL.12584.12584.2 File:"34072_3_KO_DMSO_5UL.raw", NativeID:"controllerType=0 controllerNumber=1 scan=12584"	TVSSPPTSPR	K	P	0.96	18	29.8	10.9	2			514.771	1027.53	1028.54	2	-0.001942	-1.888	2804.42	61619.1	618	627	TRUE
34072	34072_3_KO_DMSO_5UL	THO complex subunit 2 OS=Homo sapiens OX=9606 GN=THOC2 PE=1 SV=2	THOC2_HUMAN	UNIPROT_HUMAN_Reviewed_HumanOnly__20190805.fasta	182780	0.777	1	1	1	1.76e-05	0.00628	correct	FALSE	34072_3_KO_DMSO_5UL.27071.27071.2 File:"34072_3_KO_DMSO_5UL.raw", NativeID:"controllerType=0 controllerNumber=1 scan=27071"	VLNLGQALER	K	R	0.958	22.6	30.3	21.4	2			556.823	1111.63	1112.64	2	-0.00265	-2.382	4614.22	17457.2	1137	1146	TRUE
34072	34072_3_KO_DMSO_5UL	Apoptosis-inducing factor 1, mitochondrial OS=Homo sapiens OX=9606 GN=AIFM1 PE=1 SV=1	AIFM1_HUMAN	UNIPROT_HUMAN_Reviewed_HumanOnly__20190805.fasta	66901.5	1	3	3	3	5.29e-05	0.0571	correct	TRUE	34072_3_KO_DMSO_5UL.46719.46719.2 File:"34072_3_KO_DMSO_5UL.raw", NativeID:"controllerType=0 controllerNumber=1 scan=46719"	ALGTEVIQLFPEK	R	G	0.997	57.4	33.6	57.2	2			722.905	1443.8	1444.8	2	-0.002552	-1.766	6421.74	19392.8	325	337	TRUE
34072	34072_3_KO_DMSO_5UL	Apoptosis-inducing factor 1, mitochondrial OS=Homo sapiens OX=9606 GN=AIFM1 PE=1 SV=1	AIFM1_HUMAN	UNIPROT_HUMAN_Reviewed_HumanOnly__20190805.fasta	66901.5	1	3	3	3	5.29e-05	0.0571	correct	TRUE	34072_3_KO_DMSO_5UL.18024.18024.2 File:"34072_3_KO_DMSO_5UL.raw", NativeID:"controllerType=0 controllerNumber=1 scan=18024"	ISGLGLTPEQK	R	Q	0.991	33.3	31.2	24.5	2			571.824	1141.63	1142.64	2	-0.001294	-1.132	3626.86	25944.1	99	109	TRUE
34072	34072_3_KO_DMSO_5UL	Apoptosis-inducing factor 1, mitochondrial OS=Homo sapiens OX=9606 GN=AIFM1 PE=1 SV=1	AIFM1_HUMAN	UNIPROT_HUMAN_Reviewed_HumanOnly__20190805.fasta	66901.5	1	3	3	3	5.29e-05	0.0571	correct	TRUE	34072_3_KO_DMSO_5UL.4821.4821.2 File:"34072_3_KO_DMSO_5UL.raw", NativeID:"controllerType=0 controllerNumber=1 scan=4821"	SATEQSGTGIR	K	S	0.991	26.8	30.2	16.1	2			553.775	1105.53	1106.54	2	-0.001828	-1.652	1360.59	7714.91	519	529	TRUE
34072	34072_3_KO_DMSO_5UL	40S ribosomal protein S10 OS=Homo sapiens OX=9606 GN=RPS10 PE=1 SV=1	RS10_HUMAN	UNIPROT_HUMAN_Reviewed_HumanOnly__20190805.fasta	18898.3	0.925	1	1	1	1.76e-05	0.0545	correct	TRUE	34072_3_KO_DMSO_5UL.58421.58421.2 File:"34072_3_KO_DMSO_5UL.raw", NativeID:"controllerType=0 controllerNumber=1 scan=58421"	IAIYELLFK	R	E	0.988	28.5	29.7	24.2	2			555.333	1108.65	1109.66	2	-0.002516	-2.267	7268.91	19277.1	9	17	TRUE
34072	34072_3_KO_DMSO_5UL	Ubiquitin-conjugating enzyme E2 K OS=Homo sapiens OX=9606 GN=UBE2K PE=1 SV=3	UBE2K_HUMAN	UNIPROT_HUMAN_Reviewed_HumanOnly__20190805.fasta	22407.1	0.929	1	1	1	1.76e-05	0.06	correct	FALSE	34072_3_KO_DMSO_5UL.38727.38727.2 File:"34072_3_KO_DMSO_5UL.raw", NativeID:"controllerType=0 controllerNumber=1 scan=38727"	VDLVDENFTELR	K	G	0.988	36.7	32.4	35.9	2			725.363	1448.71	1449.72	2	-0.00408	-2.814	5721.57	13455	29	40	TRUE
34072	34072_3_KO_DMSO_5UL	40S ribosomal protein S2 OS=Homo sapiens OX=9606 GN=RPS2 PE=1 SV=2	RS2_HUMAN	UNIPROT_HUMAN_Reviewed_HumanOnly__20190805.fasta	31325.2	1	4	4	4	7.06e-05	0.171	correct	TRUE	34072_3_KO_DMSO_5UL.15341.15341.2 File:"34072_3_KO_DMSO_5UL.raw", NativeID:"controllerType=0 controllerNumber=1 scan=15341"	GcTATLGNFAK	R	A	0.949	25.8	29	22.7	2	c2: Carbamidomethyl (+57.02)		570.279	1138.54	1139.55	2	-0.0008032	-0.7049	3245.91	18472.6	228	238	TRUE
34072	34072_3_KO_DMSO_5UL	40S ribosomal protein S2 OS=Homo sapiens OX=9606 GN=RPS2 PE=1 SV=2	RS2_HUMAN	UNIPROT_HUMAN_Reviewed_HumanOnly__20190805.fasta	31325.2	1	4	4	4	7.06e-05	0.171	correct	TRUE	34072_3_KO_DMSO_5UL.15713.15713.2 File:"34072_3_KO_DMSO_5UL.raw", NativeID:"controllerType=0 controllerNumber=1 scan=15713"	GTGIVSAPVPK	R	K	0.988	24.2	30	24.2	2			513.302	1024.59	1025.6	2	-0.002052	-2.001	3298.97	32057.3	201	211	TRUE
34072	34072_3_KO_DMSO_5UL	40S ribosomal protein S2 OS=Homo sapiens OX=9606 GN=RPS2 PE=1 SV=2	RS2_HUMAN	UNIPROT_HUMAN_Reviewed_HumanOnly__20190805.fasta	31325.2	1	4	4	4	7.06e-05	0.171	correct	TRUE	34072_3_KO_DMSO_5UL.21843.21843.2 File:"34072_3_KO_DMSO_5UL.raw", NativeID:"controllerType=0 controllerNumber=1 scan=21843"	LLmmAGIDDcYTSAR	K	G	0.969	18	26.4	18	2	c10: Carbamidomethyl (+57.02)	m3: Oxidation (+15.99), m4: Oxidation (+15.99)	874.885	1747.75	1748.77	2	-0.003551	-2.031	4084.43	5160.61	213	227	TRUE
34072	34072_3_KO_DMSO_5UL	40S ribosomal protein S2 OS=Homo sapiens OX=9606 GN=RPS2 PE=1 SV=2	RS2_HUMAN	UNIPROT_HUMAN_Reviewed_HumanOnly__20190805.fasta	31325.2	1	4	4	4	7.06e-05	0.171	correct	TRUE	34072_3_KO_DMSO_5UL.62207.62207.2 File:"34072_3_KO_DMSO_5UL.raw", NativeID:"controllerType=0 controllerNumber=1 scan=62207"	SLEEIYLFSLPIK	K	E	0.975	42.2	34	37.4	2			776.434	1550.85	1551.87	2	-0.005426	-3.496	7477.25	14074.2	77	89	TRUE
34072	34072_3_KO_DMSO_5UL	Lysocardiolipin acyltransferase 1 OS=Homo sapiens OX=9606 GN=LCLAT1 PE=1 SV=1	LCLT1_HUMAN	UNIPROT_HUMAN_Reviewed_HumanOnly__20190805.fasta	48922.2	0.822	1	1	1	1.76e-05	0.0242	correct	FALSE	34072_3_KO_DMSO_5UL.29850.29850.2 File:"34072_3_KO_DMSO_5UL.raw", NativeID:"controllerType=0 controllerNumber=1 scan=29850"	TTGFTFVVDR	R	L	0.968	20.4	31.1	19.1	2			571.795	1141.57	1142.58	2	-0.00231	-2.022	4878.93	14626.5	235	244	TRUE
34072	34072_3_KO_DMSO_5UL	26S proteasome regulatory subunit 6B OS=Homo sapiens OX=9606 GN=PSMC4 PE=1 SV=2	PRS6B_HUMAN	UNIPROT_HUMAN_Reviewed_HumanOnly__20190805.fasta	47367.7	0.998	2	2	2	3.53e-05	0.0526	correct	TRUE	34072_3_KO_DMSO_5UL.22417.22417.3 File:"34072_3_KO_DMSO_5UL.raw", NativeID:"controllerType=0 controllerNumber=1 scan=22417"	ADTLDPALLRPGR	R	L	0.946	18.1	33	15.3	2			465.596	1393.77	1394.78	3	-0.002147	-1.539	4148.52	23188.3	314	326	TRUE
34072	34072_3_KO_DMSO_5UL	26S proteasome regulatory subunit 6B OS=Homo sapiens OX=9606 GN=PSMC4 PE=1 SV=2	PRS6B_HUMAN	UNIPROT_HUMAN_Reviewed_HumanOnly__20190805.fasta	47367.7	0.998	2	2	2	3.53e-05	0.0526	correct	TRUE	34072_3_KO_DMSO_5UL.25771.25771.2 File:"34072_3_KO_DMSO_5UL.raw", NativeID:"controllerType=0 controllerNumber=1 scan=25771"	LIFSTITSK	R	M	0.971	21.1	29.2	21.1	2			505.299	1008.58	1009.59	2	-0.0022	-2.179	4491.6	28662	343	351	TRUE
34072	34072_3_KO_DMSO_5UL	Tubulin beta-4A chain OS=Homo sapiens OX=9606 GN=TUBB4A PE=1 SV=2	TBB4A_HUMAN	UNIPROT_HUMAN_Reviewed_HumanOnly__20190805.fasta	49585.5	0.83	1	1	1	1.76e-05	0.338	correct	FALSE	34072_3_KO_DMSO_5UL.36177.36177.2 File:"34072_3_KO_DMSO_5UL.raw", NativeID:"controllerType=0 controllerNumber=1 scan=36177"	ALTVPELTQQmFDAK	R	N	0.979	30.1	34.2	12.1	2		m11: Oxidation (+15.99)	854.433	1706.85	1707.86	2	-0.004015	-2.351	5489.08	15533.3	283	297	FALSE	TBB4B_HUMAN
34072	34072_3_KO_DMSO_5UL	Tubulin beta-4A chain OS=Homo sapiens OX=9606 GN=TUBB4A PE=1 SV=2	TBB4A_HUMAN	UNIPROT_HUMAN_Reviewed_HumanOnly__20190805.fasta	49585.5	0.83	1	1	1	1.76e-05	0.338	correct	FALSE	34072_3_KO_DMSO_5UL.15143.15143.3 File:"34072_3_KO_DMSO_5UL.raw", NativeID:"controllerType=0 controllerNumber=1 scan=15143"	EIVHLQAGQcGNQIGAK	R	F	0.997	59.5	34.7	0	2	c10: Carbamidomethyl (+57.02)		608.312	1821.91	1822.92	3	-0.003094	-1.697	3210.47	55099.4	3	19	FALSE	TBB5_HUMAN
34072	34072_3_KO_DMSO_5UL	Tubulin beta-4A chain OS=Homo sapiens OX=9606 GN=TUBB4A PE=1 SV=2	TBB4A_HUMAN	UNIPROT_HUMAN_Reviewed_HumanOnly__20190805.fasta	49585.5	0.83	1	1	1	1.76e-05	0.338	correct	FALSE	34072_3_KO_DMSO_5UL.24192.24192.2 File:"34072_3_KO_DMSO_5UL.raw", NativeID:"controllerType=0 controllerNumber=1 scan=24192"	FPGQLnADLR	R	K	0.991	26.9	30.7	16.4	2		n6: Deamidated (+0.98)	566.292	1130.57	1131.58	2	-0.0019	-1.679	4336.38	20299.9	242	251	FALSE	TBB5_HUMAN
34072	34072_3_KO_DMSO_5UL	Tubulin beta-4A chain OS=Homo sapiens OX=9606 GN=TUBB4A PE=1 SV=2	TBB4A_HUMAN	UNIPROT_HUMAN_Reviewed_HumanOnly__20190805.fasta	49585.5	0.83	1	1	1	1.76e-05	0.338	correct	FALSE	34072_3_KO_DMSO_5UL.22972.22972.2 File:"34072_3_KO_DMSO_5UL.raw", NativeID:"controllerType=0 controllerNumber=1 scan=22972"	FPGQLNADLR	R	K	0.993	28.1	30.9	24.2	2			565.8	1129.59	1130.6	2	-0.002258	-1.997	4207.37	43399.8	242	251	FALSE	TBB5_HUMAN
34072	34072_3_KO_DMSO_5UL	Tubulin beta-4A chain OS=Homo sapiens OX=9606 GN=TUBB4A PE=1 SV=2	TBB4A_HUMAN	UNIPROT_HUMAN_Reviewed_HumanOnly__20190805.fasta	49585.5	0.83	1	1	1	1.76e-05	0.338	correct	FALSE	34072_3_KO_DMSO_5UL.23524.23524.2 File:"34072_3_KO_DMSO_5UL.raw", NativeID:"controllerType=0 controllerNumber=1 scan=23524"	FPGQLNADLR	R	K	0.997	52.5	31	43	2			565.8	1129.59	1130.6	2	-0.00238	-2.105	4267.54	127621	242	251	FALSE	TBB5_HUMAN
34072	34072_3_KO_DMSO_5UL	Tubulin beta-4A chain OS=Homo sapiens OX=9606 GN=TUBB4A PE=1 SV=2	TBB4A_HUMAN	UNIPROT_HUMAN_Reviewed_HumanOnly__20190805.fasta	49585.5	0.83	1	1	1	1.76e-05	0.338	correct	TRUE	34072_3_KO_DMSO_5UL.58903.58903.3 File:"34072_3_KO_DMSO_5UL.raw", NativeID:"controllerType=0 controllerNumber=1 scan=58903"	GHYTEGAELVDAVLDVVR	K	K	0.97	22.9	35.6	14.7	2			648.667	1942.98	1942.99	3	0.9999	-1.441	7294.96	11803.5	104	121	TRUE
34072	34072_3_KO_DMSO_5UL	Tubulin beta-4A chain OS=Homo sapiens OX=9606 GN=TUBB4A PE=1 SV=2	TBB4A_HUMAN	UNIPROT_HUMAN_Reviewed_HumanOnly__20190805.fasta	49585.5	0.83	1	1	1	1.76e-05	0.338	correct	FALSE	34072_3_KO_DMSO_5UL.30349.30349.2 File:"34072_3_KO_DMSO_5UL.raw", NativeID:"controllerType=0 controllerNumber=1 scan=30349"	IMNTFSVVPSPK	R	V	0.997	38.9	33.2	33.3	2			660.354	1318.69	1319.7	2	-0.002724	-2.064	4926.36	16253.7	163	174	FALSE	TBB5_HUMAN
34072	34072_3_KO_DMSO_5UL	Tubulin beta-4A chain OS=Homo sapiens OX=9606 GN=TUBB4A PE=1 SV=2	TBB4A_HUMAN	UNIPROT_HUMAN_Reviewed_HumanOnly__20190805.fasta	49585.5	0.83	1	1	1	1.76e-05	0.338	correct	FALSE	34072_3_KO_DMSO_5UL.24477.24477.2 File:"34072_3_KO_DMSO_5UL.raw", NativeID:"controllerType=0 controllerNumber=1 scan=24477"	ISEQFTAmFR	R	R	0.947	18.1	29	18.1	2		m8: Oxidation (+15.99)	623.299	1244.58	1245.59	2	-0.002637	-2.117	4367.7	22270.5	381	390	FALSE	TBB5_HUMAN
34072	34072_3_KO_DMSO_5UL	Tubulin beta-4A chain OS=Homo sapiens OX=9606 GN=TUBB4A PE=1 SV=2	TBB4A_HUMAN	UNIPROT_HUMAN_Reviewed_HumanOnly__20190805.fasta	49585.5	0.83	1	1	1	1.76e-05	0.338	correct	FALSE	34072_3_KO_DMSO_5UL.35316.35316.2 File:"34072_3_KO_DMSO_5UL.raw", NativeID:"controllerType=0 controllerNumber=1 scan=35316"	ISEQFTAMFR	R	R	0.997	44.1	30.2	38.6	2			615.803	1229.59	1229.6	2	1	-1.944	5393.85	26005.8	381	390	FALSE	TBB5_HUMAN
34072	34072_3_KO_DMSO_5UL	Tubulin beta-4A chain OS=Homo sapiens OX=9606 GN=TUBB4A PE=1 SV=2	TBB4A_HUMAN	UNIPROT_HUMAN_Reviewed_HumanOnly__20190805.fasta	49585.5	0.83	1	1	1	1.76e-05	0.338	correct	FALSE	34072_3_KO_DMSO_5UL.23893.23893.2 File:"34072_3_KO_DMSO_5UL.raw", NativeID:"controllerType=0 controllerNumber=1 scan=23893"	ISEQFTAmFR	R	R	0.997	49.9	28.9	49.9	2		m8: Oxidation (+15.99)	623.299	1244.58	1245.59	2	-0.002515	-2.019	4306.66	27405.2	381	390	FALSE	TBB5_HUMAN
34072	34072_3_KO_DMSO_5UL	Tubulin beta-4A chain OS=Homo sapiens OX=9606 GN=TUBB4A PE=1 SV=2	TBB4A_HUMAN	UNIPROT_HUMAN_Reviewed_HumanOnly__20190805.fasta	49585.5	0.83	1	1	1	1.76e-05	0.338	correct	FALSE	34072_3_KO_DMSO_5UL.35086.35086.2 File:"34072_3_KO_DMSO_5UL.raw", NativeID:"controllerType=0 controllerNumber=1 scan=35086"	ISEQFTAMFR	R	R	0.997	69.1	30.3	62.1	2			615.302	1228.59	1229.6	2	-0.001496	-1.217	5356.51	28057.9	381	390	FALSE	TBB5_HUMAN
34072	34072_3_KO_DMSO_5UL	Tubulin beta-4A chain OS=Homo sapiens OX=9606 GN=TUBB4A PE=1 SV=2	TBB4A_HUMAN	UNIPROT_HUMAN_Reviewed_HumanOnly__20190805.fasta	49585.5	0.83	1	1	1	1.76e-05	0.338	correct	FALSE	34072_3_KO_DMSO_5UL.21160.21160.3 File:"34072_3_KO_DMSO_5UL.raw", NativeID:"controllerType=0 controllerNumber=1 scan=21160"	KLAVNmVPFPR	R	L	0.996	27.7	32.6	24.2	2		m6: Oxidation (+15.99)	429.912	1286.71	1287.72	3	-0.002576	-2	4014.84	37173.4	252	262	FALSE	TBB5_HUMAN
34072	34072_3_KO_DMSO_5UL	Tubulin beta-4A chain OS=Homo sapiens OX=9606 GN=TUBB4A PE=1 SV=2	TBB4A_HUMAN	UNIPROT_HUMAN_Reviewed_HumanOnly__20190805.fasta	49585.5	0.83	1	1	1	1.76e-05	0.338	correct	FALSE	34072_3_KO_DMSO_5UL.28927.28927.2 File:"34072_3_KO_DMSO_5UL.raw", NativeID:"controllerType=0 controllerNumber=1 scan=28927"	LAVNmVPFPR	K	L	0.98	25.8	32.1	23.2	2		m5: Oxidation (+15.99)	580.317	1158.62	1159.63	2	-0.001649	-1.422	4797.06	26870.5	253	262	FALSE	TBB5_HUMAN
34072	34072_3_KO_DMSO_5UL	Tubulin beta-4A chain OS=Homo sapiens OX=9606 GN=TUBB4A PE=1 SV=2	TBB4A_HUMAN	UNIPROT_HUMAN_Reviewed_HumanOnly__20190805.fasta	49585.5	0.83	1	1	1	1.76e-05	0.338	correct	FALSE	34072_3_KO_DMSO_5UL.37970.37970.2 File:"34072_3_KO_DMSO_5UL.raw", NativeID:"controllerType=0 controllerNumber=1 scan=37970"	LAVNMVPFPR	K	L	0.997	41.3	32	38	2			572.319	1142.62	1143.63	2	-0.002706	-2.366	5648.06	35574	253	262	FALSE	TBB5_HUMAN
34072	34072_3_KO_DMSO_5UL	Tubulin beta-4A chain OS=Homo sapiens OX=9606 GN=TUBB4A PE=1 SV=2	TBB4A_HUMAN	UNIPROT_HUMAN_Reviewed_HumanOnly__20190805.fasta	49585.5	0.83	1	1	1	1.76e-05	0.338	correct	FALSE	34072_3_KO_DMSO_5UL.29595.29595.2 File:"34072_3_KO_DMSO_5UL.raw", NativeID:"controllerType=0 controllerNumber=1 scan=29595"	LAVNmVPFPR	K	L	0.997	60.1	32.1	46.3	2		m5: Oxidation (+15.99)	580.317	1158.62	1159.63	2	-0.002747	-2.369	4857.16	79532.8	253	262	FALSE	TBB5_HUMAN
34072	34072_3_KO_DMSO_5UL	Tubulin beta-4A chain OS=Homo sapiens OX=9606 GN=TUBB4A PE=1 SV=2	TBB4A_HUMAN	UNIPROT_HUMAN_Reviewed_HumanOnly__20190805.fasta	49585.5	0.83	1	1	1	1.76e-05	0.338	correct	FALSE	34072_3_KO_DMSO_5UL.50375.50375.3 File:"34072_3_KO_DMSO_5UL.raw", NativeID:"controllerType=0 controllerNumber=1 scan=50375"	LHFFMPGFAPLTSR	R	G	0.989	29.3	34.2	27.2	2			540.949	1619.83	1620.84	3	-0.001809	-1.116	6735.4	13954.8	263	276	FALSE	TBB5_HUMAN
34072	34072_3_KO_DMSO_5UL	Tubulin beta-4A chain OS=Homo sapiens OX=9606 GN=TUBB4A PE=1 SV=2	TBB4A_HUMAN	UNIPROT_HUMAN_Reviewed_HumanOnly__20190805.fasta	49585.5	0.83	1	1	1	1.76e-05	0.338	correct	FALSE	34072_3_KO_DMSO_5UL.40928.40928.3 File:"34072_3_KO_DMSO_5UL.raw", NativeID:"controllerType=0 controllerNumber=1 scan=40928"	LHFFmPGFAPLTSR	R	G	0.989	26.5	34	20.1	2		m5: Oxidation (+15.99)	546.281	1635.82	1636.83	3	-0.003559	-2.174	5920.71	33182.6	263	276	FALSE	TBB5_HUMAN
34072	34072_3_KO_DMSO_5UL	Tubulin beta-4A chain OS=Homo sapiens OX=9606 GN=TUBB4A PE=1 SV=2	TBB4A_HUMAN	UNIPROT_HUMAN_Reviewed_HumanOnly__20190805.fasta	49585.5	0.83	1	1	1	1.76e-05	0.338	correct	FALSE	34072_3_KO_DMSO_5UL.48664.48664.3 File:"34072_3_KO_DMSO_5UL.raw", NativeID:"controllerType=0 controllerNumber=1 scan=48664"	LTTPTYGDLNHLVSATmSGVTTcLR	K	F	0.984	27.2	37.7	25.6	2	c23: Carbamidomethyl (+57.02)	m17: Oxidation (+15.99)	908.781	2723.32	2724.33	3	-0.005143	-1.888	6594.13	17622.3	217	241	FALSE	TBB5_HUMAN
34072	34072_3_KO_DMSO_5UL	Tubulin beta-4A chain OS=Homo sapiens OX=9606 GN=TUBB4A PE=1 SV=2	TBB4A_HUMAN	UNIPROT_HUMAN_Reviewed_HumanOnly__20190805.fasta	49585.5	0.83	1	1	1	1.76e-05	0.338	correct	FALSE	34072_3_KO_DMSO_5UL.58784.58784.3 File:"34072_3_KO_DMSO_5UL.raw", NativeID:"controllerType=0 controllerNumber=1 scan=58784"	LTTPTYGDLNHLVSATMSGVTTcLR	K	F	0.997	44.4	38.1	43.1	2	c23: Carbamidomethyl (+57.02)		903.449	2707.33	2708.34	3	-0.005589	-2.064	7288.53	66139.7	217	241	FALSE	TBB5_HUMAN
34072	34072_3_KO_DMSO_5UL	Tubulin beta-4A chain OS=Homo sapiens OX=9606 GN=TUBB4A PE=1 SV=2	TBB4A_HUMAN	UNIPROT_HUMAN_Reviewed_HumanOnly__20190805.fasta	49585.5	0.83	1	1	1	1.76e-05	0.338	correct	FALSE	34072_3_KO_DMSO_5UL.3805.3805.2 File:"34072_3_KO_DMSO_5UL.raw", NativeID:"controllerType=0 controllerNumber=1 scan=3805"	NmmAAcDPR	K	H	0.96	14	25	14	2	c6: Carbamidomethyl (+57.02)	m2: Oxidation (+15.99), m3: Oxidation (+15.99)	549.211	1096.41	1097.42	2	-0.001887	-1.72	1149.67	7633.56	298	306	FALSE	TBB5_HUMAN
34072	34072_3_KO_DMSO_5UL	Tubulin beta-4A chain OS=Homo sapiens OX=9606 GN=TUBB4A PE=1 SV=2	TBB4A_HUMAN	UNIPROT_HUMAN_Reviewed_HumanOnly__20190805.fasta	49585.5	0.83	1	1	1	1.76e-05	0.338	correct	FALSE	34072_3_KO_DMSO_5UL.6272.6272.2 File:"34072_3_KO_DMSO_5UL.raw", NativeID:"controllerType=0 controllerNumber=1 scan=6272"	NmMAAcDPR	K	H	0.997	31.8	25	11.6	2	c6: Carbamidomethyl (+57.02)	m2: Oxidation (+15.99)	541.214	1080.41	1081.42	2	-0.002212	-2.046	1644.98	21124.5	298	306	FALSE	TBB5_HUMAN
34072	34072_3_KO_DMSO_5UL	Tubulin beta-4A chain OS=Homo sapiens OX=9606 GN=TUBB4A PE=1 SV=2	TBB4A_HUMAN	UNIPROT_HUMAN_Reviewed_HumanOnly__20190805.fasta	49585.5	0.83	1	1	1	1.76e-05	0.338	correct	FALSE	34072_3_KO_DMSO_5UL.11319.11319.2 File:"34072_3_KO_DMSO_5UL.raw", NativeID:"controllerType=0 controllerNumber=1 scan=11319"	TAVcDIPPR	K	G	0.992	31.9	30.3	26.9	2	c4: Carbamidomethyl (+57.02)		514.762	1027.51	1028.52	2	-0.002495	-2.426	2606.04	24851.8	351	359	FALSE	TBB5_HUMAN
34072	34072_3_KO_DMSO_5UL	Tubulin beta-4A chain OS=Homo sapiens OX=9606 GN=TUBB4A PE=1 SV=2	TBB4A_HUMAN	UNIPROT_HUMAN_Reviewed_HumanOnly__20190805.fasta	49585.5	0.83	1	1	1	1.76e-05	0.338	correct	FALSE	34072_3_KO_DMSO_5UL.12931.12931.2 File:"34072_3_KO_DMSO_5UL.raw", NativeID:"controllerType=0 controllerNumber=1 scan=12931"	TAVcDIPPR	K	G	0.997	46.4	30	39.8	2	c4: Carbamidomethyl (+57.02)		514.763	1027.51	1028.52	2	-0.001763	-1.714	2860.31	31824.3	351	359	FALSE	TBB5_HUMAN
34072	34072_3_KO_DMSO_5UL	Tubulin beta-4A chain OS=Homo sapiens OX=9606 GN=TUBB4A PE=1 SV=2	TBB4A_HUMAN	UNIPROT_HUMAN_Reviewed_HumanOnly__20190805.fasta	49585.5	0.83	1	1	1	1.76e-05	0.338	correct	FALSE	34072_3_KO_DMSO_5UL.11707.11707.2 File:"34072_3_KO_DMSO_5UL.raw", NativeID:"controllerType=0 controllerNumber=1 scan=11707"	TAVcDIPPR	K	G	0.997	49.7	30	41.4	2	c4: Carbamidomethyl (+57.02)		514.763	1027.51	1028.52	2	-0.001763	-1.714	2666.18	51524.5	351	359	FALSE	TBB5_HUMAN
34072	34072_3_KO_DMSO_5UL	Tubulin beta-4A chain OS=Homo sapiens OX=9606 GN=TUBB4A PE=1 SV=2	TBB4A_HUMAN	UNIPROT_HUMAN_Reviewed_HumanOnly__20190805.fasta	49585.5	0.83	1	1	1	1.76e-05	0.338	correct	FALSE	34072_3_KO_DMSO_5UL.12485.12485.2 File:"34072_3_KO_DMSO_5UL.raw", NativeID:"controllerType=0 controllerNumber=1 scan=12485"	TAVcDIPPR	K	G	0.997	52.6	30	44.8	2	c4: Carbamidomethyl (+57.02)		514.763	1027.51	1028.52	2	-0.001641	-1.596	2786.66	44788.2	351	359	FALSE	TBB5_HUMAN
34072	34072_3_KO_DMSO_5UL	Tubulin beta-4A chain OS=Homo sapiens OX=9606 GN=TUBB4A PE=1 SV=2	TBB4A_HUMAN	UNIPROT_HUMAN_Reviewed_HumanOnly__20190805.fasta	49585.5	0.83	1	1	1	1.76e-05	0.338	correct	FALSE	34072_3_KO_DMSO_5UL.12095.12095.2 File:"34072_3_KO_DMSO_5UL.raw", NativeID:"controllerType=0 controllerNumber=1 scan=12095"	TAVcDIPPR	K	G	0.997	66.7	30	58.9	2	c4: Carbamidomethyl (+57.02)		514.763	1027.51	1028.52	2	-0.001641	-1.596	2726.6	49944	351	359	FALSE	TBB5_HUMAN
34072	34072_3_KO_DMSO_5UL	Dermcidin OS=Homo sapiens OX=9606 GN=DCD PE=1 SV=2	DCD_HUMAN	UNIPROT_HUMAN_Reviewed_HumanOnly__20190805.fasta	11284.1	1	2	2	2	3.53e-05	0.2	correct	TRUE	34072_3_KO_DMSO_5UL.23332.23332.2 File:"34072_3_KO_DMSO_5UL.raw", NativeID:"controllerType=0 controllerNumber=1 scan=23332"	DAVEDLESVGK	K	G	0.985	27.7	30	27.7	2			581.284	1160.55	1161.56	2	-0.002828	-2.435	4248.49	31302	86	96	TRUE
34072	34072_3_KO_DMSO_5UL	Dermcidin OS=Homo sapiens OX=9606 GN=DCD PE=1 SV=2	DCD_HUMAN	UNIPROT_HUMAN_Reviewed_HumanOnly__20190805.fasta	11284.1	1	2	2	2	3.53e-05	0.2	correct	TRUE	34072_3_KO_DMSO_5UL.7565.7565.2 File:"34072_3_KO_DMSO_5UL.raw", NativeID:"controllerType=0 controllerNumber=1 scan=7565"	ENAGEDPGLAR	K	Q	0.997	57.6	27.3	53.4	2			564.767	1127.52	1128.53	2	-0.00234	-2.073	1947.43	33570.6	43	53	TRUE
34072	34072_3_KO_DMSO_5UL	ADP/ATP translocase 2 OS=Homo sapiens OX=9606 GN=SLC25A5 PE=1 SV=7	ADT2_HUMAN	UNIPROT_HUMAN_Reviewed_HumanOnly__20190805.fasta	32853.5	1	9	10	10	0.000176	0.268	correct	TRUE	34072_3_KO_DMSO_5UL.26842.26842.2 File:"34072_3_KO_DMSO_5UL.raw", NativeID:"controllerType=0 controllerNumber=1 scan=26842"	AAYFGIYDTAK	R	G	0.997	41.9	30.5	37.3	2			610.302	1218.59	1219.6	2	-0.002474	-2.028	4589.32	37814.7	189	199	TRUE
34072	34072_3_KO_DMSO_5UL	ADP/ATP translocase 2 OS=Homo sapiens OX=9606 GN=SLC25A5 PE=1 SV=7	ADT2_HUMAN	UNIPROT_HUMAN_Reviewed_HumanOnly__20190805.fasta	32853.5	1	9	10	10	0.000176	0.268	correct	TRUE	34072_3_KO_DMSO_5UL.38804.38804.2 File:"34072_3_KO_DMSO_5UL.raw", NativeID:"controllerType=0 controllerNumber=1 scan=38804"	EQGVLSFWR	K	G	0.994	35.9	31	30.7	2			561.29	1120.57	1121.57	2	-0.001166	-1.04	5728.69	36176.9	64	72	TRUE
34072	34072_3_KO_DMSO_5UL	ADP/ATP translocase 2 OS=Homo sapiens OX=9606 GN=SLC25A5 PE=1 SV=7	ADT2_HUMAN	UNIPROT_HUMAN_Reviewed_HumanOnly__20190805.fasta	32853.5	1	9	10	10	0.000176	0.268	correct	TRUE	34072_3_KO_DMSO_5UL.19695.19695.2 File:"34072_3_KO_DMSO_5UL.raw", NativeID:"controllerType=0 controllerNumber=1 scan=19695"	GAWSNVLR	K	G	0.99	35.6	27.9	30.3	2			451.745	901.475	902.484	2	-0.001654	-1.833	3840.58	41585.4	273	280	TRUE
34072	34072_3_KO_DMSO_5UL	ADP/ATP translocase 2 OS=Homo sapiens OX=9606 GN=SLC25A5 PE=1 SV=7	ADT2_HUMAN	UNIPROT_HUMAN_Reviewed_HumanOnly__20190805.fasta	32853.5	1	9	10	10	0.000176	0.268	correct	TRUE	34072_3_KO_DMSO_5UL.14830.14830.2 File:"34072_3_KO_DMSO_5UL.raw", NativeID:"controllerType=0 controllerNumber=1 scan=14830"	GLGDcLVK	R	I	0.986	27	28.8	21.9	2	c5: Carbamidomethyl (+57.02)		431.228	860.441	861.45	2	-0.001943	-2.256	3168.4	61956.4	156	163	TRUE
34072	34072_3_KO_DMSO_5UL	ADP/ATP translocase 2 OS=Homo sapiens OX=9606 GN=SLC25A5 PE=1 SV=7	ADT2_HUMAN	UNIPROT_HUMAN_Reviewed_HumanOnly__20190805.fasta	32853.5	1	9	10	10	0.000176	0.268	correct	TRUE	34072_3_KO_DMSO_5UL.57295.57295.3 File:"34072_3_KO_DMSO_5UL.raw", NativeID:"controllerType=0 controllerNumber=1 scan=57295"	GMGGAFVLVLYDEIKK	R	Y	0.997	47.6	35.2	0	2			580.65	1738.93	1739.94	3	-0.003908	-2.246	7209.03	13072.7	281	296	TRUE
34072	34072_3_KO_DMSO_5UL	ADP/ATP translocase 2 OS=Homo sapiens OX=9606 GN=SLC25A5 PE=1 SV=7	ADT2_HUMAN	UNIPROT_HUMAN_Reviewed_HumanOnly__20190805.fasta	32853.5	1	9	10	10	0.000176	0.268	correct	TRUE	34072_3_KO_DMSO_5UL.11904.11904.2 File:"34072_3_KO_DMSO_5UL.raw", NativeID:"controllerType=0 controllerNumber=1 scan=11904"	LLLQVQHASK	K	Q	0.995	30.4	29.3	21.3	2			568.842	1135.67	1136.68	2	-0.001696	-1.492	2698.62	18301	34	43	TRUE
34072	34072_3_KO_DMSO_5UL	ADP/ATP translocase 2 OS=Homo sapiens OX=9606 GN=SLC25A5 PE=1 SV=7	ADT2_HUMAN	UNIPROT_HUMAN_Reviewed_HumanOnly__20190805.fasta	32853.5	1	9	10	10	0.000176	0.268	correct	TRUE	34072_3_KO_DMSO_5UL.11885.11885.3 File:"34072_3_KO_DMSO_5UL.raw", NativeID:"controllerType=0 controllerNumber=1 scan=11885"	LLLQVQHASK	K	Q	0.997	36.2	29.1	27.5	2			379.564	1135.67	1136.68	3	-0.001862	-1.638	2696.52	53887.9	34	43	TRUE
34072	34072_3_KO_DMSO_5UL	ADP/ATP translocase 2 OS=Homo sapiens OX=9606 GN=SLC25A5 PE=1 SV=7	ADT2_HUMAN	UNIPROT_HUMAN_Reviewed_HumanOnly__20190805.fasta	32853.5	1	9	10	10	0.000176	0.268	correct	TRUE	34072_3_KO_DMSO_5UL.19862.19862.2 File:"34072_3_KO_DMSO_5UL.raw", NativeID:"controllerType=0 controllerNumber=1 scan=19862"	QIFLGGVDK	K	R	0.987	27.9	29.5	23.6	2			488.776	975.537	976.546	2	-0.002392	-2.449	3860.55	29724.4	97	105	TRUE
34072	34072_3_KO_DMSO_5UL	ADP/ATP translocase 2 OS=Homo sapiens OX=9606 GN=SLC25A5 PE=1 SV=7	ADT2_HUMAN	UNIPROT_HUMAN_Reviewed_HumanOnly__20190805.fasta	32853.5	1	9	10	10	0.000176	0.268	correct	TRUE	34072_3_KO_DMSO_5UL.14758.14758.3 File:"34072_3_KO_DMSO_5UL.raw", NativeID:"controllerType=0 controllerNumber=1 scan=14758"	QIFLGGVDKR	K	T	0.977	23.4	31.3	14.9	2			378.22	1131.64	1132.65	3	-0.00118	-1.042	3154.14	44096.3	97	106	TRUE
34072	34072_3_KO_DMSO_5UL	ADP/ATP translocase 2 OS=Homo sapiens OX=9606 GN=SLC25A5 PE=1 SV=7	ADT2_HUMAN	UNIPROT_HUMAN_Reviewed_HumanOnly__20190805.fasta	32853.5	1	9	10	10	0.000176	0.268	correct	TRUE	34072_3_KO_DMSO_5UL.8982.8982.2 File:"34072_3_KO_DMSO_5UL.raw", NativeID:"controllerType=0 controllerNumber=1 scan=8982"	TAVAPIER	K	V	0.99	48.5	25.9	39.1	2			428.747	855.48	856.489	2	-0.001272	-1.485	2200.69	75405.2	24	31	TRUE
34072	34072_3_KO_DMSO_5UL	ADP/ATP translocase 3 OS=Homo sapiens OX=9606 GN=SLC25A6 PE=1 SV=4	ADT3_HUMAN	UNIPROT_HUMAN_Reviewed_HumanOnly__20190805.fasta	32867.1	0.982	1	1	1	1.76e-05	0.319	correct	FALSE	34072_3_KO_DMSO_5UL.38804.38804.2 File:"34072_3_KO_DMSO_5UL.raw", NativeID:"controllerType=0 controllerNumber=1 scan=38804"	EQGVLSFWR	K	G	0.994	35.9	31	30.7	2			561.29	1120.57	1121.57	2	-0.001166	-1.04	5728.69	36176.9	64	72	FALSE	ADT2_HUMAN
34072	34072_3_KO_DMSO_5UL	ADP/ATP translocase 3 OS=Homo sapiens OX=9606 GN=SLC25A6 PE=1 SV=4	ADT3_HUMAN	UNIPROT_HUMAN_Reviewed_HumanOnly__20190805.fasta	32867.1	0.982	1	1	1	1.76e-05	0.319	correct	FALSE	34072_3_KO_DMSO_5UL.19695.19695.2 File:"34072_3_KO_DMSO_5UL.raw", NativeID:"controllerType=0 controllerNumber=1 scan=19695"	GAWSNVLR	K	G	0.99	35.6	27.9	30.3	2			451.745	901.475	902.484	2	-0.001654	-1.833	3840.58	41585.4	273	280	FALSE	ADT2_HUMAN
34072	34072_3_KO_DMSO_5UL	ADP/ATP translocase 3 OS=Homo sapiens OX=9606 GN=SLC25A6 PE=1 SV=4	ADT3_HUMAN	UNIPROT_HUMAN_Reviewed_HumanOnly__20190805.fasta	32867.1	0.982	1	1	1	1.76e-05	0.319	correct	FALSE	34072_3_KO_DMSO_5UL.14830.14830.2 File:"34072_3_KO_DMSO_5UL.raw", NativeID:"controllerType=0 controllerNumber=1 scan=14830"	GLGDcLVK	R	I	0.986	27	28.8	21.9	2	c5: Carbamidomethyl (+57.02)		431.228	860.441	861.45	2	-0.001943	-2.256	3168.4	61956.4	156	163	FALSE	ADT2_HUMAN
34072	34072_3_KO_DMSO_5UL	ADP/ATP translocase 3 OS=Homo sapiens OX=9606 GN=SLC25A6 PE=1 SV=4	ADT3_HUMAN	UNIPROT_HUMAN_Reviewed_HumanOnly__20190805.fasta	32867.1	0.982	1	1	1	1.76e-05	0.319	correct	FALSE	34072_3_KO_DMSO_5UL.57295.57295.3 File:"34072_3_KO_DMSO_5UL.raw", NativeID:"controllerType=0 controllerNumber=1 scan=57295"	GMGGAFVLVLYDELKK	R	V	0.997	47.6	35.2	0	2			580.65	1738.93	1739.94	3	-0.003908	-2.246	7209.03	13072.7	281	296	FALSE	ADT2_HUMAN
34072	34072_3_KO_DMSO_5UL	ADP/ATP translocase 3 OS=Homo sapiens OX=9606 GN=SLC25A6 PE=1 SV=4	ADT3_HUMAN	UNIPROT_HUMAN_Reviewed_HumanOnly__20190805.fasta	32867.1	0.982	1	1	1	1.76e-05	0.319	correct	FALSE	34072_3_KO_DMSO_5UL.11904.11904.2 File:"34072_3_KO_DMSO_5UL.raw", NativeID:"controllerType=0 controllerNumber=1 scan=11904"	LLLQVQHASK	K	Q	0.995	30.4	29.3	21.3	2			568.842	1135.67	1136.68	2	-0.001696	-1.492	2698.62	18301	34	43	FALSE	ADT2_HUMAN
34072	34072_3_KO_DMSO_5UL	ADP/ATP translocase 3 OS=Homo sapiens OX=9606 GN=SLC25A6 PE=1 SV=4	ADT3_HUMAN	UNIPROT_HUMAN_Reviewed_HumanOnly__20190805.fasta	32867.1	0.982	1	1	1	1.76e-05	0.319	correct	FALSE	34072_3_KO_DMSO_5UL.11885.11885.3 File:"34072_3_KO_DMSO_5UL.raw", NativeID:"controllerType=0 controllerNumber=1 scan=11885"	LLLQVQHASK	K	Q	0.997	36.2	29.1	27.5	2			379.564	1135.67	1136.68	3	-0.001862	-1.638	2696.52	53887.9	34	43	FALSE	ADT2_HUMAN
34072	34072_3_KO_DMSO_5UL	ADP/ATP translocase 3 OS=Homo sapiens OX=9606 GN=SLC25A6 PE=1 SV=4	ADT3_HUMAN	UNIPROT_HUMAN_Reviewed_HumanOnly__20190805.fasta	32867.1	0.982	1	1	1	1.76e-05	0.319	correct	FALSE	34072_3_KO_DMSO_5UL.19862.19862.2 File:"34072_3_KO_DMSO_5UL.raw", NativeID:"controllerType=0 controllerNumber=1 scan=19862"	QIFLGGVDK	K	H	0.987	27.9	29.5	23.6	2			488.776	975.537	976.546	2	-0.002392	-2.449	3860.55	29724.4	97	105	FALSE	ADT2_HUMAN
34072	34072_3_KO_DMSO_5UL	ADP/ATP translocase 3 OS=Homo sapiens OX=9606 GN=SLC25A6 PE=1 SV=4	ADT3_HUMAN	UNIPROT_HUMAN_Reviewed_HumanOnly__20190805.fasta	32867.1	0.982	1	1	1	1.76e-05	0.319	correct	FALSE	34072_3_KO_DMSO_5UL.8982.8982.2 File:"34072_3_KO_DMSO_5UL.raw", NativeID:"controllerType=0 controllerNumber=1 scan=8982"	TAVAPIER	K	V	0.99	48.5	25.9	39.1	2			428.747	855.48	856.489	2	-0.001272	-1.485	2200.69	75405.2	24	31	FALSE	ADT2_HUMAN
34072	34072_3_KO_DMSO_5UL	ADP/ATP translocase 3 OS=Homo sapiens OX=9606 GN=SLC25A6 PE=1 SV=4	ADT3_HUMAN	UNIPROT_HUMAN_Reviewed_HumanOnly__20190805.fasta	32867.1	0.982	1	1	1	1.76e-05	0.319	correct	TRUE	34072_3_KO_DMSO_5UL.63179.63179.3 File:"34072_3_KO_DMSO_5UL.raw", NativeID:"controllerType=0 controllerNumber=1 scan=63179"	YFAGNLASGGAAGATSLcFVYPLDFAR	R	T	0.997	36.5	36.9	33.3	2	c18: Carbamidomethyl (+57.02)		932.785	2795.33	2796.35	3	-0.004195	-1.5	7530.73	39915.1	112	138	TRUE
34072	34072_3_KO_DMSO_5UL	Proliferation marker protein Ki-67 OS=Homo sapiens OX=9606 GN=MKI67 PE=1 SV=2	KI67_HUMAN	UNIPROT_HUMAN_Reviewed_HumanOnly__20190805.fasta	358696	0.819	1	1	1	1.76e-05	0.00338	correct	TRUE	34072_3_KO_DMSO_5UL.36282.36282.2 File:"34072_3_KO_DMSO_5UL.raw", NativeID:"controllerType=0 controllerNumber=1 scan=36282"	LDLLGNLPGSK	K	R	0.967	24.2	30.7	19.2	2			563.826	1125.64	1126.65	2	-0.00261	-2.317	5498.96	18236	1928	1938	TRUE
34072	34072_3_KO_DMSO_5UL	Endoplasmic reticulum chaperone BiP OS=Homo sapiens OX=9606 GN=HSPA5 PE=1 SV=2	BIP_HUMAN	UNIPROT_HUMAN_Reviewed_HumanOnly__20190805.fasta	72334.7	1	9	9	9	0.000159	0.156	correct	TRUE	34072_3_KO_DMSO_5UL.30432.30432.2 File:"34072_3_KO_DMSO_5UL.raw", NativeID:"controllerType=0 controllerNumber=1 scan=30432"	DAGTIAGLNVMR	K	I	0.965	21.7	32.1	18.2	2			609.318	1216.62	1217.63	2	-0.002014	-1.654	4933.69	17013.3	186	197	TRUE
34072	34072_3_KO_DMSO_5UL	Endoplasmic reticulum chaperone BiP OS=Homo sapiens OX=9606 GN=HSPA5 PE=1 SV=2	BIP_HUMAN	UNIPROT_HUMAN_Reviewed_HumanOnly__20190805.fasta	72334.7	1	9	9	9	0.000159	0.156	correct	TRUE	34072_3_KO_DMSO_5UL.38746.38746.3 File:"34072_3_KO_DMSO_5UL.raw", NativeID:"controllerType=0 controllerNumber=1 scan=38746"	IINEPTAAAIAYGLDK	R	R	0.997	31.3	35.3	23.7	2			553.969	1658.89	1659.9	3	-0.00265	-1.596	5723.18	21765.3	198	213	TRUE
34072	34072_3_KO_DMSO_5UL	Endoplasmic reticulum chaperone BiP OS=Homo sapiens OX=9606 GN=HSPA5 PE=1 SV=2	BIP_HUMAN	UNIPROT_HUMAN_Reviewed_HumanOnly__20190805.fasta	72334.7	1	9	9	9	0.000159	0.156	correct	TRUE	34072_3_KO_DMSO_5UL.33105.33105.3 File:"34072_3_KO_DMSO_5UL.raw", NativeID:"controllerType=0 controllerNumber=1 scan=33105"	IINEPTAAAIAYGLDKR	R	E	0.997	44.7	35.6	43.9	2			606.002	1814.99	1816	3	-0.003958	-2.179	5174.91	24022.7	198	214	TRUE
34072	34072_3_KO_DMSO_5UL	Endoplasmic reticulum chaperone BiP OS=Homo sapiens OX=9606 GN=HSPA5 PE=1 SV=2	BIP_HUMAN	UNIPROT_HUMAN_Reviewed_HumanOnly__20190805.fasta	72334.7	1	9	9	9	0.000159	0.156	correct	TRUE	34072_3_KO_DMSO_5UL.28987.28987.2 File:"34072_3_KO_DMSO_5UL.raw", NativeID:"controllerType=0 controllerNumber=1 scan=28987"	ITPSYVAFTPEGER	R	L	0.947	20.5	32.9	19.1	2			783.892	1565.77	1566.78	2	-0.002798	-1.786	4803.01	12087.5	61	74	TRUE
34072	34072_3_KO_DMSO_5UL	Endoplasmic reticulum chaperone BiP OS=Homo sapiens OX=9606 GN=HSPA5 PE=1 SV=2	BIP_HUMAN	UNIPROT_HUMAN_Reviewed_HumanOnly__20190805.fasta	72334.7	1	9	9	9	0.000159	0.156	correct	TRUE	34072_3_KO_DMSO_5UL.25893.25893.3 File:"34072_3_KO_DMSO_5UL.raw", NativeID:"controllerType=0 controllerNumber=1 scan=25893"	KSDIDEIVLVGGSTR	K	I	0.997	33.8	34.9	25.6	2			530.289	1587.84	1588.85	3	-0.002078	-1.308	4501.42	24480.9	353	367	TRUE
34072	34072_3_KO_DMSO_5UL	Endoplasmic reticulum chaperone BiP OS=Homo sapiens OX=9606 GN=HSPA5 PE=1 SV=2	BIP_HUMAN	UNIPROT_HUMAN_Reviewed_HumanOnly__20190805.fasta	72334.7	1	9	9	9	0.000159	0.156	correct	TRUE	34072_3_KO_DMSO_5UL.12480.12480.2 File:"34072_3_KO_DMSO_5UL.raw", NativeID:"controllerType=0 controllerNumber=1 scan=12480"	LTPEEIER	R	M	0.953	19.7	30.1	0	2			493.76	985.506	986.515	2	-0.002154	-2.183	2786.23	32235.4	533	540	TRUE
34072	34072_3_KO_DMSO_5UL	Endoplasmic reticulum chaperone BiP OS=Homo sapiens OX=9606 GN=HSPA5 PE=1 SV=2	BIP_HUMAN	UNIPROT_HUMAN_Reviewed_HumanOnly__20190805.fasta	72334.7	1	9	9	9	0.000159	0.156	correct	TRUE	34072_3_KO_DMSO_5UL.10977.10977.2 File:"34072_3_KO_DMSO_5UL.raw", NativeID:"controllerType=0 controllerNumber=1 scan=10977"	VEIIANDQGNR	R	I	0.997	64.2	31.3	0	2			614.817	1227.62	1228.63	2	-0.002244	-1.826	2549.34	58840.2	50	60	TRUE
34072	34072_3_KO_DMSO_5UL	Endoplasmic reticulum chaperone BiP OS=Homo sapiens OX=9606 GN=HSPA5 PE=1 SV=2	BIP_HUMAN	UNIPROT_HUMAN_Reviewed_HumanOnly__20190805.fasta	72334.7	1	9	9	9	0.000159	0.156	correct	TRUE	34072_3_KO_DMSO_5UL.9662.9662.2 File:"34072_3_KO_DMSO_5UL.raw", NativeID:"controllerType=0 controllerNumber=1 scan=9662"	VLEDSDLK	K	K	0.971	19.1	29.4	9.91	2			459.742	917.469	918.478	2	-0.001802	-1.962	2318.29	36344.4	345	352	TRUE
34072	34072_3_KO_DMSO_5UL	Endoplasmic reticulum chaperone BiP OS=Homo sapiens OX=9606 GN=HSPA5 PE=1 SV=2	BIP_HUMAN	UNIPROT_HUMAN_Reviewed_HumanOnly__20190805.fasta	72334.7	1	9	9	9	0.000159	0.156	correct	TRUE	34072_3_KO_DMSO_5UL.26921.26921.3 File:"34072_3_KO_DMSO_5UL.raw", NativeID:"controllerType=0 controllerNumber=1 scan=26921"	VTHAVVTVPAYFNDAQR	K	Q	0.956	25.2	35.7	16.4	2			629.995	1886.96	1887.97	3	-0.001994	-1.056	4598.2	30065.7	165	181	TRUE
34072	34072_3_KO_DMSO_5UL	Histone H1.2 OS=Homo sapiens OX=9606 GN=HIST1H1C PE=1 SV=2	H12_HUMAN	UNIPROT_HUMAN_Reviewed_HumanOnly__20190805.fasta	21365.8	0.982	1	1	1	1.76e-05	0.0845	correct	TRUE	34072_3_KO_DMSO_5UL.2945.2945.2 File:"34072_3_KO_DMSO_5UL.raw", NativeID:"controllerType=0 controllerNumber=1 scan=2945"	KPAAATVTK	K	K	0.997	52.5	28.1	23.4	2			443.771	885.527	886.536	2	-0.001518	-1.712	1001.15	60279	160	168	TRUE
34072	34072_3_KO_DMSO_5UL	Histone H1.2 OS=Homo sapiens OX=9606 GN=HIST1H1C PE=1 SV=2	H12_HUMAN	UNIPROT_HUMAN_Reviewed_HumanOnly__20190805.fasta	21365.8	0.982	1	1	1	1.76e-05	0.0845	correct	FALSE	34072_3_KO_DMSO_5UL.17915.17915.2 File:"34072_3_KO_DMSO_5UL.raw", NativeID:"controllerType=0 controllerNumber=1 scan=17915"	SGVSLAALK	R	K	0.997	60.2	27.1	36.5	2			423.257	844.5	845.509	2	-0.00153	-1.809	3614.07	83363.2	55	63	FALSE	H14_HUMAN
34072	34072_3_KO_DMSO_5UL	Heat shock 70 kDa protein 1A OS=Homo sapiens OX=9606 GN=HSPA1A PE=1 SV=1	HS71A_HUMAN,HS71B_HUMAN	UNIPROT_HUMAN_Reviewed_HumanOnly__20190805.fasta	70054	1	4	4	4	7.06e-05	0.0858	correct	TRUE	34072_3_KO_DMSO_5UL.40346.40346.3 File:"34072_3_KO_DMSO_5UL.raw", NativeID:"controllerType=0 controllerNumber=1 scan=40346"	IINEPTAAAIAYGLDR	R	T	0.99	24.8	35	14.7	2			563.304	1686.89	1687.9	3	-0.002952	-1.749	5869.02	27655.7	172	187	TRUE
34072	34072_3_KO_DMSO_5UL	Heat shock 70 kDa protein 1A OS=Homo sapiens OX=9606 GN=HSPA1A PE=1 SV=1	HS71A_HUMAN,HS71B_HUMAN	UNIPROT_HUMAN_Reviewed_HumanOnly__20190805.fasta	70054	1	4	4	4	7.06e-05	0.0858	correct	TRUE	34072_3_KO_DMSO_5UL.35819.35819.2 File:"34072_3_KO_DMSO_5UL.raw", NativeID:"controllerType=0 controllerNumber=1 scan=35819"	LLQDFFnGR	K	D	0.98	34.2	30.2	28	2		n7: Deamidated (+0.98)	555.782	1109.55	1110.56	2	-0.0004179	-0.3763	5450.47	23365.3	349	357	TRUE
34072	34072_3_KO_DMSO_5UL	Heat shock 70 kDa protein 1A OS=Homo sapiens OX=9606 GN=HSPA1A PE=1 SV=1	HS71A_HUMAN,HS71B_HUMAN	UNIPROT_HUMAN_Reviewed_HumanOnly__20190805.fasta	70054	1	4	4	4	7.06e-05	0.0858	correct	TRUE	34072_3_KO_DMSO_5UL.21423.21423.2 File:"34072_3_KO_DMSO_5UL.raw", NativeID:"controllerType=0 controllerNumber=1 scan=21423"	NALESYAFNmK	K	S	0.997	67.7	27.5	67.7	2		m10: Oxidation (+15.99)	652.302	1302.59	1303.6	2	-0.002909	-2.231	4040.79	17151.5	540	550	TRUE
34072	34072_3_KO_DMSO_5UL	Heat shock 70 kDa protein 1A OS=Homo sapiens OX=9606 GN=HSPA1A PE=1 SV=1	HS71A_HUMAN,HS71B_HUMAN	UNIPROT_HUMAN_Reviewed_HumanOnly__20190805.fasta	70054	1	4	4	4	7.06e-05	0.0858	correct	TRUE	34072_3_KO_DMSO_5UL.7967.7967.2 File:"34072_3_KO_DMSO_5UL.raw", NativeID:"controllerType=0 controllerNumber=1 scan=7967"	STLEPVEK	R	A	0.987	25.1	28.9	13.7	2			451.744	901.474	902.483	2	-0.00198	-2.194	2020.23	64398.6	312	319	TRUE
34072	34072_3_KO_DMSO_5UL	Heat shock 70 kDa protein 1A OS=Homo sapiens OX=9606 GN=HSPA1A PE=1 SV=1	HS71A_HUMAN,HS71B_HUMAN	UNIPROT_HUMAN_Reviewed_HumanOnly__20190805.fasta	70054	1	4	4	4	7.06e-05	0.0858	correct	FALSE	34072_3_KO_DMSO_5UL.10977.10977.2 File:"34072_3_KO_DMSO_5UL.raw", NativeID:"controllerType=0 controllerNumber=1 scan=10977"	VEIIANDQGNR	K	T	0.997	64.2	31.3	0	2			614.817	1227.62	1228.63	2	-0.002244	-1.826	2549.34	58840.2	26	36	FALSE	BIP_HUMAN
34072	34072_3_KO_DMSO_5UL	Heat shock cognate 71 kDa protein OS=Homo sapiens OX=9606 GN=HSPA8 PE=1 SV=1	HSP7C_HUMAN	UNIPROT_HUMAN_Reviewed_HumanOnly__20190805.fasta	70899.8	1	10	10	10	0.000176	0.243	correct	TRUE	34072_3_KO_DMSO_5UL.35770.35770.2 File:"34072_3_KO_DMSO_5UL.raw", NativeID:"controllerType=0 controllerNumber=1 scan=35770"	DAGTIAGLNVLR	K	I	0.997	53.2	31.8	52.3	2			600.339	1198.66	1199.67	2	-0.003256	-2.714	5444.29	72149.1	160	171	TRUE
34072	34072_3_KO_DMSO_5UL	Heat shock cognate 71 kDa protein OS=Homo sapiens OX=9606 GN=HSPA8 PE=1 SV=1	HSP7C_HUMAN	UNIPROT_HUMAN_Reviewed_HumanOnly__20190805.fasta	70899.8	1	10	10	10	0.000176	0.243	correct	TRUE	34072_3_KO_DMSO_5UL.16038.16038.2 File:"34072_3_KO_DMSO_5UL.raw", NativeID:"controllerType=0 controllerNumber=1 scan=16038"	EIAEAYLGK	K	T	0.997	45.2	30.3	38.2	2			497.266	992.517	993.525	2	-0.001272	-1.28	3347.49	66856.3	129	137	TRUE
34072	34072_3_KO_DMSO_5UL	Heat shock cognate 71 kDa protein OS=Homo sapiens OX=9606 GN=HSPA8 PE=1 SV=1	HSP7C_HUMAN	UNIPROT_HUMAN_Reviewed_HumanOnly__20190805.fasta	70899.8	1	10	10	10	0.000176	0.243	correct	TRUE	34072_3_KO_DMSO_5UL.38003.38003.2 File:"34072_3_KO_DMSO_5UL.raw", NativeID:"controllerType=0 controllerNumber=1 scan=38003"	FEELNADLFR	R	G	0.997	52.8	30.8	38.8	2			627.31	1252.61	1253.62	2	-0.002816	-2.246	5651.51	25954.6	302	311	TRUE
34072	34072_3_KO_DMSO_5UL	Heat shock cognate 71 kDa protein OS=Homo sapiens OX=9606 GN=HSPA8 PE=1 SV=1	HSP7C_HUMAN	UNIPROT_HUMAN_Reviewed_HumanOnly__20190805.fasta	70899.8	1	10	10	10	0.000176	0.243	correct	TRUE	34072_3_KO_DMSO_5UL.9085.9085.2 File:"34072_3_KO_DMSO_5UL.raw", NativeID:"controllerType=0 controllerNumber=1 scan=9085"	GTLDPVEK	R	A	0.99	27.3	26.7	20.5	2			429.731	857.448	858.457	2	-0.001758	-2.048	2219.78	173667	312	319	TRUE
34072	34072_3_KO_DMSO_5UL	Heat shock cognate 71 kDa protein OS=Homo sapiens OX=9606 GN=HSPA8 PE=1 SV=1	HSP7C_HUMAN	UNIPROT_HUMAN_Reviewed_HumanOnly__20190805.fasta	70899.8	1	10	10	10	0.000176	0.243	correct	FALSE	34072_3_KO_DMSO_5UL.38746.38746.3 File:"34072_3_KO_DMSO_5UL.raw", NativeID:"controllerType=0 controllerNumber=1 scan=38746"	IINEPTAAAIAYGLDK	R	K	0.997	31.3	35.3	23.7	2			553.969	1658.89	1659.9	3	-0.00265	-1.596	5723.18	21765.3	172	187	FALSE	BIP_HUMAN
34072	34072_3_KO_DMSO_5UL	Heat shock cognate 71 kDa protein OS=Homo sapiens OX=9606 GN=HSPA8 PE=1 SV=1	HSP7C_HUMAN	UNIPROT_HUMAN_Reviewed_HumanOnly__20190805.fasta	70899.8	1	10	10	10	0.000176	0.243	correct	TRUE	34072_3_KO_DMSO_5UL.34393.34393.2 File:"34072_3_KO_DMSO_5UL.raw", NativeID:"controllerType=0 controllerNumber=1 scan=34393"	LLQDFFnGK	K	E	0.996	32.2	29.4	30.7	2		n7: Deamidated (+0.98)	541.778	1081.54	1082.55	2	-0.002376	-2.195	5295.19	24721.9	349	357	TRUE
34072	34072_3_KO_DMSO_5UL	Heat shock cognate 71 kDa protein OS=Homo sapiens OX=9606 GN=HSPA8 PE=1 SV=1	HSP7C_HUMAN	UNIPROT_HUMAN_Reviewed_HumanOnly__20190805.fasta	70899.8	1	10	10	10	0.000176	0.243	correct	TRUE	34072_3_KO_DMSO_5UL.24909.24909.2 File:"34072_3_KO_DMSO_5UL.raw", NativeID:"controllerType=0 controllerNumber=1 scan=24909"	NQVAMNPTNTVFDAK	K	R	0.995	35.8	32.2	31.9	2			825.399	1648.78	1649.8	2	-0.003938	-2.387	4407.26	11135.1	57	71	TRUE
34072	34072_3_KO_DMSO_5UL	Heat shock cognate 71 kDa protein OS=Homo sapiens OX=9606 GN=HSPA8 PE=1 SV=1	HSP7C_HUMAN	UNIPROT_HUMAN_Reviewed_HumanOnly__20190805.fasta	70899.8	1	10	10	10	0.000176	0.243	correct	TRUE	34072_3_KO_DMSO_5UL.43270.43270.3 File:"34072_3_KO_DMSO_5UL.raw", NativeID:"controllerType=0 controllerNumber=1 scan=43270"	SFYPEEVSSMVLTK	K	M	0.967	19.9	32.8	19.9	2			539.6	1615.78	1616.79	3	-0.00227	-1.404	6124.25	16014	113	126	TRUE
34072	34072_3_KO_DMSO_5UL	Heat shock cognate 71 kDa protein OS=Homo sapiens OX=9606 GN=HSPA8 PE=1 SV=1	HSP7C_HUMAN	UNIPROT_HUMAN_Reviewed_HumanOnly__20190805.fasta	70899.8	1	10	10	10	0.000176	0.243	correct	TRUE	34072_3_KO_DMSO_5UL.60136.60136.3 File:"34072_3_KO_DMSO_5UL.raw", NativeID:"controllerType=0 controllerNumber=1 scan=60136"	SINPDEAVAYGAAVQAAILSGDK	K	S	0.997	56.3	37.1	49.6	2			754.052	2259.13	2260.15	3	-0.003926	-1.737	7362.15	22461.1	362	384	TRUE
34072	34072_3_KO_DMSO_5UL	Heat shock cognate 71 kDa protein OS=Homo sapiens OX=9606 GN=HSPA8 PE=1 SV=1	HSP7C_HUMAN	UNIPROT_HUMAN_Reviewed_HumanOnly__20190805.fasta	70899.8	1	10	10	10	0.000176	0.243	correct	TRUE	34072_3_KO_DMSO_5UL.18786.18786.3 File:"34072_3_KO_DMSO_5UL.raw", NativeID:"controllerType=0 controllerNumber=1 scan=18786"	SQIHDIVLVGGSTR	K	I	0.995	32.3	33.5	23.5	2			494.606	1480.8	1481.81	3	-0.003744	-2.527	3726.4	25117.8	329	342	TRUE
34072	34072_3_KO_DMSO_5UL	Heat shock cognate 71 kDa protein OS=Homo sapiens OX=9606 GN=HSPA8 PE=1 SV=1	HSP7C_HUMAN	UNIPROT_HUMAN_Reviewed_HumanOnly__20190805.fasta	70899.8	1	10	10	10	0.000176	0.243	correct	TRUE	34072_3_KO_DMSO_5UL.11796.11796.3 File:"34072_3_KO_DMSO_5UL.raw", NativeID:"controllerType=0 controllerNumber=1 scan=11796"	STAGDTHLGGEDFDNR	K	M	0.997	40.3	25	39.6	2			564.579	1690.72	1691.73	3	-0.003092	-1.828	2681.02	39782.8	221	236	TRUE
34072	34072_3_KO_DMSO_5UL	Heat shock cognate 71 kDa protein OS=Homo sapiens OX=9606 GN=HSPA8 PE=1 SV=1	HSP7C_HUMAN	UNIPROT_HUMAN_Reviewed_HumanOnly__20190805.fasta	70899.8	1	10	10	10	0.000176	0.243	correct	FALSE	34072_3_KO_DMSO_5UL.10977.10977.2 File:"34072_3_KO_DMSO_5UL.raw", NativeID:"controllerType=0 controllerNumber=1 scan=10977"	VEIIANDQGNR	K	T	0.997	64.2	31.3	0	2			614.817	1227.62	1228.63	2	-0.002244	-1.826	2549.34	58840.2	26	36	FALSE	BIP_HUMAN
34072	34072_3_KO_DMSO_5UL	Histone H2B type 1-C/E/F/G/I OS=Homo sapiens OX=9606 GN=HIST1H2BC PE=1 SV=4	H2B1C_HUMAN,H2B1D_HUMAN,H2B1H_HUMAN,H2B1K_HUMAN,H2B1L_HUMAN,H2B1M_HUMAN,H2B1N_HUMAN,H2B2F_HUMAN,H2BFS_HUMAN	UNIPROT_HUMAN_Reviewed_HumanOnly__20190805.fasta	13906.6	1	4	5	6	0.000106	0.341	correct	TRUE	34072_3_KO_DMSO_5UL.57618.57618.2 File:"34072_3_KO_DMSO_5UL.raw", NativeID:"controllerType=0 controllerNumber=1 scan=57618"	AmGIMNSFVNDIFER	K	I	0.997	47.8	30.4	21.3	2		m2: Oxidation (+15.99)	880.409	1758.8	1759.81	2	-0.002933	-1.667	7226.3	20194	59	73	TRUE
34072	34072_3_KO_DMSO_5UL	Histone H2B type 1-C/E/F/G/I OS=Homo sapiens OX=9606 GN=HIST1H2BC PE=1 SV=4	H2B1C_HUMAN,H2B1D_HUMAN,H2B1H_HUMAN,H2B1K_HUMAN,H2B1L_HUMAN,H2B1M_HUMAN,H2B1N_HUMAN,H2B2F_HUMAN,H2BFS_HUMAN	UNIPROT_HUMAN_Reviewed_HumanOnly__20190805.fasta	13906.6	1	4	5	6	0.000106	0.341	correct	TRUE	34072_3_KO_DMSO_5UL.61184.61184.2 File:"34072_3_KO_DMSO_5UL.raw", NativeID:"controllerType=0 controllerNumber=1 scan=61184"	AMGIMNSFVNDIFER	K	I	0.997	56	31.1	51.9	2			872.411	1742.81	1743.82	2	-0.004234	-2.428	7418.53	16661.8	59	73	TRUE
34072	34072_3_KO_DMSO_5UL	Histone H2B type 1-C/E/F/G/I OS=Homo sapiens OX=9606 GN=HIST1H2BC PE=1 SV=4	H2B1C_HUMAN,H2B1D_HUMAN,H2B1H_HUMAN,H2B1K_HUMAN,H2B1L_HUMAN,H2B1M_HUMAN,H2B1N_HUMAN,H2B2F_HUMAN,H2BFS_HUMAN	UNIPROT_HUMAN_Reviewed_HumanOnly__20190805.fasta	13906.6	1	4	5	6	0.000106	0.341	correct	TRUE	34072_3_KO_DMSO_5UL.2867.2867.2 File:"34072_3_KO_DMSO_5UL.raw", NativeID:"controllerType=0 controllerNumber=1 scan=2867"	HAVSEGTK	K	A	0.99	35.5	25.9	29	2			414.713	827.412	828.421	2	-0.001564	-1.888	984.402	76172.9	110	117	TRUE
34072	34072_3_KO_DMSO_5UL	Histone H2B type 1-C/E/F/G/I OS=Homo sapiens OX=9606 GN=HIST1H2BC PE=1 SV=4	H2B1C_HUMAN,H2B1D_HUMAN,H2B1H_HUMAN,H2B1K_HUMAN,H2B1L_HUMAN,H2B1M_HUMAN,H2B1N_HUMAN,H2B2F_HUMAN,H2BFS_HUMAN	UNIPROT_HUMAN_Reviewed_HumanOnly__20190805.fasta	13906.6	1	4	5	6	0.000106	0.341	correct	TRUE	34072_3_KO_DMSO_5UL.29846.29846.2 File:"34072_3_KO_DMSO_5UL.raw", NativeID:"controllerType=0 controllerNumber=1 scan=29846"	LLLPGELAK	R	H	0.985	22.2	26.9	2.85	2			477.305	952.595	953.603	2	-0.00133	-1.395	4878.5	18277.5	101	109	TRUE
34072	34072_3_KO_DMSO_5UL	Histone H2B type 1-C/E/F/G/I OS=Homo sapiens OX=9606 GN=HIST1H2BC PE=1 SV=4	H2B1C_HUMAN,H2B1D_HUMAN,H2B1H_HUMAN,H2B1K_HUMAN,H2B1L_HUMAN,H2B1M_HUMAN,H2B1N_HUMAN,H2B2F_HUMAN,H2BFS_HUMAN	UNIPROT_HUMAN_Reviewed_HumanOnly__20190805.fasta	13906.6	1	4	5	6	0.000106	0.341	correct	TRUE	34072_3_KO_DMSO_5UL.29136.29136.2 File:"34072_3_KO_DMSO_5UL.raw", NativeID:"controllerType=0 controllerNumber=1 scan=29136"	LLLPGELAK	R	H	0.997	40	26.9	24.3	2			477.304	952.594	953.603	2	-0.001574	-1.651	4818.3	27444.2	101	109	TRUE
34072	34072_3_KO_DMSO_5UL	Histone H2B type 1-C/E/F/G/I OS=Homo sapiens OX=9606 GN=HIST1H2BC PE=1 SV=4	H2B1C_HUMAN,H2B1D_HUMAN,H2B1H_HUMAN,H2B1K_HUMAN,H2B1L_HUMAN,H2B1M_HUMAN,H2B1N_HUMAN,H2B2F_HUMAN,H2BFS_HUMAN	UNIPROT_HUMAN_Reviewed_HumanOnly__20190805.fasta	13906.6	1	4	5	6	0.000106	0.341	correct	TRUE	34072_3_KO_DMSO_5UL.5256.5256.2 File:"34072_3_KO_DMSO_5UL.raw", NativeID:"controllerType=0 controllerNumber=1 scan=5256"	QVHPDTGISSK	K	A	0.997	45.9	30.5	41.5	2			584.8	1167.59	1168.6	2	-0.002414	-2.066	1445.23	24310.5	48	58	TRUE
34072	34072_3_KO_DMSO_5UL	Pyruvate kinase PKM OS=Homo sapiens OX=9606 GN=PKM PE=1 SV=4	KPYM_HUMAN	UNIPROT_HUMAN_Reviewed_HumanOnly__20190805.fasta	57937.5	1	21	24	24	0.000424	0.484	correct	TRUE	34072_3_KO_DMSO_5UL.57008.57008.3 File:"34072_3_KO_DMSO_5UL.raw", NativeID:"controllerType=0 controllerNumber=1 scan=57008"	AEGSDVANAVLDGADcIMLSGETAK	R	G	0.997	37.6	32.7	37.6	2	c16: Carbamidomethyl (+57.02)		832.051	2493.13	2494.14	3	-0.005388	-2.16	7192.96	25721.7	343	367	TRUE
34072	34072_3_KO_DMSO_5UL	Pyruvate kinase PKM OS=Homo sapiens OX=9606 GN=PKM PE=1 SV=4	KPYM_HUMAN	UNIPROT_HUMAN_Reviewed_HumanOnly__20190805.fasta	57937.5	1	21	24	24	0.000424	0.484	correct	TRUE	34072_3_KO_DMSO_5UL.2981.2981.2 File:"34072_3_KO_DMSO_5UL.raw", NativeID:"controllerType=0 controllerNumber=1 scan=2981"	ASDVHEVR	K	K	0.99	67	26.7	51.8	2			456.73	911.445	912.453	2	-0.001394	-1.528	1003.04	72616.9	248	255	TRUE
34072	34072_3_KO_DMSO_5UL	Pyruvate kinase PKM OS=Homo sapiens OX=9606 GN=PKM PE=1 SV=4	KPYM_HUMAN	UNIPROT_HUMAN_Reviewed_HumanOnly__20190805.fasta	57937.5	1	21	24	24	0.000424	0.484	correct	TRUE	34072_3_KO_DMSO_5UL.22273.22273.2 File:"34072_3_KO_DMSO_5UL.raw", NativeID:"controllerType=0 controllerNumber=1 scan=22273"	ccSGAIIVLTK	K	S	0.987	30.7	32.2	30.7	2	c1: Carbamidomethyl (+57.02), c2: Carbamidomethyl (+57.02)		611.319	1220.62	1221.63	2	-0.002757	-2.256	4131.65	17675.4	423	433	TRUE
34072	34072_3_KO_DMSO_5UL	Pyruvate kinase PKM OS=Homo sapiens OX=9606 GN=PKM PE=1 SV=4	KPYM_HUMAN	UNIPROT_HUMAN_Reviewed_HumanOnly__20190805.fasta	57937.5	1	21	24	24	0.000424	0.484	correct	TRUE	34072_3_KO_DMSO_5UL.42979.42979.2 File:"34072_3_KO_DMSO_5UL.raw", NativeID:"controllerType=0 controllerNumber=1 scan=42979"	cDENILWLDYK	K	N	0.949	15.8	28.6	15.8	2	c1: Carbamidomethyl (+57.02)		734.841	1467.67	1468.68	2	-0.002813	-1.915	6098.43	13110.7	152	162	TRUE
34072	34072_3_KO_DMSO_5UL	Pyruvate kinase PKM OS=Homo sapiens OX=9606 GN=PKM PE=1 SV=4	KPYM_HUMAN	UNIPROT_HUMAN_Reviewed_HumanOnly__20190805.fasta	57937.5	1	21	24	24	0.000424	0.484	correct	TRUE	34072_3_KO_DMSO_5UL.40553.40553.3 File:"34072_3_KO_DMSO_5UL.raw", NativeID:"controllerType=0 controllerNumber=1 scan=40553"	DPVQEAWAEDVDLR	K	V	0.977	23.6	30.7	21.4	2			548.26	1641.76	1642.77	3	-0.00437	-2.66	5888.98	18543.2	476	489	TRUE
34072	34072_3_KO_DMSO_5UL	Pyruvate kinase PKM OS=Homo sapiens OX=9606 GN=PKM PE=1 SV=4	KPYM_HUMAN	UNIPROT_HUMAN_Reviewed_HumanOnly__20190805.fasta	57937.5	1	21	24	24	0.000424	0.484	correct	TRUE	34072_3_KO_DMSO_5UL.49354.49354.3 File:"34072_3_KO_DMSO_5UL.raw", NativeID:"controllerType=0 controllerNumber=1 scan=49354"	EAEAAIYHLQLFEELR	R	R	0.956	20	35.7	13.3	2			644.666	1930.98	1931.99	3	-0.003116	-1.613	6649.5	21559.8	384	399	TRUE
34072	34072_3_KO_DMSO_5UL	Pyruvate kinase PKM OS=Homo sapiens OX=9606 GN=PKM PE=1 SV=4	KPYM_HUMAN	UNIPROT_HUMAN_Reviewed_HumanOnly__20190805.fasta	57937.5	1	21	24	24	0.000424	0.484	correct	TRUE	34072_3_KO_DMSO_5UL.64828.64828.2 File:"34072_3_KO_DMSO_5UL.raw", NativeID:"controllerType=0 controllerNumber=1 scan=64828"	FGVEQDVDmVFASFIR	K	K	0.996	33.2	32.8	31.9	2		m9: Oxidation (+15.99)	938.449	1874.88	1875.89	2	-0.003133	-1.67	7623.11	15249	231	246	TRUE
34072	34072_3_KO_DMSO_5UL	Pyruvate kinase PKM OS=Homo sapiens OX=9606 GN=PKM PE=1 SV=4	KPYM_HUMAN	UNIPROT_HUMAN_Reviewed_HumanOnly__20190805.fasta	57937.5	1	21	24	24	0.000424	0.484	correct	TRUE	34072_3_KO_DMSO_5UL.67449.67449.3 File:"34072_3_KO_DMSO_5UL.raw", NativeID:"controllerType=0 controllerNumber=1 scan=67449"	FGVEQDVDMVFASFIR	K	K	0.997	47.6	33.2	43.3	2			620.637	1858.89	1859.9	3	-0.003409	-1.833	7774.96	27247.9	231	246	TRUE
34072	34072_3_KO_DMSO_5UL	Pyruvate kinase PKM OS=Homo sapiens OX=9606 GN=PKM PE=1 SV=4	KPYM_HUMAN	UNIPROT_HUMAN_Reviewed_HumanOnly__20190805.fasta	57937.5	1	21	24	24	0.000424	0.484	correct	TRUE	34072_3_KO_DMSO_5UL.64796.64796.3 File:"34072_3_KO_DMSO_5UL.raw", NativeID:"controllerType=0 controllerNumber=1 scan=64796"	FGVEQDVDmVFASFIR	K	K	0.997	55.8	32.9	50.1	2		m9: Oxidation (+15.99)	625.969	1874.88	1875.89	3	-0.00278	-1.482	7621.45	16348.6	231	246	TRUE
34072	34072_3_KO_DMSO_5UL	Pyruvate kinase PKM OS=Homo sapiens OX=9606 GN=PKM PE=1 SV=4	KPYM_HUMAN	UNIPROT_HUMAN_Reviewed_HumanOnly__20190805.fasta	57937.5	1	21	24	24	0.000424	0.484	correct	TRUE	34072_3_KO_DMSO_5UL.26928.26928.2 File:"34072_3_KO_DMSO_5UL.raw", NativeID:"controllerType=0 controllerNumber=1 scan=26928"	GDLGIEIPAEK	R	V	0.99	26.9	31.9	19.4	2			571.809	1141.6	1141.61	2	1.001	-1.826	4598.62	45120.8	295	305	TRUE
34072	34072_3_KO_DMSO_5UL	Pyruvate kinase PKM OS=Homo sapiens OX=9606 GN=PKM PE=1 SV=4	KPYM_HUMAN	UNIPROT_HUMAN_Reviewed_HumanOnly__20190805.fasta	57937.5	1	21	24	24	0.000424	0.484	correct	TRUE	34072_3_KO_DMSO_5UL.32448.32448.2 File:"34072_3_KO_DMSO_5UL.raw", NativeID:"controllerType=0 controllerNumber=1 scan=32448"	GIFPVLcK	R	D	0.947	17.6	28.7	17.6	2	c7: Carbamidomethyl (+57.02)		467.264	932.514	933.523	2	-0.001401	-1.501	5118.57	20842	468	475	TRUE
34072	34072_3_KO_DMSO_5UL	Pyruvate kinase PKM OS=Homo sapiens OX=9606 GN=PKM PE=1 SV=4	KPYM_HUMAN	UNIPROT_HUMAN_Reviewed_HumanOnly__20190805.fasta	57937.5	1	21	24	24	0.000424	0.484	correct	TRUE	34072_3_KO_DMSO_5UL.8828.8828.2 File:"34072_3_KO_DMSO_5UL.raw", NativeID:"controllerType=0 controllerNumber=1 scan=8828"	GSGTAEVELK	K	K	0.997	49.8	30.5	40.5	2			495.758	989.501	990.51	2	-0.001936	-1.954	2175.26	37970.8	126	135	TRUE
34072	34072_3_KO_DMSO_5UL	Pyruvate kinase PKM OS=Homo sapiens OX=9606 GN=PKM PE=1 SV=4	KPYM_HUMAN	UNIPROT_HUMAN_Reviewed_HumanOnly__20190805.fasta	57937.5	1	21	24	24	0.000424	0.484	correct	TRUE	34072_3_KO_DMSO_5UL.6052.6052.2 File:"34072_3_KO_DMSO_5UL.raw", NativeID:"controllerType=0 controllerNumber=1 scan=6052"	GSGTAEVELKK	K	G	0.981	23	31.3	6.76	2			559.805	1117.6	1118.61	2	-0.002026	-1.811	1605.69	15215.5	126	136	TRUE
34072	34072_3_KO_DMSO_5UL	Pyruvate kinase PKM OS=Homo sapiens OX=9606 GN=PKM PE=1 SV=4	KPYM_HUMAN	UNIPROT_HUMAN_Reviewed_HumanOnly__20190805.fasta	57937.5	1	21	24	24	0.000424	0.484	correct	TRUE	34072_3_KO_DMSO_5UL.2980.2980.2 File:"34072_3_KO_DMSO_5UL.raw", NativeID:"controllerType=0 controllerNumber=1 scan=2980"	IENHEGVR	K	R	0.99	45.3	27.6	35.2	2			477.243	952.471	953.48	2	-0.001566	-1.642	1002.96	125634	271	278	TRUE
34072	34072_3_KO_DMSO_5UL	Pyruvate kinase PKM OS=Homo sapiens OX=9606 GN=PKM PE=1 SV=4	KPYM_HUMAN	UNIPROT_HUMAN_Reviewed_HumanOnly__20190805.fasta	57937.5	1	21	24	24	0.000424	0.484	correct	TRUE	34072_3_KO_DMSO_5UL.15282.15282.2 File:"34072_3_KO_DMSO_5UL.raw", NativeID:"controllerType=0 controllerNumber=1 scan=15282"	ITLDNAYmEK	K	C	0.997	41.9	28.4	38.1	2		m8: Oxidation (+15.99)	607.291	1212.57	1213.58	2	-0.002427	-2	3234.84	49851.9	142	151	TRUE
34072	34072_3_KO_DMSO_5UL	Pyruvate kinase PKM OS=Homo sapiens OX=9606 GN=PKM PE=1 SV=4	KPYM_HUMAN	UNIPROT_HUMAN_Reviewed_HumanOnly__20190805.fasta	57937.5	1	21	24	24	0.000424	0.484	correct	TRUE	34072_3_KO_DMSO_5UL.45765.45765.2 File:"34072_3_KO_DMSO_5UL.raw", NativeID:"controllerType=0 controllerNumber=1 scan=45765"	IYVDDGLISLQVK	K	Q	0.997	46.1	33.6	39.2	2			731.91	1461.81	1462.82	2	-0.003142	-2.148	6340.8	31694.6	174	186	TRUE
34072	34072_3_KO_DMSO_5UL	Pyruvate kinase PKM OS=Homo sapiens OX=9606 GN=PKM PE=1 SV=4	KPYM_HUMAN	UNIPROT_HUMAN_Reviewed_HumanOnly__20190805.fasta	57937.5	1	21	24	24	0.000424	0.484	correct	TRUE	34072_3_KO_DMSO_5UL.50330.50330.3 File:"34072_3_KO_DMSO_5UL.raw", NativeID:"controllerType=0 controllerNumber=1 scan=50330"	LAPITSDPTEATAVGAVEASFK	R	C	0.997	74.4	37.2	72.8	2			725.71	2174.11	2175.12	3	-0.003547	-1.631	6731.9	80067.1	401	422	TRUE
34072	34072_3_KO_DMSO_5UL	Pyruvate kinase PKM OS=Homo sapiens OX=9606 GN=PKM PE=1 SV=4	KPYM_HUMAN	UNIPROT_HUMAN_Reviewed_HumanOnly__20190805.fasta	57937.5	1	21	24	24	0.000424	0.484	correct	TRUE	34072_3_KO_DMSO_5UL.24414.24414.2 File:"34072_3_KO_DMSO_5UL.raw", NativeID:"controllerType=0 controllerNumber=1 scan=24414"	LDIDSPPITAR	R	N	0.966	21.3	31.7	9.86	2			599.326	1196.64	1197.65	2	-0.00209	-1.745	4360.84	16604.3	33	43	TRUE
34072	34072_3_KO_DMSO_5UL	Pyruvate kinase PKM OS=Homo sapiens OX=9606 GN=PKM PE=1 SV=4	KPYM_HUMAN	UNIPROT_HUMAN_Reviewed_HumanOnly__20190805.fasta	57937.5	1	21	24	24	0.000424	0.484	correct	TRUE	34072_3_KO_DMSO_5UL.21071.21071.2 File:"34072_3_KO_DMSO_5UL.raw", NativeID:"controllerType=0 controllerNumber=1 scan=21071"	NTGIIcTIGPASR	R	S	0.997	47.8	33.2	38.4	2	c6: Carbamidomethyl (+57.02)		680.354	1358.69	1359.71	2	-0.003403	-2.503	4006.2	19190.8	44	56	TRUE
34072	34072_3_KO_DMSO_5UL	Pyruvate kinase PKM OS=Homo sapiens OX=9606 GN=PKM PE=1 SV=4	KPYM_HUMAN	UNIPROT_HUMAN_Reviewed_HumanOnly__20190805.fasta	57937.5	1	21	24	24	0.000424	0.484	correct	TRUE	34072_3_KO_DMSO_5UL.6331.6331.2 File:"34072_3_KO_DMSO_5UL.raw", NativeID:"controllerType=0 controllerNumber=1 scan=6331"	PGSGFTNTmR	R	V	0.997	42.5	25.7	36.5	2		m9: Oxidation (+15.99)	542.247	1082.48	1083.49	2	-0.001997	-1.843	1654.11	16877.7	517	526	TRUE
34072	34072_3_KO_DMSO_5UL	Pyruvate kinase PKM OS=Homo sapiens OX=9606 GN=PKM PE=1 SV=4	KPYM_HUMAN	UNIPROT_HUMAN_Reviewed_HumanOnly__20190805.fasta	57937.5	1	21	24	24	0.000424	0.484	correct	TRUE	34072_3_KO_DMSO_5UL.13119.13119.2 File:"34072_3_KO_DMSO_5UL.raw", NativeID:"controllerType=0 controllerNumber=1 scan=13119"	PVAVALDTK	R	G	0.997	47.9	28.1	43.1	2			457.27	912.526	913.535	2	-0.00189	-2.069	2889.95	78702.8	107	115	TRUE
34072	34072_3_KO_DMSO_5UL	Pyruvate kinase PKM OS=Homo sapiens OX=9606 GN=PKM PE=1 SV=4	KPYM_HUMAN	UNIPROT_HUMAN_Reviewed_HumanOnly__20190805.fasta	57937.5	1	21	24	24	0.000424	0.484	correct	TRUE	34072_3_KO_DMSO_5UL.40887.40887.3 File:"34072_3_KO_DMSO_5UL.raw", NativeID:"controllerType=0 controllerNumber=1 scan=40887"	RFDEILEASDGIMVAR	R	G	0.997	33.4	34.7	26	2			607.976	1820.91	1821.92	3	-0.002876	-1.579	5917.65	17104.9	279	294	TRUE
34072	34072_3_KO_DMSO_5UL	Pyruvate kinase PKM OS=Homo sapiens OX=9606 GN=PKM PE=1 SV=4	KPYM_HUMAN	UNIPROT_HUMAN_Reviewed_HumanOnly__20190805.fasta	57937.5	1	21	24	24	0.000424	0.484	correct	TRUE	34072_3_KO_DMSO_5UL.34756.34756.3 File:"34072_3_KO_DMSO_5UL.raw", NativeID:"controllerType=0 controllerNumber=1 scan=34756"	RFDEILEASDGImVAR	R	G	0.997	51.4	34.3	51.2	2		m13: Oxidation (+15.99)	613.308	1836.9	1837.91	3	-0.00243	-1.322	5327.85	30910	279	294	TRUE
34072	34072_3_KO_DMSO_5UL	Pyruvate kinase PKM OS=Homo sapiens OX=9606 GN=PKM PE=1 SV=4	KPYM_HUMAN	UNIPROT_HUMAN_Reviewed_HumanOnly__20190805.fasta	57937.5	1	21	24	24	0.000424	0.484	correct	TRUE	34072_3_KO_DMSO_5UL.31921.31921.2 File:"34072_3_KO_DMSO_5UL.raw", NativeID:"controllerType=0 controllerNumber=1 scan=31921"	TATESFASDPILYR	R	P	0.997	76.7	32.9	74.3	2			785.889	1569.76	1570.77	2	-0.003558	-2.265	5070.83	45471.4	93	106	TRUE
34072	34072_3_KO_DMSO_5UL	Stress-70 protein, mitochondrial OS=Homo sapiens OX=9606 GN=HSPA9 PE=1 SV=2	GRP75_HUMAN	UNIPROT_HUMAN_Reviewed_HumanOnly__20190805.fasta	73681.3	1	10	10	11	0.000194	0.19	correct	TRUE	34072_3_KO_DMSO_5UL.49067.49067.2 File:"34072_3_KO_DMSO_5UL.raw", NativeID:"controllerType=0 controllerNumber=1 scan=49067"	AQFEGIVTDLIR	R	R	0.997	59.4	33.6	52	2			681.374	1360.73	1361.74	2	-0.002752	-2.021	6626.01	22284.8	349	360	TRUE
34072	34072_3_KO_DMSO_5UL	Stress-70 protein, mitochondrial OS=Homo sapiens OX=9606 GN=HSPA9 PE=1 SV=2	GRP75_HUMAN	UNIPROT_HUMAN_Reviewed_HumanOnly__20190805.fasta	73681.3	1	10	10	11	0.000194	0.19	correct	TRUE	34072_3_KO_DMSO_5UL.8144.8144.2 File:"34072_3_KO_DMSO_5UL.raw", NativeID:"controllerType=0 controllerNumber=1 scan=8144"	ETGVDLTK	R	D	0.99	58	29.7	36.6	2			431.729	861.443	862.452	2	-0.001908	-2.212	2052.91	44113.8	293	300	TRUE
34072	34072_3_KO_DMSO_5UL	Stress-70 protein, mitochondrial OS=Homo sapiens OX=9606 GN=HSPA9 PE=1 SV=2	GRP75_HUMAN	UNIPROT_HUMAN_Reviewed_HumanOnly__20190805.fasta	73681.3	1	10	10	11	0.000194	0.19	correct	TRUE	34072_3_KO_DMSO_5UL.57319.57319.2 File:"34072_3_KO_DMSO_5UL.raw", NativeID:"controllerType=0 controllerNumber=1 scan=57319"	LLGQFTLIGIPPAPR	K	G	0.997	63	31.7	63	2			796.978	1591.94	1592.95	2	-0.003868	-2.428	7210.25	25532.1	499	513	TRUE
34072	34072_3_KO_DMSO_5UL	Stress-70 protein, mitochondrial OS=Homo sapiens OX=9606 GN=HSPA9 PE=1 SV=2	GRP75_HUMAN	UNIPROT_HUMAN_Reviewed_HumanOnly__20190805.fasta	73681.3	1	10	10	11	0.000194	0.19	correct	TRUE	34072_3_KO_DMSO_5UL.10760.10760.2 File:"34072_3_KO_DMSO_5UL.raw", NativeID:"controllerType=0 controllerNumber=1 scan=10760"	QAASSLQQASLK	R	L	0.997	78.6	32.4	69.1	2			616.334	1230.65	1231.66	2	-0.002842	-2.307	2511.91	56428.6	635	646	TRUE
34072	34072_3_KO_DMSO_5UL	Stress-70 protein, mitochondrial OS=Homo sapiens OX=9606 GN=HSPA9 PE=1 SV=2	GRP75_HUMAN	UNIPROT_HUMAN_Reviewed_HumanOnly__20190805.fasta	73681.3	1	10	10	11	0.000194	0.19	correct	TRUE	34072_3_KO_DMSO_5UL.5511.5511.2 File:"34072_3_KO_DMSO_5UL.raw", NativeID:"controllerType=0 controllerNumber=1 scan=5511"	RYDDPEVQK	R	D	0.966	21	30	11.9	2			575.279	1148.54	1149.55	2	-0.002328	-2.025	1497.53	10641.7	127	135	TRUE
34072	34072_3_KO_DMSO_5UL	Stress-70 protein, mitochondrial OS=Homo sapiens OX=9606 GN=HSPA9 PE=1 SV=2	GRP75_HUMAN	UNIPROT_HUMAN_Reviewed_HumanOnly__20190805.fasta	73681.3	1	10	10	11	0.000194	0.19	correct	TRUE	34072_3_KO_DMSO_5UL.33566.33566.2 File:"34072_3_KO_DMSO_5UL.raw", NativeID:"controllerType=0 controllerNumber=1 scan=33566"	SDIGEVILVGGmTR	K	M	0.996	39.3	33.6	37	2		m12: Oxidation (+15.99)	731.881	1461.75	1462.76	2	-0.003307	-2.261	5215.81	18015.5	378	391	TRUE
34072	34072_3_KO_DMSO_5UL	Stress-70 protein, mitochondrial OS=Homo sapiens OX=9606 GN=HSPA9 PE=1 SV=2	GRP75_HUMAN	UNIPROT_HUMAN_Reviewed_HumanOnly__20190805.fasta	73681.3	1	10	10	11	0.000194	0.19	correct	TRUE	34072_3_KO_DMSO_5UL.54349.54349.3 File:"34072_3_KO_DMSO_5UL.raw", NativeID:"controllerType=0 controllerNumber=1 scan=54349"	STnGDTFLGGEDFDQALLR	K	H	0.977	19.2	31.2	12.9	2		n3: Deamidated (+0.98)	686.319	2055.93	2056.95	3	-0.00417	-2.027	7038.52	14181.9	266	284	TRUE
34072	34072_3_KO_DMSO_5UL	Stress-70 protein, mitochondrial OS=Homo sapiens OX=9606 GN=HSPA9 PE=1 SV=2	GRP75_HUMAN	UNIPROT_HUMAN_Reviewed_HumanOnly__20190805.fasta	73681.3	1	10	10	11	0.000194	0.19	correct	TRUE	34072_3_KO_DMSO_5UL.23771.23771.2 File:"34072_3_KO_DMSO_5UL.raw", NativeID:"controllerType=0 controllerNumber=1 scan=23771"	TTPSVVAFTADGER	R	L	0.993	33.7	32.1	27	2			725.861	1449.71	1450.72	2	-0.001722	-1.187	4294.02	8395.29	86	99	TRUE
34072	34072_3_KO_DMSO_5UL	Stress-70 protein, mitochondrial OS=Homo sapiens OX=9606 GN=HSPA9 PE=1 SV=2	GRP75_HUMAN	UNIPROT_HUMAN_Reviewed_HumanOnly__20190805.fasta	73681.3	1	10	10	11	0.000194	0.19	correct	TRUE	34072_3_KO_DMSO_5UL.24020.24020.3 File:"34072_3_KO_DMSO_5UL.raw", NativeID:"controllerType=0 controllerNumber=1 scan=24020"	VEAVNmAEGIIHDTETK	R	M	0.949	20.4	33.2	14.5	2		m6: Oxidation (+15.99)	624.971	1871.89	1872.9	3	-0.002306	-1.231	4319.8	29016.4	579	595	TRUE
34072	34072_3_KO_DMSO_5UL	Stress-70 protein, mitochondrial OS=Homo sapiens OX=9606 GN=HSPA9 PE=1 SV=2	GRP75_HUMAN	UNIPROT_HUMAN_Reviewed_HumanOnly__20190805.fasta	73681.3	1	10	10	11	0.000194	0.19	correct	TRUE	34072_3_KO_DMSO_5UL.23378.23378.3 File:"34072_3_KO_DMSO_5UL.raw", NativeID:"controllerType=0 controllerNumber=1 scan=23378"	VEAVNmAEGIIHDTETK	R	M	0.956	17.5	33.2	14.9	2		m6: Oxidation (+15.99)	624.971	1871.89	1872.9	3	-0.003038	-1.622	4254.05	16517.9	579	595	TRUE
34072	34072_3_KO_DMSO_5UL	Stress-70 protein, mitochondrial OS=Homo sapiens OX=9606 GN=HSPA9 PE=1 SV=2	GRP75_HUMAN	UNIPROT_HUMAN_Reviewed_HumanOnly__20190805.fasta	73681.3	1	10	10	11	0.000194	0.19	correct	TRUE	34072_3_KO_DMSO_5UL.5927.5927.2 File:"34072_3_KO_DMSO_5UL.raw", NativeID:"controllerType=0 controllerNumber=1 scan=5927"	VLENAEGAR	K	T	0.989	27.3	28.8	25.6	2			479.751	957.487	958.495	2	-0.00124	-1.294	1583.26	47594	77	85	TRUE
34072	34072_3_KO_DMSO_5UL	Plectin OS=Homo sapiens OX=9606 GN=PLEC PE=1 SV=3	PLEC_HUMAN	UNIPROT_HUMAN_Reviewed_HumanOnly__20190805.fasta	531784	0.961	1	1	1	1.76e-05	0.00213	correct	TRUE	34072_3_KO_DMSO_5UL.7605.7605.2 File:"34072_3_KO_DMSO_5UL.raw", NativeID:"controllerType=0 controllerNumber=1 scan=7605"	VLADPSDDTK	R	G	0.994	35.9	29	27.2	2			530.761	1059.51	1060.52	2	-0.001006	-0.9485	1954.61	20394.6	2979	2988	TRUE
34072	34072_3_KO_DMSO_5UL	Heterogeneous nuclear ribonucleoprotein A1 OS=Homo sapiens OX=9606 GN=HNRNPA1 PE=1 SV=5	ROA1_HUMAN	UNIPROT_HUMAN_Reviewed_HumanOnly__20190805.fasta	38747	1	5	6	6	0.000106	0.22	correct	TRUE	34072_3_KO_DMSO_5UL.51865.51865.3 File:"34072_3_KO_DMSO_5UL.raw", NativeID:"controllerType=0 controllerNumber=1 scan=51865"	GFGFVTYATVEEVDAAmNAR	R	P	0.997	34.1	31.8	21.2	2		m17: Oxidation (+15.99)	722.004	2162.99	2164	3	-0.004212	-1.946	6849	15333.3	56	75	TRUE
34072	34072_3_KO_DMSO_5UL	Heterogeneous nuclear ribonucleoprotein A1 OS=Homo sapiens OX=9606 GN=HNRNPA1 PE=1 SV=5	ROA1_HUMAN	UNIPROT_HUMAN_Reviewed_HumanOnly__20190805.fasta	38747	1	5	6	6	0.000106	0.22	correct	TRUE	34072_3_KO_DMSO_5UL.61236.61236.3 File:"34072_3_KO_DMSO_5UL.raw", NativeID:"controllerType=0 controllerNumber=1 scan=61236"	GFGFVTYATVEEVDAAMNAR	R	P	0.997	53.7	32.8	53.7	2			716.673	2147	2148.01	3	-0.003194	-1.487	7421.25	13391.3	56	75	TRUE
34072	34072_3_KO_DMSO_5UL	Heterogeneous nuclear ribonucleoprotein A1 OS=Homo sapiens OX=9606 GN=HNRNPA1 PE=1 SV=5	ROA1_HUMAN	UNIPROT_HUMAN_Reviewed_HumanOnly__20190805.fasta	38747	1	5	6	6	0.000106	0.22	correct	TRUE	34072_3_KO_DMSO_5UL.37368.37368.2 File:"34072_3_KO_DMSO_5UL.raw", NativeID:"controllerType=0 controllerNumber=1 scan=37368"	IEVIEIMTDR	K	G	0.997	64.4	32.5	46	2			609.823	1217.63	1218.64	2	-0.00218	-1.789	5593.34	103682	131	140	TRUE
34072	34072_3_KO_DMSO_5UL	Heterogeneous nuclear ribonucleoprotein A1 OS=Homo sapiens OX=9606 GN=HNRNPA1 PE=1 SV=5	ROA1_HUMAN	UNIPROT_HUMAN_Reviewed_HumanOnly__20190805.fasta	38747	1	5	6	6	0.000106	0.22	correct	FALSE	34072_3_KO_DMSO_5UL.11694.11694.2 File:"34072_3_KO_DMSO_5UL.raw", NativeID:"controllerType=0 controllerNumber=1 scan=11694"	KIFVGGIK	K	E	0.99	31	25	0	2			431.281	860.547	861.556	2	-0.001538	-1.785	2664.91	44775.2	106	113	FALSE	ROA2_HUMAN
34072	34072_3_KO_DMSO_5UL	Heterogeneous nuclear ribonucleoprotein A1 OS=Homo sapiens OX=9606 GN=HNRNPA1 PE=1 SV=5	ROA1_HUMAN	UNIPROT_HUMAN_Reviewed_HumanOnly__20190805.fasta	38747	1	5	6	6	0.000106	0.22	correct	TRUE	34072_3_KO_DMSO_5UL.53189.53189.2 File:"34072_3_KO_DMSO_5UL.raw", NativeID:"controllerType=0 controllerNumber=1 scan=53189"	LFIGGLSFETTDESLR	K	S	0.997	44.7	34.9	43	2			892.956	1783.9	1784.91	2	-0.002768	-1.551	6955.7	15629.1	16	31	TRUE
34072	34072_3_KO_DMSO_5UL	Heterogeneous nuclear ribonucleoprotein A1 OS=Homo sapiens OX=9606 GN=HNRNPA1 PE=1 SV=5	ROA1_HUMAN	UNIPROT_HUMAN_Reviewed_HumanOnly__20190805.fasta	38747	1	5	6	6	0.000106	0.22	correct	TRUE	34072_3_KO_DMSO_5UL.13929.13929.3 File:"34072_3_KO_DMSO_5UL.raw", NativeID:"controllerType=0 controllerNumber=1 scan=13929"	SSGPYGGGGQYFAKPR	R	N	0.997	36.3	31.8	36.3	2			543.597	1627.77	1628.78	3	-0.003879	-2.382	3015.62	23248.6	337	352	TRUE
34072	34072_3_KO_DMSO_5UL	Heterogeneous nuclear ribonucleoprotein A1 OS=Homo sapiens OX=9606 GN=HNRNPA1 PE=1 SV=5	ROA1_HUMAN	UNIPROT_HUMAN_Reviewed_HumanOnly__20190805.fasta	38747	1	5	6	6	0.000106	0.22	correct	TRUE	34072_3_KO_DMSO_5UL.5772.5772.3 File:"34072_3_KO_DMSO_5UL.raw", NativeID:"controllerType=0 controllerNumber=1 scan=5772"	YHTVnGHNcEVR	K	K	0.992	17.9	25.4	8.03	2	c9: Carbamidomethyl (+57.02)	n5: Deamidated (+0.98)	496.22	1485.64	1486.65	3	-0.002209	-1.486	1551.31	18292.1	167	178	TRUE
34072	34072_3_KO_DMSO_5UL	Enoyl-CoA hydratase, mitochondrial OS=Homo sapiens OX=9606 GN=ECHS1 PE=1 SV=4	ECHM_HUMAN	UNIPROT_HUMAN_Reviewed_HumanOnly__20190805.fasta	31388.2	0.982	1	1	1	1.76e-05	0.031	correct	TRUE	34072_3_KO_DMSO_5UL.11529.11529.2 File:"34072_3_KO_DMSO_5UL.raw", NativeID:"controllerType=0 controllerNumber=1 scan=11529"	AFAAGADIK	K	E	0.997	38.2	27	25.8	2			432.234	862.454	863.462	2	-0.001322	-1.531	2639.07	52784.4	93	101	TRUE
34072	34072_3_KO_DMSO_5UL	Heterogeneous nuclear ribonucleoproteins A2/B1 OS=Homo sapiens OX=9606 GN=HNRNPA2B1 PE=1 SV=2	ROA2_HUMAN	UNIPROT_HUMAN_Reviewed_HumanOnly__20190805.fasta	37430.3	1	6	7	7	0.000124	0.17	correct	TRUE	34072_3_KO_DMSO_5UL.35577.35577.3 File:"34072_3_KO_DMSO_5UL.raw", NativeID:"controllerType=0 controllerNumber=1 scan=35577"	GFGFVTFDDHDPVDK	R	I	0.997	27.1	28.7	25.5	2			565.926	1694.76	1695.77	3	-0.002821	-1.664	5424.44	51799.3	154	168	TRUE
34072	34072_3_KO_DMSO_5UL	Heterogeneous nuclear ribonucleoproteins A2/B1 OS=Homo sapiens OX=9606 GN=HNRNPA2B1 PE=1 SV=2	ROA2_HUMAN	UNIPROT_HUMAN_Reviewed_HumanOnly__20190805.fasta	37430.3	1	6	7	7	0.000124	0.17	correct	TRUE	34072_3_KO_DMSO_5UL.13340.13340.2 File:"34072_3_KO_DMSO_5UL.raw", NativeID:"controllerType=0 controllerNumber=1 scan=13340"	GGNFGFGDSR	R	G	0.984	18.4	25	18.4	2			507.225	1012.43	1013.44	2	-0.001704	-1.681	2925.59	28308.2	204	213	TRUE
34072	34072_3_KO_DMSO_5UL	Heterogeneous nuclear ribonucleoproteins A2/B1 OS=Homo sapiens OX=9606 GN=HNRNPA2B1 PE=1 SV=2	ROA2_HUMAN	UNIPROT_HUMAN_Reviewed_HumanOnly__20190805.fasta	37430.3	1	6	7	7	0.000124	0.17	correct	TRUE	34072_3_KO_DMSO_5UL.31806.31806.2 File:"34072_3_KO_DMSO_5UL.raw", NativeID:"controllerType=0 controllerNumber=1 scan=31806"	IDTIEIITDR	K	Q	0.997	48.5	32.4	39.6	2			594.826	1187.64	1188.65	2	-0.002766	-2.327	5058.73	57137.9	138	147	TRUE
34072	34072_3_KO_DMSO_5UL	Heterogeneous nuclear ribonucleoproteins A2/B1 OS=Homo sapiens OX=9606 GN=HNRNPA2B1 PE=1 SV=2	ROA2_HUMAN	UNIPROT_HUMAN_Reviewed_HumanOnly__20190805.fasta	37430.3	1	6	7	7	0.000124	0.17	correct	TRUE	34072_3_KO_DMSO_5UL.11694.11694.2 File:"34072_3_KO_DMSO_5UL.raw", NativeID:"controllerType=0 controllerNumber=1 scan=11694"	KLFVGGIK	K	E	0.99	31	25	0	2			431.281	860.547	861.556	2	-0.001538	-1.785	2664.91	44775.2	113	120	TRUE
34072	34072_3_KO_DMSO_5UL	Heterogeneous nuclear ribonucleoproteins A2/B1 OS=Homo sapiens OX=9606 GN=HNRNPA2B1 PE=1 SV=2	ROA2_HUMAN	UNIPROT_HUMAN_Reviewed_HumanOnly__20190805.fasta	37430.3	1	6	7	7	0.000124	0.17	correct	TRUE	34072_3_KO_DMSO_5UL.13788.13788.2 File:"34072_3_KO_DMSO_5UL.raw", NativeID:"controllerType=0 controllerNumber=1 scan=13788"	LTDcVVMR	K	D	0.986	23.5	28.1	20.6	2	c4: Carbamidomethyl (+57.02)		497.246	992.477	993.486	2	-0.001531	-1.541	2994.07	32809.2	47	54	TRUE
34072	34072_3_KO_DMSO_5UL	Heterogeneous nuclear ribonucleoproteins A2/B1 OS=Homo sapiens OX=9606 GN=HNRNPA2B1 PE=1 SV=2	ROA2_HUMAN	UNIPROT_HUMAN_Reviewed_HumanOnly__20190805.fasta	37430.3	1	6	7	7	0.000124	0.17	correct	TRUE	34072_3_KO_DMSO_5UL.9466.9466.2 File:"34072_3_KO_DMSO_5UL.raw", NativeID:"controllerType=0 controllerNumber=1 scan=9466"	LTDcVVmR	K	D	0.99	25.7	27.2	18	2	c4: Carbamidomethyl (+57.02)	m7: Oxidation (+15.99)	505.243	1008.47	1009.48	2	-0.001512	-1.498	2287.29	39584.7	47	54	TRUE
34072	34072_3_KO_DMSO_5UL	Heterogeneous nuclear ribonucleoproteins A2/B1 OS=Homo sapiens OX=9606 GN=HNRNPA2B1 PE=1 SV=2	ROA2_HUMAN	UNIPROT_HUMAN_Reviewed_HumanOnly__20190805.fasta	37430.3	1	6	7	7	0.000124	0.17	correct	TRUE	34072_3_KO_DMSO_5UL.18028.18028.2 File:"34072_3_KO_DMSO_5UL.raw", NativeID:"controllerType=0 controllerNumber=1 scan=18028"	TLETVPLER	K	K	0.997	44.3	30.5	28	2			529.297	1056.58	1057.59	2	-0.002228	-2.107	3627.29	46598.5	4	12	TRUE
34072	34072_3_KO_DMSO_5UL	Heterogeneous nuclear ribonucleoprotein A3 OS=Homo sapiens OX=9606 GN=HNRNPA3 PE=1 SV=2	ROA3_HUMAN	UNIPROT_HUMAN_Reviewed_HumanOnly__20190805.fasta	39595.1	1	4	4	5	8.82e-05	0.153	correct	TRUE	34072_3_KO_DMSO_5UL.10667.10667.2 File:"34072_3_KO_DMSO_5UL.raw", NativeID:"controllerType=0 controllerNumber=1 scan=10667"	EDTEEYNLR	K	D	0.975	17.5	25	17.5	2			584.759	1167.5	1168.51	2	-0.00181	-1.549	2492.99	13095	135	143	TRUE
34072	34072_3_KO_DMSO_5UL	Heterogeneous nuclear ribonucleoprotein A3 OS=Homo sapiens OX=9606 GN=HNRNPA3 PE=1 SV=2	ROA3_HUMAN	UNIPROT_HUMAN_Reviewed_HumanOnly__20190805.fasta	39595.1	1	4	4	5	8.82e-05	0.153	correct	TRUE	34072_3_KO_DMSO_5UL.10781.10781.2 File:"34072_3_KO_DMSO_5UL.raw", NativeID:"controllerType=0 controllerNumber=1 scan=10781"	EDTEEYNLR	K	D	0.997	52	26.6	51.5	2			585.26	1168.51	1168.51	2	1.001	-1.375	2516.37	30656.1	135	143	TRUE
34072	34072_3_KO_DMSO_5UL	Heterogeneous nuclear ribonucleoprotein A3 OS=Homo sapiens OX=9606 GN=HNRNPA3 PE=1 SV=2	ROA3_HUMAN	UNIPROT_HUMAN_Reviewed_HumanOnly__20190805.fasta	39595.1	1	4	4	5	8.82e-05	0.153	correct	TRUE	34072_3_KO_DMSO_5UL.34712.34712.3 File:"34072_3_KO_DMSO_5UL.raw", NativeID:"controllerType=0 controllerNumber=1 scan=34712"	GFAFVTFDDHDTVDK	R	I	0.968	18.5	28.8	18.5	2			571.929	1712.76	1713.78	3	-0.003982	-2.323	5323.94	26235	168	182	TRUE
34072	34072_3_KO_DMSO_5UL	Heterogeneous nuclear ribonucleoprotein A3 OS=Homo sapiens OX=9606 GN=HNRNPA3 PE=1 SV=2	ROA3_HUMAN	UNIPROT_HUMAN_Reviewed_HumanOnly__20190805.fasta	39595.1	1	4	4	5	8.82e-05	0.153	correct	TRUE	34072_3_KO_DMSO_5UL.14773.14773.2 File:"34072_3_KO_DMSO_5UL.raw", NativeID:"controllerType=0 controllerNumber=1 scan=14773"	IETIEVmEDR	K	Q	0.965	27.3	29.5	25.8	2		m7: Oxidation (+15.99)	625.799	1249.58	1250.59	2	-0.003447	-2.756	3157.39	22622.2	152	161	TRUE
34072	34072_3_KO_DMSO_5UL	Heterogeneous nuclear ribonucleoprotein A3 OS=Homo sapiens OX=9606 GN=HNRNPA3 PE=1 SV=2	ROA3_HUMAN	UNIPROT_HUMAN_Reviewed_HumanOnly__20190805.fasta	39595.1	1	4	4	5	8.82e-05	0.153	correct	FALSE	34072_3_KO_DMSO_5UL.11694.11694.2 File:"34072_3_KO_DMSO_5UL.raw", NativeID:"controllerType=0 controllerNumber=1 scan=11694"	KIFVGGIK	K	E	0.99	31	25	0	2			431.281	860.547	861.556	2	-0.001538	-1.785	2664.91	44775.2	127	134	FALSE	ROA2_HUMAN
34072	34072_3_KO_DMSO_5UL	Heterogeneous nuclear ribonucleoprotein A3 OS=Homo sapiens OX=9606 GN=HNRNPA3 PE=1 SV=2	ROA3_HUMAN	UNIPROT_HUMAN_Reviewed_HumanOnly__20190805.fasta	39595.1	1	4	4	5	8.82e-05	0.153	correct	TRUE	34072_3_KO_DMSO_5UL.54025.54025.2 File:"34072_3_KO_DMSO_5UL.raw", NativeID:"controllerType=0 controllerNumber=1 scan=54025"	LFIGGLSFETTDDSLR	K	E	0.997	70.1	34.6	62.5	2			885.948	1769.88	1770.89	2	-0.00206	-1.163	7015.49	28254.1	37	52	TRUE
34072	34072_3_KO_DMSO_5UL	Extended synaptotagmin-1 OS=Homo sapiens OX=9606 GN=ESYT1 PE=1 SV=1	ESYT1_HUMAN	UNIPROT_HUMAN_Reviewed_HumanOnly__20190805.fasta	122859	1	3	3	3	5.29e-05	0.0399	correct	TRUE	34072_3_KO_DMSO_5UL.56332.56332.2 File:"34072_3_KO_DMSO_5UL.raw", NativeID:"controllerType=0 controllerNumber=1 scan=56332"	ALTLGALTLPLAR	R	L	0.997	51.5	26.5	49.3	2			655.413	1308.81	1309.82	2	-0.001916	-1.463	7154.94	14145.4	551	563	TRUE
34072	34072_3_KO_DMSO_5UL	Extended synaptotagmin-1 OS=Homo sapiens OX=9606 GN=ESYT1 PE=1 SV=1	ESYT1_HUMAN	UNIPROT_HUMAN_Reviewed_HumanOnly__20190805.fasta	122859	1	3	3	3	5.29e-05	0.0399	correct	TRUE	34072_3_KO_DMSO_5UL.21335.21335.2 File:"34072_3_KO_DMSO_5UL.raw", NativeID:"controllerType=0 controllerNumber=1 scan=21335"	LLAETVAPAVR	K	G	0.962	19.9	29.3	19.9	2			570.342	1138.67	1139.68	2	-0.002516	-2.208	4032.4	35578.6	160	170	TRUE
34072	34072_3_KO_DMSO_5UL	Extended synaptotagmin-1 OS=Homo sapiens OX=9606 GN=ESYT1 PE=1 SV=1	ESYT1_HUMAN	UNIPROT_HUMAN_Reviewed_HumanOnly__20190805.fasta	122859	1	3	3	3	5.29e-05	0.0399	correct	TRUE	34072_3_KO_DMSO_5UL.58209.58209.3 File:"34072_3_KO_DMSO_5UL.raw", NativeID:"controllerType=0 controllerNumber=1 scan=58209"	PTAAELEEVLQVNSLIQTQK	R	S	0.987	29.6	37.7	28	2			737.732	2210.17	2211.19	3	-0.004964	-2.245	7257.44	15052.3	772	791	TRUE
34072	34072_3_KO_DMSO_5UL	Heterogeneous nuclear ribonucleoprotein A0 OS=Homo sapiens OX=9606 GN=HNRNPA0 PE=1 SV=1	ROA0_HUMAN	UNIPROT_HUMAN_Reviewed_HumanOnly__20190805.fasta	30840.5	0.765	1	1	1	1.76e-05	0.0787	correct	FALSE	34072_3_KO_DMSO_5UL.11694.11694.2 File:"34072_3_KO_DMSO_5UL.raw", NativeID:"controllerType=0 controllerNumber=1 scan=11694"	KLFVGGLK	K	G	0.99	31	25	0	2			431.281	860.547	861.556	2	-0.001538	-1.785	2664.91	44775.2	99	106	FALSE	ROA2_HUMAN
34072	34072_3_KO_DMSO_5UL	Heterogeneous nuclear ribonucleoprotein A0 OS=Homo sapiens OX=9606 GN=HNRNPA0 PE=1 SV=1	ROA0_HUMAN	UNIPROT_HUMAN_Reviewed_HumanOnly__20190805.fasta	30840.5	0.765	1	1	1	1.76e-05	0.0787	correct	TRUE	34072_3_KO_DMSO_5UL.41881.41881.2 File:"34072_3_KO_DMSO_5UL.raw", NativeID:"controllerType=0 controllerNumber=1 scan=41881"	LFIGGLNVQTSESGLR	K	G	0.955	24.9	35.1	21.9	2			845.959	1689.9	1690.91	2	-0.002608	-1.542	6002.68	8970.94	9	24	TRUE
34072	34072_3_KO_DMSO_5UL	Nucleophosmin OS=Homo sapiens OX=9606 GN=NPM1 PE=1 SV=2	NPM_HUMAN	UNIPROT_HUMAN_Reviewed_HumanOnly__20190805.fasta	32575.5	1	4	4	4	7.06e-05	0.207	correct	TRUE	34072_3_KO_DMSO_5UL.4525.4525.2 File:"34072_3_KO_DMSO_5UL.raw", NativeID:"controllerType=0 controllerNumber=1 scan=4525"	ADKDYHFK	K	V	0.956	17.6	27.7	15.1	2			512.248	1022.48	1023.49	2	-0.001582	-1.546	1297.55	15582.4	25	32	TRUE
34072	34072_3_KO_DMSO_5UL	Nucleophosmin OS=Homo sapiens OX=9606 GN=NPM1 PE=1 SV=2	NPM_HUMAN	UNIPROT_HUMAN_Reviewed_HumanOnly__20190805.fasta	32575.5	1	4	4	4	7.06e-05	0.207	correct	TRUE	34072_3_KO_DMSO_5UL.45972.45972.3 File:"34072_3_KO_DMSO_5UL.raw", NativeID:"controllerType=0 controllerNumber=1 scan=45972"	DELHIVEAEAMNYEGSPIK	K	V	0.96	21.9	33.8	18.7	2			716.011	2145.01	2145.02	3	1	-1.235	6358.94	15961.1	55	73	TRUE
34072	34072_3_KO_DMSO_5UL	Nucleophosmin OS=Homo sapiens OX=9606 GN=NPM1 PE=1 SV=2	NPM_HUMAN	UNIPROT_HUMAN_Reviewed_HumanOnly__20190805.fasta	32575.5	1	4	4	4	7.06e-05	0.207	correct	TRUE	34072_3_KO_DMSO_5UL.60495.60495.2 File:"34072_3_KO_DMSO_5UL.raw", NativeID:"controllerType=0 controllerNumber=1 scan=60495"	mSVQPTVSLGGFEITPPVVLR	K	L	0.997	40.7	37.5	36.6	2		m1: Oxidation (+15.99)	1122.11	2242.2	2243.21	2	-0.003825	-1.705	7381.59	19038.5	81	101	TRUE
34072	34072_3_KO_DMSO_5UL	Nucleophosmin OS=Homo sapiens OX=9606 GN=NPM1 PE=1 SV=2	NPM_HUMAN	UNIPROT_HUMAN_Reviewed_HumanOnly__20190805.fasta	32575.5	1	4	4	4	7.06e-05	0.207	correct	TRUE	34072_3_KO_DMSO_5UL.10449.10449.3 File:"34072_3_KO_DMSO_5UL.raw", NativeID:"controllerType=0 controllerNumber=1 scan=10449"	VDNDENEHQLSLR	K	T	0.997	49.1	30	41.7	2			523.581	1567.72	1568.73	3	-0.001982	-1.263	2453.56	136190	33	45	TRUE
34072	34072_3_KO_DMSO_5UL	Serine--tRNA ligase, cytoplasmic OS=Homo sapiens OX=9606 GN=SARS PE=1 SV=3	SYSC_HUMAN	UNIPROT_HUMAN_Reviewed_HumanOnly__20190805.fasta	58778.7	0.982	1	1	1	1.76e-05	0.0292	correct	TRUE	34072_3_KO_DMSO_5UL.29115.29115.3 File:"34072_3_KO_DMSO_5UL.raw", NativeID:"controllerType=0 controllerNumber=1 scan=29115"	YLIATSEQPIAALHR	K	D	0.997	77.6	34.8	71.6	2			561.645	1681.91	1682.92	3	-0.002407	-1.43	4816.17	22570.9	267	281	TRUE
34072	34072_3_KO_DMSO_5UL	Histone H1.4 OS=Homo sapiens OX=9606 GN=HIST1H1E PE=1 SV=2	H14_HUMAN	UNIPROT_HUMAN_Reviewed_HumanOnly__20190805.fasta	21866.9	0.982	1	1	1	1.76e-05	0.0411	correct	TRUE	34072_3_KO_DMSO_5UL.17915.17915.2 File:"34072_3_KO_DMSO_5UL.raw", NativeID:"controllerType=0 controllerNumber=1 scan=17915"	SGVSLAALK	R	K	0.997	60.2	27.1	36.5	2			423.257	844.5	845.509	2	-0.00153	-1.809	3614.07	83363.2	55	63	TRUE
34072	34072_3_KO_DMSO_5UL	Protein disulfide-isomerase OS=Homo sapiens OX=9606 GN=P4HB PE=1 SV=3	PDIA1_HUMAN	UNIPROT_HUMAN_Reviewed_HumanOnly__20190805.fasta	57118.1	1	4	4	4	7.06e-05	0.114	correct	TRUE	34072_3_KO_DMSO_5UL.9197.9197.2 File:"34072_3_KO_DMSO_5UL.raw", NativeID:"controllerType=0 controllerNumber=1 scan=9197"	ALAPEYAK	K	A	0.99	28.6	27.9	18.3	2			431.737	861.458	862.467	2	-0.0012	-1.391	2240.14	66458.1	58	65	TRUE
34072	34072_3_KO_DMSO_5UL	Protein disulfide-isomerase OS=Homo sapiens OX=9606 GN=P4HB PE=1 SV=3	PDIA1_HUMAN	UNIPROT_HUMAN_Reviewed_HumanOnly__20190805.fasta	57118.1	1	4	4	4	7.06e-05	0.114	correct	TRUE	34072_3_KO_DMSO_5UL.46780.46780.2 File:"34072_3_KO_DMSO_5UL.raw", NativeID:"controllerType=0 controllerNumber=1 scan=46780"	ILEFFGLK	R	K	0.947	20.1	27.7	9.95	2			483.786	965.558	966.566	2	-0.001118	-1.157	6427.17	18102.2	301	308	TRUE
34072	34072_3_KO_DMSO_5UL	Protein disulfide-isomerase OS=Homo sapiens OX=9606 GN=P4HB PE=1 SV=3	PDIA1_HUMAN	UNIPROT_HUMAN_Reviewed_HumanOnly__20190805.fasta	57118.1	1	4	4	4	7.06e-05	0.114	correct	TRUE	34072_3_KO_DMSO_5UL.70209.70209.3 File:"34072_3_KO_DMSO_5UL.raw", NativeID:"controllerType=0 controllerNumber=1 scan=70209"	TGPAATTLPDGAAAESLVESSEVAVIGFFK	R	D	0.997	67.2	39.8	57.2	2			979.167	2934.48	2935.49	3	-0.006956	-2.37	7948.14	14546.3	133	162	TRUE
34072	34072_3_KO_DMSO_5UL	Protein disulfide-isomerase OS=Homo sapiens OX=9606 GN=P4HB PE=1 SV=3	PDIA1_HUMAN	UNIPROT_HUMAN_Reviewed_HumanOnly__20190805.fasta	57118.1	1	4	4	4	7.06e-05	0.114	correct	TRUE	34072_3_KO_DMSO_5UL.9915.9915.3 File:"34072_3_KO_DMSO_5UL.raw", NativeID:"controllerType=0 controllerNumber=1 scan=9915"	YKPESEELTAER	K	I	0.997	43.5	30.9	32.7	2			484.571	1450.69	1451.7	3	-0.002214	-1.525	2366.93	22577.4	327	338	TRUE
34072	34072_3_KO_DMSO_5UL	26S proteasome non-ATPase regulatory subunit 6 OS=Homo sapiens OX=9606 GN=PSMD6 PE=1 SV=1	PSMD6_HUMAN	UNIPROT_HUMAN_Reviewed_HumanOnly__20190805.fasta	45533.4	1	2	2	2	3.53e-05	0.0591	correct	TRUE	34072_3_KO_DMSO_5UL.50713.50713.3 File:"34072_3_KO_DMSO_5UL.raw", NativeID:"controllerType=0 controllerNumber=1 scan=50713"	GAEILEVLHSLPAVR	K	Q	0.997	32.3	33.7	32.3	2			535.309	1602.91	1603.92	3	-0.00332	-2.07	6759.88	15654.7	243	257	TRUE
34072	34072_3_KO_DMSO_5UL	26S proteasome non-ATPase regulatory subunit 6 OS=Homo sapiens OX=9606 GN=PSMD6 PE=1 SV=1	PSMD6_HUMAN	UNIPROT_HUMAN_Reviewed_HumanOnly__20190805.fasta	45533.4	1	2	2	2	3.53e-05	0.0591	correct	TRUE	34072_3_KO_DMSO_5UL.9055.9055.2 File:"34072_3_KO_DMSO_5UL.raw", NativeID:"controllerType=0 controllerNumber=1 scan=9055"	NLGESEIR	K	D	0.99	26.6	28.1	22.8	2			459.237	916.46	917.469	2	-0.001962	-2.138	2214.28	36169.3	94	101	TRUE
34072	34072_3_KO_DMSO_5UL	Septin-9 OS=Homo sapiens OX=9606 GN=SEPTIN9 PE=1 SV=2	SEPT9_HUMAN	UNIPROT_HUMAN_Reviewed_HumanOnly__20190805.fasta	65402.3	0.982	1	1	1	1.76e-05	0.0205	correct	TRUE	34072_3_KO_DMSO_5UL.8938.8938.2 File:"34072_3_KO_DMSO_5UL.raw", NativeID:"controllerType=0 controllerNumber=1 scan=8938"	QVENAGAIGPSR	K	F	0.997	38.8	30.8	38.7	2			599.811	1197.61	1198.62	2	-0.002264	-1.889	2191.79	11913.9	118	129	TRUE
34072	34072_3_KO_DMSO_5UL	Elongation factor 2 OS=Homo sapiens OX=9606 GN=EEF2 PE=1 SV=4	EF2_HUMAN	UNIPROT_HUMAN_Reviewed_HumanOnly__20190805.fasta	95340.1	1	22	25	26	0.000459	0.321	correct	TRUE	34072_3_KO_DMSO_5UL.8007.8007.2 File:"34072_3_KO_DMSO_5UL.raw", NativeID:"controllerType=0 controllerNumber=1 scan=8007"	AGIIASAR	K	A	0.99	49	25	30.1	2			379.729	757.443	758.452	2	-0.001398	-1.843	2026.99	138431	43	50	TRUE
34072	34072_3_KO_DMSO_5UL	Elongation factor 2 OS=Homo sapiens OX=9606 GN=EEF2 PE=1 SV=4	EF2_HUMAN	UNIPROT_HUMAN_Reviewed_HumanOnly__20190805.fasta	95340.1	1	22	25	26	0.000459	0.321	correct	TRUE	34072_3_KO_DMSO_5UL.62414.62414.2 File:"34072_3_KO_DMSO_5UL.raw", NativeID:"controllerType=0 controllerNumber=1 scan=62414"	ALLELQLEPEELYQTFQR	R	I	0.983	33.8	37.5	29	2			1110.58	2219.14	2220.15	2	-0.003042	-1.37	7489.33	29396.9	163	180	TRUE
34072	34072_3_KO_DMSO_5UL	Elongation factor 2 OS=Homo sapiens OX=9606 GN=EEF2 PE=1 SV=4	EF2_HUMAN	UNIPROT_HUMAN_Reviewed_HumanOnly__20190805.fasta	95340.1	1	22	25	26	0.000459	0.321	correct	TRUE	34072_3_KO_DMSO_5UL.62354.62354.3 File:"34072_3_KO_DMSO_5UL.raw", NativeID:"controllerType=0 controllerNumber=1 scan=62354"	ALLELQLEPEELYQTFQR	R	I	0.997	35	37.4	31.1	2			740.722	2219.14	2220.15	3	-0.004092	-1.843	7485.77	12225.5	163	180	TRUE
34072	34072_3_KO_DMSO_5UL	Elongation factor 2 OS=Homo sapiens OX=9606 GN=EEF2 PE=1 SV=4	EF2_HUMAN	UNIPROT_HUMAN_Reviewed_HumanOnly__20190805.fasta	95340.1	1	22	25	26	0.000459	0.321	correct	TRUE	34072_3_KO_DMSO_5UL.27577.27577.4 File:"34072_3_KO_DMSO_5UL.raw", NativeID:"controllerType=0 controllerNumber=1 scan=27577"	ARPFPDGLAEDIDKGEVSAR	K	Q	0.974	25.9	36.4	19.9	2			536.524	2142.07	2143.08	4	-0.004758	-2.22	4666.68	37990.4	606	625	TRUE
34072	34072_3_KO_DMSO_5UL	Elongation factor 2 OS=Homo sapiens OX=9606 GN=EEF2 PE=1 SV=4	EF2_HUMAN	UNIPROT_HUMAN_Reviewed_HumanOnly__20190805.fasta	95340.1	1	22	25	26	0.000459	0.321	correct	TRUE	34072_3_KO_DMSO_5UL.28213.28213.4 File:"34072_3_KO_DMSO_5UL.raw", NativeID:"controllerType=0 controllerNumber=1 scan=28213"	ARPFPDGLAEDIDKGEVSAR	K	Q	0.997	48.7	36.3	42.4	2			536.524	2142.07	2143.08	4	-0.002318	-1.082	4728.92	41113.9	606	625	TRUE
34072	34072_3_KO_DMSO_5UL	Elongation factor 2 OS=Homo sapiens OX=9606 GN=EEF2 PE=1 SV=4	EF2_HUMAN	UNIPROT_HUMAN_Reviewed_HumanOnly__20190805.fasta	95340.1	1	22	25	26	0.000459	0.321	correct	TRUE	34072_3_KO_DMSO_5UL.52143.52143.3 File:"34072_3_KO_DMSO_5UL.raw", NativeID:"controllerType=0 controllerNumber=1 scan=52143"	AYLPVNESFGFTADLR	K	S	0.955	18.4	34.1	14.4	2			600.636	1798.89	1799.9	3	-0.00294	-1.633	6871.39	10405.5	786	801	TRUE
34072	34072_3_KO_DMSO_5UL	Elongation factor 2 OS=Homo sapiens OX=9606 GN=EEF2 PE=1 SV=4	EF2_HUMAN	UNIPROT_HUMAN_Reviewed_HumanOnly__20190805.fasta	95340.1	1	22	25	26	0.000459	0.321	correct	TRUE	34072_3_KO_DMSO_5UL.27770.27770.2 File:"34072_3_KO_DMSO_5UL.raw", NativeID:"controllerType=0 controllerNumber=1 scan=27770"	cLYASVLTAQPR	R	L	0.994	32.9	33	32	2	c1: Carbamidomethyl (+57.02)		689.86	1377.71	1378.71	2	-0.002117	-1.536	4684.17	15804.7	728	739	TRUE
34072	34072_3_KO_DMSO_5UL	Elongation factor 2 OS=Homo sapiens OX=9606 GN=EEF2 PE=1 SV=4	EF2_HUMAN	UNIPROT_HUMAN_Reviewed_HumanOnly__20190805.fasta	95340.1	1	22	25	26	0.000459	0.321	correct	TRUE	34072_3_KO_DMSO_5UL.9986.9986.2 File:"34072_3_KO_DMSO_5UL.raw", NativeID:"controllerType=0 controllerNumber=1 scan=9986"	EGALcEENMR	K	G	0.976	17.8	25	17.8	2	c5: Carbamidomethyl (+57.02)		604.755	1207.49	1208.5	2	-0.001753	-1.451	2378.46	15518.1	689	698	TRUE
34072	34072_3_KO_DMSO_5UL	Elongation factor 2 OS=Homo sapiens OX=9606 GN=EEF2 PE=1 SV=4	EF2_HUMAN	UNIPROT_HUMAN_Reviewed_HumanOnly__20190805.fasta	95340.1	1	22	25	26	0.000459	0.321	correct	TRUE	34072_3_KO_DMSO_5UL.6357.6357.2 File:"34072_3_KO_DMSO_5UL.raw", NativeID:"controllerType=0 controllerNumber=1 scan=6357"	EGALcEENmR	K	G	0.99	22.7	25	22.7	2	c5: Carbamidomethyl (+57.02)	m9: Oxidation (+15.99)	612.752	1223.49	1224.5	2	-0.002528	-2.065	1657.47	11581.6	689	698	TRUE
34072	34072_3_KO_DMSO_5UL	Elongation factor 2 OS=Homo sapiens OX=9606 GN=EEF2 PE=1 SV=4	EF2_HUMAN	UNIPROT_HUMAN_Reviewed_HumanOnly__20190805.fasta	95340.1	1	22	25	26	0.000459	0.321	correct	TRUE	34072_3_KO_DMSO_5UL.23496.23496.2 File:"34072_3_KO_DMSO_5UL.raw", NativeID:"controllerType=0 controllerNumber=1 scan=23496"	ETVSEESNVLcLSK	R	S	0.997	37.4	31.3	32.3	2	c11: Carbamidomethyl (+57.02)		797.883	1593.75	1594.76	2	-0.003585	-2.248	4265.43	8322.94	581	594	TRUE
34072	34072_3_KO_DMSO_5UL	Elongation factor 2 OS=Homo sapiens OX=9606 GN=EEF2 PE=1 SV=4	EF2_HUMAN	UNIPROT_HUMAN_Reviewed_HumanOnly__20190805.fasta	95340.1	1	22	25	26	0.000459	0.321	correct	TRUE	34072_3_KO_DMSO_5UL.18477.18477.2 File:"34072_3_KO_DMSO_5UL.raw", NativeID:"controllerType=0 controllerNumber=1 scan=18477"	FSVSPVVR	K	V	0.99	29.2	28.3	22.8	2			445.757	889.5	890.509	2	-0.001668	-1.873	3686.45	108125	499	506	TRUE
34072	34072_3_KO_DMSO_5UL	Elongation factor 2 OS=Homo sapiens OX=9606 GN=EEF2 PE=1 SV=4	EF2_HUMAN	UNIPROT_HUMAN_Reviewed_HumanOnly__20190805.fasta	95340.1	1	22	25	26	0.000459	0.321	correct	TRUE	34072_3_KO_DMSO_5UL.7053.7053.2 File:"34072_3_KO_DMSO_5UL.raw", NativeID:"controllerType=0 controllerNumber=1 scan=7053"	GEGQLGPAER	K	A	0.997	41	28.9	36.6	2			507.253	1012.49	1013.5	2	-0.002114	-2.086	1819.77	147517	240	249	TRUE
34072	34072_3_KO_DMSO_5UL	Elongation factor 2 OS=Homo sapiens OX=9606 GN=EEF2 PE=1 SV=4	EF2_HUMAN	UNIPROT_HUMAN_Reviewed_HumanOnly__20190805.fasta	95340.1	1	22	25	26	0.000459	0.321	correct	TRUE	34072_3_KO_DMSO_5UL.27849.27849.3 File:"34072_3_KO_DMSO_5UL.raw", NativeID:"controllerType=0 controllerNumber=1 scan=27849"	GHVFEESQVAGTPmFVVK	R	A	0.981	27.8	34.9	21	2		m14: Oxidation (+15.99)	659.995	1976.96	1977.97	3	-0.002064	-1.043	4692.2	19496.7	768	785	TRUE
34072	34072_3_KO_DMSO_5UL	Elongation factor 2 OS=Homo sapiens OX=9606 GN=EEF2 PE=1 SV=4	EF2_HUMAN	UNIPROT_HUMAN_Reviewed_HumanOnly__20190805.fasta	95340.1	1	22	25	26	0.000459	0.321	correct	TRUE	34072_3_KO_DMSO_5UL.19229.19229.2 File:"34072_3_KO_DMSO_5UL.raw", NativeID:"controllerType=0 controllerNumber=1 scan=19229"	GVQYLNEIK	K	D	0.997	39.9	31.6	34.4	2			532.292	1062.57	1063.58	2	-0.001394	-1.311	3783.46	82847	668	676	TRUE
[truncated: 28,279 more rows]

## Sheet: Table 6-Replicate 34139
Experiment name	Biological sample	Protein name	Protein accession numbers	Database sources	Protein identification probability	Exclusive unique peptide count	Exclusive unique spectrum count	Exclusive spectrum count	Percentage of total spectra	Percentage sequence coverage	Spectrum name	Peptide sequence	Previous amino acid	Next amino acid	Peptide identification probability	Mascot Ion score	Mascot Identity score	Mascot Delta Ion Score	Number of enzymatic termini	Fixed modifications identified by spectrum	Variable modifications identified by spectrum	Observed m/z	Actual peptide mass (AMU)	Calculated +1H Peptide Mass (AMU)	Spectrum charge	Actual minus calculated peptide mass (AMU)	Actual minus calculated peptide mass (PPM)	Retention Time (sec)	Total Ion Current	Peptide start index	Peptide stop index	Exclusive	Other Proteins
[truncated: 22,003 more rows]
